# Supplementary material for: Transcriptomic biomarker pathways associated with death in HIV-infected patients with cryptococcal meningitis
Source: BMC Med Genomics. 2021 Apr 16;14:108. doi: 10.1186/s12920-021-00914-1 (PMC8052789; doi:10.1186/s12920-021-00914-1)
Supplement: Supplementary file 1 — Additional file 1. Table S1. Baseline (week 0) patient characteristics for each group: means, standard deviations and Lower/upper 95% confidence interval per group. Assessment of differences in age, CD4+ T cell count, pre-ART HIV viral load, Serum CrAg Titers (lateral flow immunoassay), and sex between groups. Wilcoxon rank sum paired test for nonparametric data was used for the comparison between the groups (JMP14.2 Pro, SAS Institute). *The cut-off significance level for all P values < 0.05.The pre-ART serum cryptococcal antigen titers (CrAg), as measured by LFA assay, were significantly higher in C-IRIS survivors’ group, as compared to patients who died in earlier ART study arm, with or without C-IRIS. [file 12920_2021_914_MOESM1_ESM.xlsx]

## Sheet: Supplemental Table 1
Supplemental Table S1. Baseline (week 0) patient characteristics for each group: means, standard deviations and Lower/upper 95% confidence interval per group.
CD4+							Serum CrAg Titer							HIV RNA							Age							Sex
Group	Number	Mean	Std Dev	Std Err Mean	Lower 95%	Upper 95%	Group	Number	Mean	Std Dev	Std Err Mean	Lower 95%	Upper 95%	Group	Number	Mean	Std Dev	Std Err Mean	Lower 95%	Upper 95%	Group	Number	Mean	Std Dev	Std Err Mean	Lower 95%	Upper 95%	Group	Number	Mean
DD-N_0	9	33.1111	51.9289	17.3096	-6.80498	73.0272	DD-N_0	9	7228.89	8818.75	2939.58	450.199	14007.6	DD-N_0	9	353005	262964	87654.8	150872	555137	DD-N_0	9	30.7778	10.651	3.55034	22.5907	38.9649	DD-N_0	9	4
DS-I_0	10	47.7	53.2354	16.8345	9.61767	85.7823	DS-I_0	10	9520	15967.5	5049.37	-1902.46	20942.5	DS-I_0	10	391460	230114	72768.6	226846	556074	DS-I_0	10	33.7	6.37791	2.01687	29.1375	38.2625	DS-I_0	10	5
DS-N_0	10	16.2	12.7698	4.03815	7.06507	25.3349	DS-N_0	10	2250	2381.1	752.978	-546.761	3953.26	DS-N_0	10	312455	211573	66905.4	161104	463805	DS-N_0	10	31.6	4.71876	1.4922	28.2244	34.9756	DS-N_0	10	5
ED-I_0	10	76.5	84.1972	26.6255	16.269	136.731	ED-I_0	10	9028	9976.44	3154.83	1891.29	16164.7	ED-I_0	10	506068	261497	82692.5	319005	693132	ED-I_0	10	35	7.22649	2.28522	29.8305	40.1695	ED-I_0	10	5
ED-N_0	9	43.3333	38.187	12.729	13.9802	72.6865	ED-N_0	9	7375.56	10222.2	3407.38	-481.886	15233	ED-N_0	9	428614	228359	76119.5	253082	604146	ED-N_0	9	34.6667	8.32166	2.77389	28.2701	41.0633	ED-N_0	9	4
ES-I_0	10	24.3	34.0883	10.7797	-0.0852894	48.6853	ES-I_0	10	12960*	20133.7	6366.85	-1442.81	27362.8	ES-I_0	10	296811	306172	96820.2	77788.7	515834	ES-I_0	10	30	6.49786	2.0548	25.3517	34.6483	ES-I_0	10	5
ES-N_0	10	40.1	40.1177	12.6863	11.4015	68.7985	ES-N_0	10	1434	2423.69	776.053	-299.754	3167.75	ES-N_0	10	313471	203949	64494.2	167575	459367	ES-N_0	10	31.8	5.63323	1.78139	27.7702	35.8298	ES-N_0	10	5
* p value < 0.05
DD-N_0	Deferred ART arm: Death without C-IRIS
DS-I_0	Deferred ART arm: C-IRIS survivor group
DS-N_0	Deferred ART arm: No C-IRIS or Death group
ED-I_0	Earlier ART arm: Fatal C-IRIS group
ED-N_0	Earlier ART arm: Death without C-IRIS
ES-I_0	Earlier ART arm: C-IRIS survivor group
ES-N_0	Earlier ART arm: No C-IRIS of Death group
