# Supplementary material for: Transcriptomic biomarker pathways associated with death in HIV-infected patients with cryptococcal meningitis
Source: BMC Med Genomics. 2021 Apr 16;14:108. doi: 10.1186/s12920-021-00914-1 (PMC8052789; doi:10.1186/s12920-021-00914-1)
Supplement: Supplementary file 2 — Additional file 2. Table S2. Fold change in expression for genes within phagocytes- and T cell pathways, in Death without C-IRIS group at week 0. The comparison performed between Death without C-IRIS groups and No C-IRIS or Death groups (from early and deferred ART arms combined).Benjamini-Hochberg-corrected Z scores that are < 1 for these pathways’ identification, (are equal to ‘not significant for all’). The expression fold changes, and p-values are calculated by ANOVA-REML (see methods). Expression p-value, with no FDR (no false discovery rate) applied, are shown. [file 12920_2021_914_MOESM2_ESM.xlsx]

## Sheet: Sheet0
Supplemental table S2. Fold change in expression for genes within phagocytes- and T cell pathways in Death without C-IRIS group.
The comparison performed between Death without C-IRIS groups and No C-IRIS or Death groups (controls) , from early and deferred ART arms combined.
The expression fold changes and p-values are calculated by ANOVA. Expr p-value, with no FDR (false discovery rate) applied.
Benjamini-Hochberg-corrected Z scores are <1 for these pathways identification (=not significant for all).
Symbol	Entrez Gene Name	Gene Symbol - human (HUGO / HGNC / Entrez Gene)/Gene Symbol - mouse (Entrez Gene)/KEGG	Expr p-value,no FDR	Expr Fold Change, Death without C-IRIS Group vs. No C-IRIS or Death Group (control) from both study arms	Location	Type(s)	Biomarker Application(s)	Drug(s)	Entrez Gene ID for Human
ACVR2B	activin A receptor type 2B	ACVR2B	0.00124	-2.025	Plasma Membrane	kinase			93
ATP5PF	ATP synthase peripheral stalk subunit F6	ATP5J	0.000599	2.058	Cytoplasm	transporter			522
ATP6V0E2	ATPase H+ transporting V0 subunit e2	ATP6V0E2	0.000394	-2.169	Cytoplasm	enzyme			155066
ATP6V1D	ATPase H+ transporting V1 subunit D	ATP6V1D	0.0171	2.048	Cytoplasm	transporter			51382
B2M	beta-2-microglobulin	B2M	0.000349	2.023	Plasma Membrane	transmembrane receptor	disease progression,efficacy,safety,unspecified application	4'-iodo-4'-deoxydoxorubicin	567
BCL2L1	BCL2 like 1	BCL2L1	0.00136	-3.335	Cytoplasm	other	efficacy,prognosis		598
BIRC2	baculoviral IAP repeat containing 2	BIRC2	0.000146	2.429	Cytoplasm	enzyme		ASTX660,BI-891065,birinapant,GDC-0152,GDC-0917	329
C1QA	complement C1q A chain	C1QA	0.0112	-2.407	Extracellular Space	other			712
C1QB	complement C1q B chain	C1QB	0.02	-2.3	Extracellular Space	other			713
C1QC	complement C1q C chain	C1QC	0.00722	-3.307	Extracellular Space	other			714
C3	complement C3	C3	7.78e-05	2.632	Extracellular Space	peptidase	efficacy	APL-2,IgG	718
C4BPA	complement component 4 binding protein alpha	C4BPA	0.000357	5.472	Extracellular Space	other			722
C5	complement C5	C5	1.47e-06	2.044	Extracellular Space	cytokine		eculizumab,IFX-1,IgG,ravulizumab	727
CACNA1E	calcium voltage-gated channel subunit alpha1 E	CACNA1E	0.0109	2.755	Plasma Membrane	ion channel			777
CD1C	CD1c molecule	CD1C	0.00101	-2.48	Plasma Membrane	other			911
CD209	CD209 molecule	CD209	0.00939	-2.746	Plasma Membrane	other			30835
CD247	CD247 molecule	CD247	1.15e-05	-2.176	Plasma Membrane	transmembrane receptor		blinatumomab	919
CD4	CD4 molecule	CD4	5.68e-06	-2.439	Plasma Membrane	transmembrane receptor	diagnosis,efficacy,unspecified application	ibalizumab,zanolimumab	920
CD40LG	CD40 ligand	CD40LG	5.6e-05	-2.484	Extracellular Space	cytokine	diagnosis,efficacy,unspecified application	BMS-986004	959
CD86	CD86 molecule	CD86	2.85e-07	-1.977	Plasma Membrane	transmembrane receptor	efficacy,prognosis	abatacept,abatacept/methotrexate,belatacept	942
CFH	complement factor H	CFH	0.00961	3.299	Extracellular Space	other	unspecified application		3075
COX7A2	cytochrome c oxidase subunit 7A2	COX7A2	0.00854	2.213	Cytoplasm	enzyme			1347
COX7B	cytochrome c oxidase subunit 7B	COX7B	0.04	3.192	Cytoplasm	enzyme			1349
CR1	complement C3bC4b receptor 1 (Knops blood group)	CR1	0.0498	2.181	Plasma Membrane	transmembrane receptor			1378
CREB5	cAMP responsive element binding protein 5	CREB5	8.98e-07	2.409	Nucleus	transcription regulator			9586
CSF1R	colony stimulating factor 1 receptor	CSF1R	2.9e-07	-2.165	Plasma Membrane	kinase	prognosis	3D185,AMG 820,ARRY-382,blinatumomab/imatinib,BLZ-945,bosutinib,c-FMS inhibitor,crizotinib/pazopanib,dasatinib/nilotinib,DCC-3014,decitabine/imatinib,emactuzumab,erdafitinib,FPA008,imatinib,imatinib/inotuzumab ozogamicin,imatinib/nilotinib,imatinib/sirolimus,imatinib/sorafenib,imatinib/sunitinib,IMC-CS4,JNJ-40346527,lapatinib/pazopanib,nilotinib,NMS-03592088,pazopanib,pexidartinib,PLX7486,quizarti…	1436
CTSF	cathepsin F	CTSF	0.0169	-3.375	Cytoplasm	peptidase			8722
CTSW	cathepsin W	CTSW	0.0229	-2.299	Cytoplasm	peptidase			1521
CXCR3	C-X-C motif chemokine receptor 3	CXCR3	0.00291	2.057	Plasma Membrane	G-protein coupled receptor	diagnosis		2833
DLL4	delta like canonical Notch ligand 4	DLL4	0.0122	-4.741	Extracellular Space	other		OMP-21M18,OMP-305B83,REGN421	54567
DYNC2H1	dynein cytoplasmic 2 heavy chain 1	DYNC2H1	0.00165	-2.089	Cytoplasm	other			79659
DYNLT1	dynein light chain Tctex-type 1	DYNLT1	3.81e-09	2.236	Cytoplasm	other			6993
FCER1A	Fc fragment of IgE receptor Ia	FCER1A	0.0469	-3.159	Plasma Membrane	transmembrane receptor			2205
FCGR1A	Fc fragment of IgG receptor Ia	FCGR1A	0.00266	2.126	Plasma Membrane	transmembrane receptor		IgG	2209
FCGR1B	Fc fragment of IgG receptor Ib	FCGR1B	0.000106	3.87	Plasma Membrane	transmembrane receptor		IgG	2210
FCGR2A	Fc fragment of IgG receptor IIa	FCGR2A	0.00246	1.995	Plasma Membrane	transmembrane receptor		IgG	2212
FCGR3A/FCGR3B	Fc fragment of IgG receptor IIIa	FCGR3B	0.000887	2.026	Plasma Membrane	transmembrane receptor		AFM13,IgG	2214|2215
GNG10	G protein subunit gamma 10	GNG10	0.0292	2.45	Plasma Membrane	other			2790
HCST	hematopoietic cell signal transducer	HCST	0.00227	-2.917	Plasma Membrane	transmembrane receptor			10870
HLA-DRB3	major histocompatibility complex, class II, DR beta 3	HLA-DRB3	0.0126	-2.149	Cytoplasm	other			3125
HLA-E	major histocompatibility complex, class I, E	HLA-E	0.0339	2.672	Plasma Membrane	transmembrane receptor	prognosis		3133
HLA-G	major histocompatibility complex, class I, G	HLA-G	0.0655	-4.288	Plasma Membrane	other			3135
HSPA6	heat shock protein family A (Hsp70) member 6	HSPA6	0.00181	2.175	Nucleus	enzyme			3310
IL18R1	interleukin 18 receptor 1	IL18R1	0.000991	2.097	Plasma Membrane	transmembrane receptor			8809
IL1R1	interleukin 1 receptor type 1	IL1R1	0.0268	1.915	Plasma Membrane	transmembrane receptor		anakinra	3554
IL1RL1	interleukin 1 receptor like 1	IL1RL1	0.00893	-2.392	Plasma Membrane	transmembrane receptor			9173
IL1RN	interleukin 1 receptor antagonist	IL1RN	0.0168	1.976	Extracellular Space	cytokine	efficacy		3557
IL27RA	interleukin 27 receptor subunit alpha	IL27RA	1.17e-06	1.985	Plasma Membrane	transmembrane receptor			9466
IL2RB	interleukin 2 receptor subunit beta	IL2RB	8.62e-06	-1.968	Plasma Membrane	transmembrane receptor	efficacy	aldesleukin,bempegaldesleukin,daclizumab,denileukin diftitox,monoclonal antibody Mik-Beta-1	3560
IL7R	interleukin 7 receptor	IL7R	8.1e-07	-2.121	Plasma Membrane	transmembrane receptor		OSE-127,recombinant human interleukin-7	3575
ITGB4	integrin subunit beta 4	ITGB4	0.0496	2.674	Plasma Membrane	transmembrane receptor	diagnosis	3691	192897
JAG2	jagged canonical Notch ligand 2	JAG2	0.0374	-4.327	Extracellular Space	growth factor			3714
KLRC1	killer cell lectin like receptor C1	KLRC1	0.0119	-2.995	Plasma Membrane	transmembrane receptor		monalizumab	3821
LAIR1	leukocyte associated immunoglobulin like receptor 1	LAIR1	0.0196	-3.591	Plasma Membrane	transmembrane receptor			3903
LCK	LCK proto-oncogene, Src family tyrosine kinase	LCK	0.000944	-2.08	Cytoplasm	kinase	diagnosis	blinatumomab/dasatinib,crizotinib/pazopanib,dacomitinib,dasatinib,dasatinib/erlotinib,dasatinib/inotuzumab ozogamicin,dasatinib/nilotinib,docetaxel/nintedanib,JNJ-26483327,lapatinib/pazopanib,nintedanib,pazopanib	3932
LPO	lactoperoxidase	LPO	0.0482	3.124	Extracellular Space	enzyme			4025
MAP2K6	mitogen-activated protein kinase kinase 6	MAP2K6	0.00705	-2.122	Cytoplasm	kinase	prognosis		5608
MAPK13	mitogen-activated protein kinase 13	MAPK13	3.96e-07	2.101	Cytoplasm	kinase		talmapimod	5603
MRC1	mannose receptor C-type 1	MRC1	0.00953	-2.819	Plasma Membrane	transmembrane receptor		technetium Tc 99m tilmanocept	4360
NDUFB3	NADH:ubiquinone oxidoreductase subunit B3	NDUFB3	0.000338	2.539	Cytoplasm	enzyme			4709
PDCD1LG2	programmed cell death 1 ligand 2	PDCD1LG2	0.00907	2.311	Plasma Membrane	enzyme	efficacy	anti PD-L2 antibody,CA-170	80380
PDGFD	platelet derived growth factor D	PDGFD	0.0104	-2.065	Extracellular Space	growth factor		80310	71785
PIK3C2B	phosphatidylinositol-4-phosphate 3-kinase catalytic subunit type 2 beta	PIK3C2B	0.000363	2.344	Cytoplasm	kinase			5287
PLCG1	phospholipase C gamma 1	PLCG1	0.000321	2.047	Cytoplasm	enzyme			5335
PRKCG	protein kinase C gamma	PRKCG	0.0476	3.537	Cytoplasm	kinase		ingenol mebutate	5582
PSEN2	presenilin 2	PSEN2	0.0154	2.054	Cytoplasm	peptidase	diagnosis	tarenflurbil	5664
RUNX3	RUNX family transcription factor 3	RUNX3	1.17e-06	2.005	Nucleus	transcription regulator	diagnosis,disease progression,prognosis		864
SNCA	synuclein alpha	SNCA	0.00552	2.653	Cytoplasm	enzyme	diagnosis,disease progression,prognosis		6622
SOCS1	suppressor of cytokine signaling 1	SOCS1	8.95e-05	2.289	Cytoplasm	other	diagnosis,efficacy,safety		8651
SOS2	SOS RasRho guanine nucleotide exchange factor 2	SOS2	1.13e-05	2.024	Cytoplasm	other			6655
TGFB3	transforming growth factor beta 3	TGFB3	0.0141	-1.968	Extracellular Space	growth factor		AVID200,fresolimumab	7043
TLR2	toll like receptor 2	TLR2	9.41e-06	1.964	Plasma Membrane	transmembrane receptor	diagnosis,efficacy,unspecified application	OM 174 lipid	7097
TLR5	toll like receptor 5	TLR5	0.0447	1.988	Plasma Membrane	transmembrane receptor		entolimod	7100
TUBA3E	tubulin alpha 3e	TUBA3E	0.0307	-8.597	Cytoplasm	other			112714
UQCRB	ubiquinol-cytochrome c reductase binding protein	UQCRB	0.00638	2.065	Cytoplasm	enzyme			7381
UQCRH	ubiquinol-cytochrome c reductase hinge protein	UQCRH	0.037	2.401	Cytoplasm	enzyme			7388
VCAM1	vascular cell adhesion molecule 1	VCAM1	0.0245	2.242	Plasma Membrane	transmembrane receptor	diagnosis,disease progression,efficacy,prognosis,unspecified application		7412
