# Supplementary material for: Transcriptomic biomarker pathways associated with death in HIV-infected patients with cryptococcal meningitis
Source: BMC Med Genomics. 2021 Apr 16;14:108. doi: 10.1186/s12920-021-00914-1 (PMC8052789; doi:10.1186/s12920-021-00914-1)
Supplement: Supplementary file 3 — Additional file 3. Table S3. Gene expression comparisons results: analysis of variance with restricted maximum likelihood (ANOVA-REML). ANOVA multivariate analysis was performed as described in the methods. Group assignment legend: DD-N = Deferred Arm, Death without C-IRIS Group; DS-I = Deferred Arm, C-IRIS Survivor Group; DS-N = Deferred Arm, No C-IRIS or Death Group; ED-I = Earlier Arm, Fatal C-IRIS Group; ED-N = Earlier Arm, Death without C-IRIS Group; ES-I = Earlier Arm C-IRIS Survivor Group; ES-N = Earlier arm, No C-IRIS or Death Group. _0; _1; _4; _8; = 0, 1, 4, 8 weeks after ART, respectively. 4i = at the time of C-IRIS events. [file 12920_2021_914_MOESM3_ESM.xlsx]

## Sheet:  2240for paper ANOVAResults
Supplemental Table S3. ANOVA multivariate analysis was performed as described in the methods.
DD-N = Deferred Arm, Death without C-IRIS Group;
DS-I = Deferred Arm, C-IRIS Survivor Group;
DS-N = Deferred Arm, No C-IRIS or Death Group;
ED-I = Earlier Arm, Fatal C-IRIS Group;
ED-N = Earlier Arm, Death without C-IRIS Group;
ES-I = Earlier Arm C-IRIS Survivor Group;
ES-N = Earlier arm, No C-IRIS or Death Group.
_0; _1; _4; _8; = 0, 1, 4, 8 weeks, respectively. 4i= at the time of C-IRIS events.
Column ID	p-value(ED-I_1 vs. ED-I_0)	MeanRatio(ED-I_1 vs. ED-I_0)	Fold-Change(ED-I_1 vs. ED-I_0)	Fold-Change(ED-I_1 vs. ED-I_0) (Description)	p-value(ED-I_1 vs. ES-N_1 and DS-N_1)	MeanRatio(ED-I_1 vs. ES-N_1 and DS-N_1)	Fold-Change(ED-I_1 vs. ES-N_1 and DS-N_1)	Fold-Change(ED-I_1 vs. ES-N_1 and DS-N_1) (Description)	p-value(DD-N_1 and ED-N_1 vs. DD-N_0 and ED-N_0)	MeanRatio(DD-N_1 and ED-N_1 vs. DD-N_0 and ED-N_0)	Fold-Change(DD-N_1 and ED-N_1 vs. DD-N_0 and ED-N_0)	Fold-Change(DD-N_1 and ED-N_1 vs. DD-N_0 and ED-N_0) (Description)	p-value(DS-I_1 and ES-I_1 vs. DD-N_1 and ED-N_1)	MeanRatio(DS-I_1 and ES-I_1 vs. DD-N_1 and ED-N_1)	Fold-Change(DS-I_1 and ES-I_1 vs. DD-N_1 and ED-N_1)	Fold-Change(DS-I_1 and ES-I_1 vs. DD-N_1 and ED-N_1) (Description)	p-value(ES-I_1 and ES-N_1 vs. ES-I_0 and ES-N_0)	MeanRatio(ES-I_1 and ES-N_1 vs. ES-I_0 and ES-N_0)	Fold-Change(ES-I_1 and ES-N_1 vs. ES-I_0 and ES-N_0)	Fold-Change(ES-I_1 and ES-N_1 vs. ES-I_0 and ES-N_0) (Description)	p-value(DS-N_1 and ES-N_1 vs. DS-N_0 and ES-N_0)	MeanRatio(DS-N_1 and ES-N_1 vs. DS-N_0 and ES-N_0)	Fold-Change(DS-N_1 and ES-N_1 vs. DS-N_0 and ES-N_0)	Fold-Change(DS-N_1 and ES-N_1 vs. DS-N_0 and ES-N_0) (Description)	p-value(DS-I_4i and ES-I_4i vs. ED-I_4i)	MeanRatio(DS-I_4i and ES-I_4i vs. ED-I_4i)	Fold-Change(DS-I_4i and ES-I_4i vs. ED-I_4i)	Fold-Change(DS-I_4i and ES-I_4i vs. ED-I_4i) (Description)	p-value(ED-I_4i vs. ES-I_4i and DS-I_4i)	MeanRatio(ED-I_4i vs. ES-I_4i and DS-I_4i)	Fold-Change(ED-I_4i vs. ES-I_4i and DS-I_4i)	Fold-Change(ED-I_4i vs. ES-I_4i and DS-I_4i) (Description)	p-value(DD-N_1 and ED-N_1 vs. ES-N_1 and DS-N_1)	MeanRatio(DD-N_1 and ED-N_1 vs. ES-N_1 and DS-N_1)	Fold-Change(DD-N_1 and ED-N_1 vs. ES-N_1 and DS-N_1)	Fold-Change(DD-N_1 and ED-N_1 vs. ES-N_1 and DS-N_1) (Description)	p-value(DS-N_8 and ES-N_8 vs. ES-N_0 and DS-N_0)	MeanRatio(DS-N_8 and ES-N_8 vs. ES-N_0 and DS-N_0)	Fold-Change(DS-N_8 and ES-N_8 vs. ES-N_0 and DS-N_0)	Fold-Change(DS-N_8 and ES-N_8 vs. ES-N_0 and DS-N_0) (Description)	p-value(ED-N_1 vs. ED-N_0)	MeanRatio(ED-N_1 vs. ED-N_0)	Fold-Change(ED-N_1 vs. ED-N_0)	Fold-Change(ED-N_1 vs. ED-N_0) (Description)	p-value(DD-N_1 vs. DD-N_0)	MeanRatio(DD-N_1 vs. DD-N_0)	Fold-Change(DD-N_1 vs. DD-N_0)	Fold-Change(DD-N_1 vs. DD-N_0) (Description)	p-value(DS-N_8 and ES-N_8 vs. DS-N_4 and DS-N_0 and ES-N_4 and ES-N_0)
RALB	0.53983	1.04777	1.04777	ED-I_1 up vs ED-I_0	3.4157e-10	1.74312	1.74312	ED-I_1 up vs ES-N_1 and DS-N_1	1.25813e-07	1.35609	1.35609	DD-N_1 and ED-N_1 up vs DD-N_0 and ED-N_0	4.71093e-16	0.585534	-1.70784	DS-I_1 and ES-I_1 down vs DD-N_1 and ED-N_1	0.0212317	1.22447	1.22447	ES-I_1 and ES-N_1 up vs ES-I_0 and ES-N_0	0.142015	0.881137	-1.1349	DS-N_1 and ES-N_1 down vs DS-N_0 and ES-N_0	3.58199e-30	0.567048	-1.76352	DS-I_4i and ES-I_4i down vs ED-I_4i	3.58199e-30	1.76352	1.76352	ED-I_4i up vs ES-I_4i and DS-I_4i	1.4872e-21	2.01807	2.01807	DD-N_1 and ED-N_1 up vs ES-N_1 and DS-N_1	1.95074e-05	0.608352	-1.64379	DS-N_8 and ES-N_8 down vs ES-N_0 and DS-N_0	0.00185132	1.29983	1.29983	ED-N_1 up vs ED-N_0	7.31659e-06	1.40857	1.40857	DD-N_1 up vs DD-N_0	2.93854e-05
RNF149	0.589949	0.962211	-1.03927	ED-I_1 down vs ED-I_0	1.28313e-05	1.3935	1.3935	ED-I_1 up vs ES-N_1 and DS-N_1	0.993994	1.00039	1.00039	DD-N_1 and ED-N_1 up vs DD-N_0 and ED-N_0	7.52202e-05	0.79379	-1.25978	DS-I_1 and ES-I_1 down vs DD-N_1 and ED-N_1	0.000249739	1.32497	1.32497	ES-I_1 and ES-N_1 up vs ES-I_0 and ES-N_0	0.460683	1.05596	1.05596	DS-N_1 and ES-N_1 up vs DS-N_0 and ES-N_0	4.97478e-23	0.652363	-1.53289	DS-I_4i and ES-I_4i down vs ED-I_4i	4.97478e-23	1.53289	1.53289	ED-I_4i up vs ES-I_4i and DS-I_4i	7.44492e-09	1.44601	1.44601	DD-N_1 and ED-N_1 up vs ES-N_1 and DS-N_1	0.000130623	0.672174	-1.48771	DS-N_8 and ES-N_8 down vs ES-N_0 and DS-N_0	0.925623	0.992584	-1.00747	ED-N_1 down vs ED-N_0	0.917171	1.00721	1.00721	DD-N_1 up vs DD-N_0	0.000118362
NUMB	0.0637532	0.88699	-1.12741	ED-I_1 down vs ED-I_0	2.58218e-08	1.5243	1.5243	ED-I_1 up vs ES-N_1 and DS-N_1	0.112914	1.08749	1.08749	DD-N_1 and ED-N_1 up vs DD-N_0 and ED-N_0	1.29076e-07	0.729712	-1.3704	DS-I_1 and ES-I_1 down vs DD-N_1 and ED-N_1	0.860319	0.987516	-1.01264	ES-I_1 and ES-N_1 down vs ES-I_0 and ES-N_0	0.114617	0.895475	-1.11673	DS-N_1 and ES-N_1 down vs DS-N_0 and ES-N_0	4.84611e-22	0.659928	-1.51532	DS-I_4i and ES-I_4i down vs ED-I_4i	4.84611e-22	1.51532	1.51532	ED-I_4i up vs ES-I_4i and DS-I_4i	2.58523e-11	1.53665	1.53665	DD-N_1 and ED-N_1 up vs ES-N_1 and DS-N_1	1.01712e-06	0.630452	-1.58616	DS-N_8 and ES-N_8 down vs ES-N_0 and DS-N_0	0.366224	1.07876	1.07876	ED-N_1 up vs ED-N_0	0.179723	1.09453	1.09453	DD-N_1 up vs DD-N_0	0.000103488
MXD1	0.11697	1.12084	1.12084	ED-I_1 up vs ED-I_0	6.41283e-14	1.92586	1.92586	ED-I_1 up vs ES-N_1 and DS-N_1	0.0120698	1.15381	1.15381	DD-N_1 and ED-N_1 up vs DD-N_0 and ED-N_0	3.28718e-12	0.618096	-1.61787	DS-I_1 and ES-I_1 down vs DD-N_1 and ED-N_1	0.00065148	1.39214	1.39214	ES-I_1 and ES-N_1 up vs ES-I_0 and ES-N_0	0.379335	0.924086	-1.08215	DS-N_1 and ES-N_1 down vs DS-N_0 and ES-N_0	3.46338e-15	0.669169	-1.49439	DS-I_4i and ES-I_4i down vs ED-I_4i	3.46338e-15	1.49439	1.49439	ED-I_4i up vs ES-I_4i and DS-I_4i	1.61019e-16	1.86849	1.86849	DD-N_1 and ED-N_1 up vs ES-N_1 and DS-N_1	1.40141e-08	0.4333	-2.30787	DS-N_8 and ES-N_8 down vs ES-N_0 and DS-N_0	0.0127908	1.2343	1.2343	ED-N_1 up vs ED-N_0	0.28554	1.08515	1.08515	DD-N_1 up vs DD-N_0	7.6457e-08
FAM65B	0.69521	0.97569	-1.02492	ED-I_1 down vs ED-I_0	2.51372e-09	1.52526	1.52526	ED-I_1 up vs ES-N_1 and DS-N_1	0.0326856	0.888309	-1.12573	DD-N_1 and ED-N_1 down vs DD-N_0 and ED-N_0	0.0982758	0.905374	-1.10452	DS-I_1 and ES-I_1 down vs DD-N_1 and ED-N_1	0.586338	0.965036	-1.03623	ES-I_1 and ES-N_1 down vs ES-I_0 and ES-N_0	0.00171659	0.821121	-1.21785	DS-N_1 and ES-N_1 down vs DS-N_0 and ES-N_0	3.4404e-26	0.629725	-1.58799	DS-I_4i and ES-I_4i down vs ED-I_4i	3.4404e-26	1.58799	1.58799	ED-I_4i up vs ES-I_4i and DS-I_4i	0.000990521	1.23541	1.23541	DD-N_1 and ED-N_1 up vs ES-N_1 and DS-N_1	4.5105e-06	0.705474	-1.41749	DS-N_8 and ES-N_8 down vs ES-N_0 and DS-N_0	0.166554	0.889922	-1.12369	ED-N_1 down vs ED-N_0	0.0997121	0.886918	-1.1275	DD-N_1 down vs DD-N_0	0.000904483
RASGRP4	0.332273	1.07799	1.07799	ED-I_1 up vs ED-I_0	3.41127e-10	1.74678	1.74678	ED-I_1 up vs ES-N_1 and DS-N_1	0.00617516	1.20431	1.20431	DD-N_1 and ED-N_1 up vs DD-N_0 and ED-N_0	9.7442e-09	0.641543	-1.55874	DS-I_1 and ES-I_1 down vs DD-N_1 and ED-N_1	0.42348	1.07572	1.07572	ES-I_1 and ES-N_1 up vs ES-I_0 and ES-N_0	0.0861844	0.863127	-1.15858	DS-N_1 and ES-N_1 down vs DS-N_0 and ES-N_0	9.38717e-11	0.721845	-1.38534	DS-I_4i and ES-I_4i down vs ED-I_4i	9.38717e-11	1.38534	1.38534	ED-I_4i up vs ES-I_4i and DS-I_4i	4.27449e-09	1.58202	1.58202	DD-N_1 and ED-N_1 up vs ES-N_1 and DS-N_1	3.90299e-07	0.53728	-1.86123	DS-N_8 and ES-N_8 down vs ES-N_0 and DS-N_0	0.0170767	1.28407	1.28407	ED-N_1 up vs ED-N_0	0.132628	1.14116	1.14116	DD-N_1 up vs DD-N_0	9.96526e-05
PLXNC1	0.666709	0.964268	-1.03706	ED-I_1 down vs ED-I_0	1.21151e-05	1.50254	1.50254	ED-I_1 up vs ES-N_1 and DS-N_1	0.0536657	1.1317	1.1317	DD-N_1 and ED-N_1 up vs DD-N_0 and ED-N_0	6.64934e-07	0.699363	-1.42987	DS-I_1 and ES-I_1 down vs DD-N_1 and ED-N_1	0.0251244	1.24673	1.24673	ES-I_1 and ES-N_1 up vs ES-I_0 and ES-N_0	0.463987	1.07178	1.07178	DS-N_1 and ES-N_1 up vs DS-N_0 and ES-N_0	1.16562e-19	0.624484	-1.60132	DS-I_4i and ES-I_4i down vs ED-I_4i	1.16562e-19	1.60132	1.60132	ED-I_4i up vs ES-I_4i and DS-I_4i	8.9801e-10	1.60529	1.60529	DD-N_1 and ED-N_1 up vs ES-N_1 and DS-N_1	0.00819943	0.71019	-1.40807	DS-N_8 and ES-N_8 down vs ES-N_0 and DS-N_0	0.303322	1.09423	1.09423	ED-N_1 up vs ED-N_0	0.0882056	1.17317	1.17317	DD-N_1 up vs DD-N_0	0.0127888
NCF2	0.137697	0.906953	-1.10259	ED-I_1 down vs ED-I_0	7.58636e-08	1.50069	1.50069	ED-I_1 up vs ES-N_1 and DS-N_1	0.873037	1.00937	1.00937	DD-N_1 and ED-N_1 up vs DD-N_0 and ED-N_0	2.54877e-05	0.755924	-1.32288	DS-I_1 and ES-I_1 down vs DD-N_1 and ED-N_1	0.0922329	1.13515	1.13515	ES-I_1 and ES-N_1 up vs ES-I_0 and ES-N_0	0.326722	0.933004	-1.07181	DS-N_1 and ES-N_1 down vs DS-N_0 and ES-N_0	1.38879e-11	0.727714	-1.37417	DS-I_4i and ES-I_4i down vs ED-I_4i	1.38879e-11	1.37417	1.37417	ED-I_4i up vs ES-I_4i and DS-I_4i	2.12771e-05	1.32722	1.32722	DD-N_1 and ED-N_1 up vs ES-N_1 and DS-N_1	2.14765e-07	0.593239	-1.68566	DS-N_8 and ES-N_8 down vs ES-N_0 and DS-N_0	0.885765	0.988058	-1.01209	ED-N_1 down vs ED-N_0	0.711678	1.03056	1.03056	DD-N_1 up vs DD-N_0	2.87557e-05
STAT3	0.15691	0.909925	-1.09899	ED-I_1 down vs ED-I_0	1.58503e-06	1.42668	1.42668	ED-I_1 up vs ES-N_1 and DS-N_1	0.13917	0.911085	-1.09759	DD-N_1 and ED-N_1 down vs DD-N_0 and ED-N_0	0.00537053	0.8196	-1.22011	DS-I_1 and ES-I_1 down vs DD-N_1 and ED-N_1	0.654097	0.968522	-1.0325	ES-I_1 and ES-N_1 down vs ES-I_0 and ES-N_0	0.00382448	0.82933	-1.20579	DS-N_1 and ES-N_1 down vs DS-N_0 and ES-N_0	1.9808e-13	0.715481	-1.39766	DS-I_4i and ES-I_4i down vs ED-I_4i	1.9808e-13	1.39766	1.39766	ED-I_4i up vs ES-I_4i and DS-I_4i	0.0797581	1.12718	1.12718	DD-N_1 and ED-N_1 up vs ES-N_1 and DS-N_1	1.94826e-08	0.620822	-1.61077	DS-N_8 and ES-N_8 down vs ES-N_0 and DS-N_0	0.701962	0.964755	-1.03653	ED-N_1 down vs ED-N_0	0.0876058	0.865302	-1.15567	DD-N_1 down vs DD-N_0	0.000208433
CSF3R	0.751225	0.972424	-1.02836	ED-I_1 down vs ED-I_0	1.19654e-07	1.74174	1.74174	ED-I_1 up vs ES-N_1 and DS-N_1	0.000378656	0.720845	-1.38726	DD-N_1 and ED-N_1 down vs DD-N_0 and ED-N_0	0.522742	0.933235	-1.07154	DS-I_1 and ES-I_1 down vs DD-N_1 and ED-N_1	0.612389	1.06235	1.06235	ES-I_1 and ES-N_1 up vs ES-I_0 and ES-N_0	0.0953261	0.8443	-1.18441	DS-N_1 and ES-N_1 down vs DS-N_0 and ES-N_0	0.000549931	0.835124	-1.19743	DS-I_4i and ES-I_4i down vs ED-I_4i	0.000549931	1.19743	1.19743	ED-I_4i up vs ES-I_4i and DS-I_4i	0.45855	1.08395	1.08395	DD-N_1 and ED-N_1 up vs ES-N_1 and DS-N_1	7.8962e-08	0.424384	-2.35636	DS-N_8 and ES-N_8 down vs ES-N_0 and DS-N_0	0.260146	0.851806	-1.17398	ED-N_1 down vs ED-N_0	9.45796e-05	0.627719	-1.59307	DD-N_1 down vs DD-N_0	0.000121691
CREB5	0.17356	1.15079	1.15079	ED-I_1 up vs ED-I_0	3.78226e-07	1.77774	1.77774	ED-I_1 up vs ES-N_1 and DS-N_1	0.013689	1.22693	1.22693	DD-N_1 and ED-N_1 up vs DD-N_0 and ED-N_0	2.3219e-07	0.611116	-1.63635	DS-I_1 and ES-I_1 down vs DD-N_1 and ED-N_1	0.000333104	1.64983	1.64983	ES-I_1 and ES-N_1 up vs ES-I_0 and ES-N_0	0.191193	1.1879	1.1879	DS-N_1 and ES-N_1 up vs DS-N_0 and ES-N_0	4.20245e-18	0.601522	-1.66245	DS-I_4i and ES-I_4i down vs ED-I_4i	4.20245e-18	1.66245	1.66245	ED-I_4i up vs ES-I_4i and DS-I_4i	3.8739e-08	1.71023	1.71023	DD-N_1 and ED-N_1 up vs ES-N_1 and DS-N_1	0.00450098	0.54338	-1.84033	DS-N_8 and ES-N_8 down vs ES-N_0 and DS-N_0	0.0105657	1.36685	1.36685	ED-N_1 up vs ED-N_0	0.349966	1.11063	1.11063	DD-N_1 up vs DD-N_0	0.00358418
AQP9	0.285385	1.14283	1.14283	ED-I_1 up vs ED-I_0	1.92696e-06	1.98624	1.98624	ED-I_1 up vs ES-N_1 and DS-N_1	0.00237403	1.31342	1.31342	DD-N_1 and ED-N_1 up vs DD-N_0 and ED-N_0	1.93769e-08	0.556849	-1.79582	DS-I_1 and ES-I_1 down vs DD-N_1 and ED-N_1	0.0330556	1.43285	1.43285	ES-I_1 and ES-N_1 up vs ES-I_0 and ES-N_0	0.943981	1.01166	1.01166	DS-N_1 and ES-N_1 up vs DS-N_0 and ES-N_0	7.64103e-26	0.483717	-2.06733	DS-I_4i and ES-I_4i down vs ED-I_4i	7.64103e-26	2.06733	2.06733	ED-I_4i up vs ES-I_4i and DS-I_4i	7.6432e-12	2.2297	2.2297	DD-N_1 and ED-N_1 up vs ES-N_1 and DS-N_1	0.00352452	0.456942	-2.18846	DS-N_8 and ES-N_8 down vs ES-N_0 and DS-N_0	0.0705501	1.27419	1.27419	ED-N_1 up vs ED-N_0	0.0119512	1.34921	1.34921	DD-N_1 up vs DD-N_0	0.0080544
SELL	0.1089	1.15474	1.15474	ED-I_1 up vs ED-I_0	2.85844e-06	1.53322	1.53322	ED-I_1 up vs ES-N_1 and DS-N_1	0.181106	1.10513	1.10513	DD-N_1 and ED-N_1 up vs DD-N_0 and ED-N_0	7.42287e-06	0.681585	-1.46717	DS-I_1 and ES-I_1 down vs DD-N_1 and ED-N_1	0.000481534	1.46391	1.46391	ES-I_1 and ES-N_1 up vs ES-I_0 and ES-N_0	0.0976647	1.17665	1.17665	DS-N_1 and ES-N_1 up vs DS-N_0 and ES-N_0	7.12079e-10	0.719712	-1.38944	DS-I_4i and ES-I_4i down vs ED-I_4i	7.12079e-10	1.38944	1.38944	ED-I_4i up vs ES-I_4i and DS-I_4i	0.000297863	1.34156	1.34156	DD-N_1 and ED-N_1 up vs ES-N_1 and DS-N_1	0.00061926	0.590338	-1.69395	DS-N_8 and ES-N_8 down vs ES-N_0 and DS-N_0	0.571074	1.06285	1.06285	ED-N_1 up vs ED-N_0	0.184839	1.14741	1.14741	DD-N_1 up vs DD-N_0	0.000748841
FPR1	0.0816951	1.18683	1.18683	ED-I_1 up vs ED-I_0	6.59351e-11	2.17204	2.17204	ED-I_1 up vs ES-N_1 and DS-N_1	0.520411	0.942408	-1.06111	DD-N_1 and ED-N_1 down vs DD-N_0 and ED-N_0	0.00502866	0.737419	-1.35608	DS-I_1 and ES-I_1 down vs DD-N_1 and ED-N_1	0.620964	1.07144	1.07144	ES-I_1 and ES-N_1 up vs ES-I_0 and ES-N_0	0.0865575	0.807768	-1.23798	DS-N_1 and ES-N_1 down vs DS-N_0 and ES-N_0	2.91348e-08	0.730796	-1.36837	DS-I_4i and ES-I_4i down vs ED-I_4i	2.91348e-08	1.36837	1.36837	ED-I_4i up vs ES-I_4i and DS-I_4i	0.000223339	1.53418	1.53418	DD-N_1 and ED-N_1 up vs ES-N_1 and DS-N_1	1.48544e-05	0.449856	-2.22293	DS-N_8 and ES-N_8 down vs ES-N_0 and DS-N_0	0.921742	0.986203	-1.01399	ED-N_1 down vs ED-N_0	0.417664	0.906443	-1.10321	DD-N_1 down vs DD-N_0	0.00235176
CXCR1	0.316057	0.906195	-1.10352	ED-I_1 down vs ED-I_0	9.27198e-08	1.98252	1.98252	ED-I_1 up vs ES-N_1 and DS-N_1	0.942138	1.00598	1.00598	DD-N_1 and ED-N_1 up vs DD-N_0 and ED-N_0	6.99701e-05	0.67571	-1.47992	DS-I_1 and ES-I_1 down vs DD-N_1 and ED-N_1	0.882309	1.01941	1.01941	ES-I_1 and ES-N_1 up vs ES-I_0 and ES-N_0	0.00399723	0.703884	-1.42069	DS-N_1 and ES-N_1 down vs DS-N_0 and ES-N_0	3.58876e-15	0.620638	-1.61125	DS-I_4i and ES-I_4i down vs ED-I_4i	3.58876e-15	1.61125	1.61125	ED-I_4i up vs ES-I_4i and DS-I_4i	2.7824e-08	1.86	1.86	DD-N_1 and ED-N_1 up vs ES-N_1 and DS-N_1	1.01034e-07	0.375932	-2.66006	DS-N_8 and ES-N_8 down vs ES-N_0 and DS-N_0	0.506265	1.09395	1.09395	ED-N_1 up vs ED-N_0	0.574001	0.944221	-1.05907	DD-N_1 down vs DD-N_0	1.09779e-05
CFLAR	0.859159	0.986053	-1.01414	ED-I_1 down vs ED-I_0	4.95165e-05	1.40129	1.40129	ED-I_1 up vs ES-N_1 and DS-N_1	0.544085	1.03805	1.03805	DD-N_1 and ED-N_1 up vs DD-N_0 and ED-N_0	0.00103332	0.804029	-1.24374	DS-I_1 and ES-I_1 down vs DD-N_1 and ED-N_1	0.0130402	1.2222	1.2222	ES-I_1 and ES-N_1 up vs ES-I_0 and ES-N_0	0.615607	0.961846	-1.03967	DS-N_1 and ES-N_1 down vs DS-N_0 and ES-N_0	7.74556e-18	0.648639	-1.54169	DS-I_4i and ES-I_4i down vs ED-I_4i	7.74556e-18	1.54169	1.54169	ED-I_4i up vs ES-I_4i and DS-I_4i	5.73777e-06	1.37838	1.37838	DD-N_1 and ED-N_1 up vs ES-N_1 and DS-N_1	0.000212879	0.682321	-1.46559	DS-N_8 and ES-N_8 down vs ES-N_0 and DS-N_0	0.993569	1.00075	1.00075	ED-N_1 up vs ED-N_0	0.395619	1.07213	1.07213	DD-N_1 up vs DD-N_0	0.000446603
CDA	0.00497819	1.31668	1.31668	ED-I_1 up vs ED-I_0	6.31582e-12	2.16364	2.16364	ED-I_1 up vs ES-N_1 and DS-N_1	9.02492e-05	1.45279	1.45279	DD-N_1 and ED-N_1 up vs DD-N_0 and ED-N_0	6.11286e-10	0.504666	-1.98151	DS-I_1 and ES-I_1 down vs DD-N_1 and ED-N_1	0.0208697	1.42745	1.42745	ES-I_1 and ES-N_1 up vs ES-I_0 and ES-N_0	0.388691	1.12596	1.12596	DS-N_1 and ES-N_1 up vs DS-N_0 and ES-N_0	3.906e-29	0.430075	-2.32517	DS-I_4i and ES-I_4i down vs ED-I_4i	3.906e-29	2.32517	2.32517	ED-I_4i up vs ES-I_4i and DS-I_4i	5.66989e-08	1.75248	1.75248	DD-N_1 and ED-N_1 up vs ES-N_1 and DS-N_1	0.00328894	0.518763	-1.92766	DS-N_8 and ES-N_8 down vs ES-N_0 and DS-N_0	0.000147437	1.65012	1.65012	ED-N_1 up vs ED-N_0	0.0758249	1.27298	1.27298	DD-N_1 up vs DD-N_0	0.00874759
SPI1	0.432477	0.940538	-1.06322	ED-I_1 down vs ED-I_0	1.26694e-09	1.80117	1.80117	ED-I_1 up vs ES-N_1 and DS-N_1	0.0183222	0.826157	-1.21042	DD-N_1 and ED-N_1 down vs DD-N_0 and ED-N_0	0.0978982	0.856645	-1.16734	DS-I_1 and ES-I_1 down vs DD-N_1 and ED-N_1	0.0346653	0.820909	-1.21816	ES-I_1 and ES-N_1 down vs ES-I_0 and ES-N_0	4.64306e-05	0.700845	-1.42685	DS-N_1 and ES-N_1 down vs DS-N_0 and ES-N_0	3.64487e-05	0.805865	-1.2409	DS-I_4i and ES-I_4i down vs ED-I_4i	3.64487e-05	1.2409	1.2409	ED-I_4i up vs ES-I_4i and DS-I_4i	0.037574	1.22024	1.22024	DD-N_1 and ED-N_1 up vs ES-N_1 and DS-N_1	5.66348e-09	0.514186	-1.94482	DS-N_8 and ES-N_8 down vs ES-N_0 and DS-N_0	0.270646	0.87879	-1.13793	ED-N_1 down vs ED-N_0	0.024922	0.779328	-1.28316	DD-N_1 down vs DD-N_0	0.000312533
FPR2	0.515661	1.07657	1.07657	ED-I_1 up vs ED-I_0	3.85897e-06	1.81871	1.81871	ED-I_1 up vs ES-N_1 and DS-N_1	0.422613	1.07765	1.07765	DD-N_1 and ED-N_1 up vs DD-N_0 and ED-N_0	0.00249696	0.732165	-1.36581	DS-I_1 and ES-I_1 down vs DD-N_1 and ED-N_1	0.221719	1.18758	1.18758	ES-I_1 and ES-N_1 up vs ES-I_0 and ES-N_0	0.360409	0.885924	-1.12876	DS-N_1 and ES-N_1 down vs DS-N_0 and ES-N_0	9.46716e-15	0.625791	-1.59798	DS-I_4i and ES-I_4i down vs ED-I_4i	9.46716e-15	1.59798	1.59798	ED-I_4i up vs ES-I_4i and DS-I_4i	1.12303e-05	1.65126	1.65126	DD-N_1 and ED-N_1 up vs ES-N_1 and DS-N_1	0.000337529	0.496248	-2.01512	DS-N_8 and ES-N_8 down vs ES-N_0 and DS-N_0	0.464266	1.11691	1.11691	ED-N_1 up vs ED-N_0	0.687261	1.0482	1.0482	DD-N_1 up vs DD-N_0	0.00489972
IL17RA	0.131339	1.13164	1.13164	ED-I_1 up vs ED-I_0	5.84375e-10	1.7679	1.7679	ED-I_1 up vs ES-N_1 and DS-N_1	0.777486	0.977467	-1.02305	DD-N_1 and ED-N_1 down vs DD-N_0 and ED-N_0	0.0106175	0.795099	-1.25771	DS-I_1 and ES-I_1 down vs DD-N_1 and ED-N_1	0.923168	0.990456	-1.00964	ES-I_1 and ES-N_1 down vs ES-I_0 and ES-N_0	0.404703	0.925808	-1.08014	DS-N_1 and ES-N_1 down vs DS-N_0 and ES-N_0	3.18066e-09	0.728638	-1.37242	DS-I_4i and ES-I_4i down vs ED-I_4i	3.18066e-09	1.37242	1.37242	ED-I_4i up vs ES-I_4i and DS-I_4i	0.0151027	1.24178	1.24178	DD-N_1 and ED-N_1 up vs ES-N_1 and DS-N_1	0.00018207	0.62388	-1.60287	DS-N_8 and ES-N_8 down vs ES-N_0 and DS-N_0	0.825374	1.02748	1.02748	ED-N_1 up vs ED-N_0	0.535238	0.936099	-1.06826	DD-N_1 down vs DD-N_0	0.00650352
ACTN1	0.872661	0.988048	-1.0121	ED-I_1 down vs ED-I_0	5.07123e-12	1.92848	1.92848	ED-I_1 up vs ES-N_1 and DS-N_1	0.149187	1.11305	1.11305	DD-N_1 and ED-N_1 up vs DD-N_0 and ED-N_0	1.28489e-05	0.693675	-1.4416	DS-I_1 and ES-I_1 down vs DD-N_1 and ED-N_1	0.274764	1.10912	1.10912	ES-I_1 and ES-N_1 up vs ES-I_0 and ES-N_0	0.0135222	0.796017	-1.25625	DS-N_1 and ES-N_1 down vs DS-N_0 and ES-N_0	4.91592e-07	0.753633	-1.32691	DS-I_4i and ES-I_4i down vs ED-I_4i	4.91592e-07	1.32691	1.32691	ED-I_4i up vs ES-I_4i and DS-I_4i	6.23317e-07	1.54491	1.54491	DD-N_1 and ED-N_1 up vs ES-N_1 and DS-N_1	1.10443e-06	0.543114	-1.84124	DS-N_8 and ES-N_8 down vs ES-N_0 and DS-N_0	0.0535873	1.22371	1.22371	ED-N_1 up vs ED-N_0	0.915773	1.01122	1.01122	DD-N_1 up vs DD-N_0	0.00107052
TRIM25	0.385291	0.922978	-1.08345	ED-I_1 down vs ED-I_0	0.000684891	1.40206	1.40206	ED-I_1 up vs ES-N_1 and DS-N_1	0.000598625	0.751117	-1.33135	DD-N_1 and ED-N_1 down vs DD-N_0 and ED-N_0	0.565183	0.946704	-1.0563	DS-I_1 and ES-I_1 down vs DD-N_1 and ED-N_1	0.288218	1.11308	1.11308	ES-I_1 and ES-N_1 up vs ES-I_0 and ES-N_0	0.390242	0.924324	-1.08187	DS-N_1 and ES-N_1 down vs DS-N_0 and ES-N_0	7.09513e-06	0.785518	-1.27305	DS-I_4i and ES-I_4i down vs ED-I_4i	7.09513e-06	1.27305	1.27305	ED-I_4i up vs ES-I_4i and DS-I_4i	0.567424	1.05595	1.05595	DD-N_1 and ED-N_1 up vs ES-N_1 and DS-N_1	3.14121e-06	0.531766	-1.88053	DS-N_8 and ES-N_8 down vs ES-N_0 and DS-N_0	0.0466825	0.779119	-1.2835	ED-N_1 down vs ED-N_0	0.00374763	0.727556	-1.37447	DD-N_1 down vs DD-N_0	0.000113686
LAMP2	0.207432	1.09324	1.09324	ED-I_1 up vs ED-I_0	0.0020177	1.22376	1.22376	ED-I_1 up vs ES-N_1 and DS-N_1	0.000667825	1.18538	1.18538	DD-N_1 and ED-N_1 up vs DD-N_0 and ED-N_0	2.33086e-09	0.723492	-1.38218	DS-I_1 and ES-I_1 down vs DD-N_1 and ED-N_1	1.60679e-05	1.34138	1.34138	ES-I_1 and ES-N_1 up vs ES-I_0 and ES-N_0	0.00868169	1.18306	1.18306	DS-N_1 and ES-N_1 up vs DS-N_0 and ES-N_0	1.67838e-09	0.749177	-1.3348	DS-I_4i and ES-I_4i down vs ED-I_4i	1.67838e-09	1.3348	1.3348	ED-I_4i up vs ES-I_4i and DS-I_4i	9.09037e-09	1.36069	1.36069	DD-N_1 and ED-N_1 up vs ES-N_1 and DS-N_1	0.00113995	0.747138	-1.33844	DS-N_8 and ES-N_8 down vs ES-N_0 and DS-N_0	0.00790257	1.21436	1.21436	ED-N_1 up vs ED-N_0	0.0284138	1.15922	1.15922	DD-N_1 up vs DD-N_0	0.000582871
PTEN	0.113488	1.15542	1.15542	ED-I_1 up vs ED-I_0	3.81188e-05	1.44738	1.44738	ED-I_1 up vs ES-N_1 and DS-N_1	0.826031	1.01353	1.01353	DD-N_1 and ED-N_1 up vs DD-N_0 and ED-N_0	2.75029e-05	0.74585	-1.34075	DS-I_1 and ES-I_1 down vs DD-N_1 and ED-N_1	0.000487354	1.39045	1.39045	ES-I_1 and ES-N_1 up vs ES-I_0 and ES-N_0	0.364026	1.08552	1.08552	DS-N_1 and ES-N_1 up vs DS-N_0 and ES-N_0	5.32831e-19	0.607129	-1.6471	DS-I_4i and ES-I_4i down vs ED-I_4i	5.32831e-19	1.6471	1.6471	ED-I_4i up vs ES-I_4i and DS-I_4i	5.21449e-08	1.50468	1.50468	DD-N_1 and ED-N_1 up vs ES-N_1 and DS-N_1	0.0183651	0.752125	-1.32957	DS-N_8 and ES-N_8 down vs ES-N_0 and DS-N_0	0.616672	1.04283	1.04283	ED-N_1 up vs ED-N_0	0.849407	0.983174	-1.01711	DD-N_1 down vs DD-N_0	0.0176404
CD53	0.312628	0.946858	-1.05613	ED-I_1 down vs ED-I_0	1.03233e-05	1.27817	1.27817	ED-I_1 up vs ES-N_1 and DS-N_1	0.292873	1.04746	1.04746	DD-N_1 and ED-N_1 up vs DD-N_0 and ED-N_0	3.28364e-05	0.821799	-1.21684	DS-I_1 and ES-I_1 down vs DD-N_1 and ED-N_1	0.94968	0.996871	-1.00314	ES-I_1 and ES-N_1 down vs ES-I_0 and ES-N_0	0.0148853	0.890359	-1.12314	DS-N_1 and ES-N_1 down vs DS-N_0 and ES-N_0	1.17615e-12	0.757388	-1.32033	DS-I_4i and ES-I_4i down vs ED-I_4i	1.17615e-12	1.32033	1.32033	ED-I_4i up vs ES-I_4i and DS-I_4i	1.43599e-05	1.22934	1.22934	DD-N_1 and ED-N_1 up vs ES-N_1 and DS-N_1	0.00150628	0.840707	-1.18948	DS-N_8 and ES-N_8 down vs ES-N_0 and DS-N_0	0.173781	1.09064	1.09064	ED-N_1 up vs ED-N_0	0.899571	1.00772	1.00772	DD-N_1 up vs DD-N_0	0.0426765
NFIL3	0.796083	0.974729	-1.02593	ED-I_1 down vs ED-I_0	2.03838e-05	1.61108	1.61108	ED-I_1 up vs ES-N_1 and DS-N_1	0.561391	0.95095	-1.05158	DD-N_1 and ED-N_1 down vs DD-N_0 and ED-N_0	0.000803272	0.705602	-1.41723	DS-I_1 and ES-I_1 down vs DD-N_1 and ED-N_1	0.0184977	1.35992	1.35992	ES-I_1 and ES-N_1 up vs ES-I_0 and ES-N_0	0.873491	1.01853	1.01853	DS-N_1 and ES-N_1 up vs DS-N_0 and ES-N_0	4.05749e-16	0.600671	-1.6648	DS-I_4i and ES-I_4i down vs ED-I_4i	4.05749e-16	1.6648	1.6648	ED-I_4i up vs ES-I_4i and DS-I_4i	0.00266323	1.35702	1.35702	DD-N_1 and ED-N_1 up vs ES-N_1 and DS-N_1	0.000714979	0.556567	-1.79673	DS-N_8 and ES-N_8 down vs ES-N_0 and DS-N_0	0.27561	0.871357	-1.14764	ED-N_1 down vs ED-N_0	0.786987	1.0327	1.0327	DD-N_1 up vs DD-N_0	0.00489219
MYO1G	0.00304529	0.790372	-1.26523	ED-I_1 down vs ED-I_0	0.0307801	0.857259	-1.16651	ED-I_1 down vs ES-N_1 and DS-N_1	4.47855e-06	0.692372	-1.44431	DD-N_1 and ED-N_1 down vs DD-N_0 and ED-N_0	9.94475e-10	1.58976	1.58976	DS-I_1 and ES-I_1 up vs DD-N_1 and ED-N_1	1.29218e-24	0.58335	-1.71424	ES-I_1 and ES-N_1 down vs ES-I_0 and ES-N_0	3.24658e-13	0.704275	-1.4199	DS-N_1 and ES-N_1 down vs DS-N_0 and ES-N_0	7.4394e-06	1.53823	1.53823	DS-I_4i and ES-I_4i up vs ED-I_4i	7.4394e-06	0.6501	-1.53823	ED-I_4i down vs ES-I_4i and DS-I_4i	9.80316e-12	0.600426	-1.66548	DD-N_1 and ED-N_1 down vs ES-N_1 and DS-N_1	0.763649	0.987408	-1.01275	DS-N_8 and ES-N_8 down vs ES-N_0 and DS-N_0	0.00133927	0.689665	-1.44998	ED-N_1 down vs ED-N_0	0.000749213	0.694902	-1.43905	DD-N_1 down vs DD-N_0	0.211505
LITAF	0.139772	0.863063	-1.15866	ED-I_1 down vs ED-I_0	7.7229e-06	1.7431	1.7431	ED-I_1 up vs ES-N_1 and DS-N_1	0.0236725	1.19177	1.19177	DD-N_1 and ED-N_1 up vs DD-N_0 and ED-N_0	3.25392e-08	0.603411	-1.65725	DS-I_1 and ES-I_1 down vs DD-N_1 and ED-N_1	0.235715	0.876968	-1.14029	ES-I_1 and ES-N_1 down vs ES-I_0 and ES-N_0	0.000158527	0.662935	-1.50844	DS-N_1 and ES-N_1 down vs DS-N_0 and ES-N_0	7.74992e-18	0.594436	-1.68227	DS-I_4i and ES-I_4i down vs ED-I_4i	7.74992e-18	1.68227	1.68227	ED-I_4i up vs ES-I_4i and DS-I_4i	1.73786e-11	1.97049	1.97049	DD-N_1 and ED-N_1 up vs ES-N_1 and DS-N_1	2.08827e-06	0.525329	-1.90357	DS-N_8 and ES-N_8 down vs ES-N_0 and DS-N_0	0.0339254	1.30156	1.30156	ED-N_1 up vs ED-N_0	0.277468	1.11187	1.11187	DD-N_1 up vs DD-N_0	0.000272657
LCP1	0.262775	0.929558	-1.07578	ED-I_1 down vs ED-I_0	4.5216e-05	1.32282	1.32282	ED-I_1 up vs ES-N_1 and DS-N_1	0.00357641	1.16771	1.16771	DD-N_1 and ED-N_1 up vs DD-N_0 and ED-N_0	2.86076e-06	0.770984	-1.29704	DS-I_1 and ES-I_1 down vs DD-N_1 and ED-N_1	0.939465	0.995368	-1.00465	ES-I_1 and ES-N_1 down vs ES-I_0 and ES-N_0	0.225401	0.928715	-1.07676	DS-N_1 and ES-N_1 down vs DS-N_0 and ES-N_0	4.4849e-19	0.665986	-1.50153	DS-I_4i and ES-I_4i down vs ED-I_4i	4.4849e-19	1.50153	1.50153	ED-I_4i up vs ES-I_4i and DS-I_4i	5.755e-08	1.36657	1.36657	DD-N_1 and ED-N_1 up vs ES-N_1 and DS-N_1	0.0379107	0.864158	-1.1572	DS-N_8 and ES-N_8 down vs ES-N_0 and DS-N_0	0.0192022	1.20534	1.20534	ED-N_1 up vs ED-N_0	0.0717885	1.13535	1.13535	DD-N_1 up vs DD-N_0	0.0766993
BCL6	0.213233	1.20911	1.20911	ED-I_1 up vs ED-I_0	0.000384224	1.76564	1.76564	ED-I_1 up vs ES-N_1 and DS-N_1	0.39691	1.104	1.104	DD-N_1 and ED-N_1 up vs DD-N_0 and ED-N_0	0.00378925	0.682978	-1.46418	DS-I_1 and ES-I_1 down vs DD-N_1 and ED-N_1	0.0113553	1.66945	1.66945	ES-I_1 and ES-N_1 up vs ES-I_0 and ES-N_0	0.425161	1.16033	1.16033	DS-N_1 and ES-N_1 up vs DS-N_0 and ES-N_0	4.70406e-11	0.652323	-1.53298	DS-I_4i and ES-I_4i down vs ED-I_4i	4.70406e-11	1.53298	1.53298	ED-I_4i up vs ES-I_4i and DS-I_4i	0.000381878	1.64257	1.64257	DD-N_1 and ED-N_1 up vs ES-N_1 and DS-N_1	0.076057	0.603266	-1.65764	DS-N_8 and ES-N_8 down vs ES-N_0 and DS-N_0	0.643317	1.0828	1.0828	ED-N_1 up vs ED-N_0	0.462051	1.12397	1.12397	DD-N_1 up vs DD-N_0	0.051277
APAF1	0.86999	0.987884	-1.01226	ED-I_1 down vs ED-I_0	0.00132678	1.26776	1.26776	ED-I_1 up vs ES-N_1 and DS-N_1	0.212891	0.927372	-1.07832	DD-N_1 and ED-N_1 down vs DD-N_0 and ED-N_0	0.00041541	0.780491	-1.28124	DS-I_1 and ES-I_1 down vs DD-N_1 and ED-N_1	0.000740336	1.29997	1.29997	ES-I_1 and ES-N_1 up vs ES-I_0 and ES-N_0	0.0397669	1.1613	1.1613	DS-N_1 and ES-N_1 up vs DS-N_0 and ES-N_0	1.07761e-18	0.615665	-1.62426	DS-I_4i and ES-I_4i down vs ED-I_4i	1.07761e-18	1.62426	1.62426	ED-I_4i up vs ES-I_4i and DS-I_4i	0.0637782	1.12852	1.12852	DD-N_1 and ED-N_1 up vs ES-N_1 and DS-N_1	0.000807134	0.705865	-1.4167	DS-N_8 and ES-N_8 down vs ES-N_0 and DS-N_0	0.219921	0.902385	-1.10817	ED-N_1 down vs ED-N_0	0.592053	0.954235	-1.04796	DD-N_1 down vs DD-N_0	0.00450122
TNFRSF10C	0.175864	0.875597	-1.14208	ED-I_1 down vs ED-I_0	5.14529e-06	1.73944	1.73944	ED-I_1 up vs ES-N_1 and DS-N_1	0.0281088	0.82073	-1.21843	DD-N_1 and ED-N_1 down vs DD-N_0 and ED-N_0	0.0642375	0.820911	-1.21816	DS-I_1 and ES-I_1 down vs DD-N_1 and ED-N_1	0.917068	0.987324	-1.01284	ES-I_1 and ES-N_1 down vs ES-I_0 and ES-N_0	0.00671547	0.739349	-1.35254	DS-N_1 and ES-N_1 down vs DS-N_0 and ES-N_0	1.82673e-05	0.777162	-1.28673	DS-I_4i and ES-I_4i down vs ED-I_4i	1.82673e-05	1.28673	1.28673	ED-I_4i up vs ES-I_4i and DS-I_4i	0.0052159	1.37349	1.37349	DD-N_1 and ED-N_1 up vs ES-N_1 and DS-N_1	1.94449e-08	0.381218	-2.62317	DS-N_8 and ES-N_8 down vs ES-N_0 and DS-N_0	0.557202	0.925906	-1.08002	ED-N_1 down vs ED-N_0	0.0118468	0.73305	-1.36416	DD-N_1 down vs DD-N_0	1.72429e-05
IFITM2	0.115797	1.1559	1.1559	ED-I_1 up vs ED-I_0	1.00313e-11	2.15792	2.15792	ED-I_1 up vs ES-N_1 and DS-N_1	0.005787	1.24746	1.24746	DD-N_1 and ED-N_1 up vs DD-N_0 and ED-N_0	9.64013e-09	0.584016	-1.71228	DS-I_1 and ES-I_1 down vs DD-N_1 and ED-N_1	0.771239	1.03514	1.03514	ES-I_1 and ES-N_1 up vs ES-I_0 and ES-N_0	0.0137092	0.755228	-1.3241	DS-N_1 and ES-N_1 down vs DS-N_0 and ES-N_0	4.91039e-15	0.600793	-1.66447	DS-I_4i and ES-I_4i down vs ED-I_4i	4.91039e-15	1.66447	1.66447	ED-I_4i up vs ES-I_4i and DS-I_4i	5.33318e-11	1.93219	1.93219	DD-N_1 and ED-N_1 up vs ES-N_1 and DS-N_1	6.26974e-07	0.437328	-2.28661	DS-N_8 and ES-N_8 down vs ES-N_0 and DS-N_0	0.0180198	1.32554	1.32554	ED-N_1 up vs ED-N_0	0.120029	1.1811	1.1811	DD-N_1 up vs DD-N_0	4.45185e-05
GLIPR2	0.19593	1.09531	1.09531	ED-I_1 up vs ED-I_0	5.16527e-06	1.37461	1.37461	ED-I_1 up vs ES-N_1 and DS-N_1	0.0543333	1.11241	1.11241	DD-N_1 and ED-N_1 up vs DD-N_0 and ED-N_0	3.57618e-07	0.731515	-1.36703	DS-I_1 and ES-I_1 down vs DD-N_1 and ED-N_1	0.0605329	1.13235	1.13235	ES-I_1 and ES-N_1 up vs ES-I_0 and ES-N_0	0.987979	0.999018	-1.00098	DS-N_1 and ES-N_1 down vs DS-N_0 and ES-N_0	1.16722e-08	0.763418	-1.3099	DS-I_4i and ES-I_4i down vs ED-I_4i	1.16722e-08	1.3099	1.3099	ED-I_4i up vs ES-I_4i and DS-I_4i	4.51445e-06	1.31631	1.31631	DD-N_1 and ED-N_1 up vs ES-N_1 and DS-N_1	6.55916e-05	0.705247	-1.41794	DS-N_8 and ES-N_8 down vs ES-N_0 and DS-N_0	0.155176	1.11945	1.11945	ED-N_1 up vs ED-N_0	0.191427	1.10564	1.10564	DD-N_1 up vs DD-N_0	0.00261113
FYN	0.000503729	0.681641	-1.46705	ED-I_1 down vs ED-I_0	6.65089e-05	0.682071	-1.46612	ED-I_1 down vs ES-N_1 and DS-N_1	0.0177348	0.806536	-1.23987	DD-N_1 and ED-N_1 down vs DD-N_0 and ED-N_0	3.93767e-11	1.68603	1.68603	DS-I_1 and ES-I_1 up vs DD-N_1 and ED-N_1	3.11176e-09	0.707479	-1.41347	ES-I_1 and ES-N_1 down vs ES-I_0 and ES-N_0	3.1478e-05	0.786512	-1.27144	DS-N_1 and ES-N_1 down vs DS-N_0 and ES-N_0	0.000128444	1.92568	1.92568	DS-I_4i and ES-I_4i up vs ED-I_4i	0.000128444	0.519296	-1.92568	ED-I_4i down vs ES-I_4i and DS-I_4i	9.664e-07	0.668842	-1.49512	DD-N_1 and ED-N_1 down vs ES-N_1 and DS-N_1	1.66042e-05	1.24527	1.24527	DS-N_8 and ES-N_8 up vs ES-N_0 and DS-N_0	0.00964252	0.69867	-1.43129	ED-N_1 down vs ED-N_0	0.443521	0.912819	-1.09551	DD-N_1 down vs DD-N_0	0.000136301
CLEC4E	0.0224231	1.41031	1.41031	ED-I_1 up vs ED-I_0	0.000181658	1.71823	1.71823	ED-I_1 up vs ES-N_1 and DS-N_1	1.46256e-06	1.61038	1.61038	DD-N_1 and ED-N_1 up vs DD-N_0 and ED-N_0	9.54337e-11	0.490504	-2.03872	DS-I_1 and ES-I_1 down vs DD-N_1 and ED-N_1	0.00719986	1.72148	1.72148	ES-I_1 and ES-N_1 up vs ES-I_0 and ES-N_0	0.101191	1.33853	1.33853	DS-N_1 and ES-N_1 up vs DS-N_0 and ES-N_0	7.23274e-28	0.401134	-2.49293	DS-I_4i and ES-I_4i down vs ED-I_4i	7.23274e-28	2.49293	2.49293	ED-I_4i up vs ES-I_4i and DS-I_4i	2.1038e-11	2.12466	2.12466	DD-N_1 and ED-N_1 up vs ES-N_1 and DS-N_1	0.136714	0.65946	-1.51639	DS-N_8 and ES-N_8 down vs ES-N_0 and DS-N_0	0.00319065	1.60864	1.60864	ED-N_1 up vs ED-N_0	7.49862e-05	1.61167	1.61167	DD-N_1 up vs DD-N_0	0.0372253
MAPK14	0.254258	1.15109	1.15109	ED-I_1 up vs ED-I_0	8.11752e-05	1.66812	1.66812	ED-I_1 up vs ES-N_1 and DS-N_1	0.516252	1.06672	1.06672	DD-N_1 and ED-N_1 up vs DD-N_0 and ED-N_0	0.00586698	0.738771	-1.3536	DS-I_1 and ES-I_1 down vs DD-N_1 and ED-N_1	0.0197904	1.43245	1.43245	ES-I_1 and ES-N_1 up vs ES-I_0 and ES-N_0	0.240827	1.18949	1.18949	DS-N_1 and ES-N_1 up vs DS-N_0 and ES-N_0	5.97776e-18	0.56773	-1.7614	DS-I_4i and ES-I_4i down vs ED-I_4i	5.97776e-18	1.7614	1.7614	ED-I_4i up vs ES-I_4i and DS-I_4i	0.000624544	1.48398	1.48398	DD-N_1 and ED-N_1 up vs ES-N_1 and DS-N_1	0.147512	0.740329	-1.35075	DS-N_8 and ES-N_8 down vs ES-N_0 and DS-N_0	0.920401	1.01456	1.01456	ED-N_1 up vs ED-N_0	0.413432	1.11854	1.11854	DD-N_1 up vs DD-N_0	0.175354
IL6R	0.399496	1.06495	1.06495	ED-I_1 up vs ED-I_0	6.51756e-10	1.68762	1.68762	ED-I_1 up vs ES-N_1 and DS-N_1	0.749828	1.02307	1.02307	DD-N_1 and ED-N_1 up vs DD-N_0 and ED-N_0	0.000851361	0.766666	-1.30435	DS-I_1 and ES-I_1 down vs DD-N_1 and ED-N_1	0.788494	1.02447	1.02447	ES-I_1 and ES-N_1 up vs ES-I_0 and ES-N_0	0.357496	0.926352	-1.0795	DS-N_1 and ES-N_1 down vs DS-N_0 and ES-N_0	1.05172e-05	0.789246	-1.26703	DS-I_4i and ES-I_4i down vs ED-I_4i	1.05172e-05	1.26703	1.26703	ED-I_4i up vs ES-I_4i and DS-I_4i	0.00143153	1.28657	1.28657	DD-N_1 and ED-N_1 up vs ES-N_1 and DS-N_1	2.79278e-06	0.572237	-1.74753	DS-N_8 and ES-N_8 down vs ES-N_0 and DS-N_0	0.391942	1.09794	1.09794	ED-N_1 up vs ED-N_0	0.684859	0.962414	-1.03905	DD-N_1 down vs DD-N_0	0.000456957
RAB7A	0.93334	1.00546	1.00546	ED-I_1 up vs ED-I_0	2.49537e-08	1.48601	1.48601	ED-I_1 up vs ES-N_1 and DS-N_1	3.16609e-08	1.34736	1.34736	DD-N_1 and ED-N_1 up vs DD-N_0 and ED-N_0	4.03188e-12	0.677244	-1.47657	DS-I_1 and ES-I_1 down vs DD-N_1 and ED-N_1	0.284895	1.06891	1.06891	ES-I_1 and ES-N_1 up vs ES-I_0 and ES-N_0	0.0382549	0.875442	-1.14228	DS-N_1 and ES-N_1 down vs DS-N_0 and ES-N_0	2.08455e-18	0.641461	-1.55894	DS-I_4i and ES-I_4i down vs ED-I_4i	2.08455e-18	1.55894	1.55894	ED-I_4i up vs ES-I_4i and DS-I_4i	1.65835e-15	1.60938	1.60938	DD-N_1 and ED-N_1 up vs ES-N_1 and DS-N_1	0.00107694	0.780221	-1.28169	DS-N_8 and ES-N_8 down vs ES-N_0 and DS-N_0	5.27199e-05	1.36817	1.36817	ED-N_1 up vs ED-N_0	8.22072e-05	1.32829	1.32829	DD-N_1 up vs DD-N_0	0.00656089
EGLN1	0.691793	0.965456	-1.03578	ED-I_1 down vs ED-I_0	2.82652e-05	1.50376	1.50376	ED-I_1 up vs ES-N_1 and DS-N_1	0.216073	1.09199	1.09199	DD-N_1 and ED-N_1 up vs DD-N_0 and ED-N_0	8.52185e-05	0.734272	-1.36189	DS-I_1 and ES-I_1 down vs DD-N_1 and ED-N_1	0.0124568	1.28869	1.28869	ES-I_1 and ES-N_1 up vs ES-I_0 and ES-N_0	0.638018	1.04729	1.04729	DS-N_1 and ES-N_1 up vs DS-N_0 and ES-N_0	3.43092e-18	0.589551	-1.69621	DS-I_4i and ES-I_4i down vs ED-I_4i	3.43092e-18	1.69621	1.69621	ED-I_4i up vs ES-I_4i and DS-I_4i	1.57955e-06	1.48819	1.48819	DD-N_1 and ED-N_1 up vs ES-N_1 and DS-N_1	0.0011027	0.631259	-1.58414	DS-N_8 and ES-N_8 down vs ES-N_0 and DS-N_0	0.13845	1.17243	1.17243	ED-N_1 up vs ED-N_0	0.789429	1.02559	1.02559	DD-N_1 up vs DD-N_0	0.00415786
TNFRSF1A	0.114334	0.887724	-1.12648	ED-I_1 down vs ED-I_0	2.22642e-06	1.50862	1.50862	ED-I_1 up vs ES-N_1 and DS-N_1	0.00337849	0.794899	-1.25802	DD-N_1 and ED-N_1 down vs DD-N_0 and ED-N_0	0.858214	0.984846	-1.01539	DS-I_1 and ES-I_1 down vs DD-N_1 and ED-N_1	0.041809	0.84721	-1.18035	ES-I_1 and ES-N_1 down vs ES-I_0 and ES-N_0	0.00105465	0.779432	-1.28299	DS-N_1 and ES-N_1 down vs DS-N_0 and ES-N_0	0.000268641	0.826297	-1.21022	DS-I_4i and ES-I_4i down vs ED-I_4i	0.000268641	1.21022	1.21022	ED-I_4i up vs ES-I_4i and DS-I_4i	0.718716	1.03152	1.03152	DD-N_1 and ED-N_1 up vs ES-N_1 and DS-N_1	3.50372e-09	0.544354	-1.83704	DS-N_8 and ES-N_8 down vs ES-N_0 and DS-N_0	0.416969	0.904421	-1.10568	ED-N_1 down vs ED-N_0	0.000866141	0.716957	-1.39478	DD-N_1 down vs DD-N_0	8.10982e-05
ENTPD1	0.0192215	1.2583	1.2583	ED-I_1 up vs ED-I_0	0.0092871	1.24668	1.24668	ED-I_1 up vs ES-N_1 and DS-N_1	0.0294782	1.15282	1.15282	DD-N_1 and ED-N_1 up vs DD-N_0 and ED-N_0	0.000641396	0.795522	-1.25704	DS-I_1 and ES-I_1 down vs DD-N_1 and ED-N_1	5.9246e-06	1.51479	1.51479	ES-I_1 and ES-N_1 up vs ES-I_0 and ES-N_0	0.142614	1.12717	1.12717	DS-N_1 and ES-N_1 up vs DS-N_0 and ES-N_0	4.46432e-16	0.633378	-1.57884	DS-I_4i and ES-I_4i down vs ED-I_4i	4.46432e-16	1.57884	1.57884	ED-I_4i up vs ES-I_4i and DS-I_4i	3.01398e-05	1.3367	1.3367	DD-N_1 and ED-N_1 up vs ES-N_1 and DS-N_1	0.00495778	0.727722	-1.37415	DS-N_8 and ES-N_8 down vs ES-N_0 and DS-N_0	0.306606	1.10517	1.10517	ED-N_1 up vs ED-N_0	0.0391326	1.19684	1.19684	DD-N_1 up vs DD-N_0	0.00385909
KDM6B	0.812352	0.979413	-1.02102	ED-I_1 down vs ED-I_0	2.69117e-09	1.91776	1.91776	ED-I_1 up vs ES-N_1 and DS-N_1	0.00189539	0.742987	-1.34592	DD-N_1 and ED-N_1 down vs DD-N_0 and ED-N_0	0.123091	0.834253	-1.19868	DS-I_1 and ES-I_1 down vs DD-N_1 and ED-N_1	0.20692	0.869151	-1.15055	ES-I_1 and ES-N_1 down vs ES-I_0 and ES-N_0	0.00148514	0.721139	-1.38669	DS-N_1 and ES-N_1 down vs DS-N_0 and ES-N_0	3.91216e-06	0.75705	-1.32092	DS-I_4i and ES-I_4i down vs ED-I_4i	3.91216e-06	1.32092	1.32092	ED-I_4i up vs ES-I_4i and DS-I_4i	0.2213	1.15117	1.15117	DD-N_1 and ED-N_1 up vs ES-N_1 and DS-N_1	3.34304e-07	0.49266	-2.0298	DS-N_8 and ES-N_8 down vs ES-N_0 and DS-N_0	0.0551675	0.77355	-1.29274	ED-N_1 down vs ED-N_0	0.0123546	0.713447	-1.40165	DD-N_1 down vs DD-N_0	0.000691348
TIMP2	0.235745	0.912298	-1.09613	ED-I_1 down vs ED-I_0	1.795e-07	1.61158	1.61158	ED-I_1 up vs ES-N_1 and DS-N_1	0.0466505	0.861243	-1.16111	DD-N_1 and ED-N_1 down vs DD-N_0 and ED-N_0	0.0152811	0.808043	-1.23756	DS-I_1 and ES-I_1 down vs DD-N_1 and ED-N_1	0.386074	0.926659	-1.07915	ES-I_1 and ES-N_1 down vs ES-I_0 and ES-N_0	0.0424338	0.841631	-1.18817	DS-N_1 and ES-N_1 down vs DS-N_0 and ES-N_0	0.000951594	0.833002	-1.20048	DS-I_4i and ES-I_4i down vs ED-I_4i	0.000951594	1.20048	1.20048	ED-I_4i up vs ES-I_4i and DS-I_4i	0.0301528	1.20671	1.20671	DD-N_1 and ED-N_1 up vs ES-N_1 and DS-N_1	1.0085e-05	0.609969	-1.63943	DS-N_8 and ES-N_8 down vs ES-N_0 and DS-N_0	0.356448	0.904275	-1.10586	ED-N_1 down vs ED-N_0	0.0579463	0.8226	-1.21566	DD-N_1 down vs DD-N_0	0.00645612
FYB	0.0204452	0.839222	-1.19158	ED-I_1 down vs ED-I_0	0.0150963	1.21073	1.21073	ED-I_1 up vs ES-N_1 and DS-N_1	0.629042	0.971015	-1.02985	DD-N_1 and ED-N_1 down vs DD-N_0 and ED-N_0	0.0198369	0.858729	-1.16451	DS-I_1 and ES-I_1 down vs DD-N_1 and ED-N_1	0.834867	1.015	1.015	ES-I_1 and ES-N_1 up vs ES-I_0 and ES-N_0	0.229761	0.922059	-1.08453	DS-N_1 and ES-N_1 down vs DS-N_0 and ES-N_0	8.72078e-11	0.733249	-1.36379	DS-I_4i and ES-I_4i down vs ED-I_4i	8.72078e-11	1.36379	1.36379	ED-I_4i up vs ES-I_4i and DS-I_4i	0.00640656	1.19872	1.19872	DD-N_1 and ED-N_1 up vs ES-N_1 and DS-N_1	0.00322745	0.786029	-1.27222	DS-N_8 and ES-N_8 down vs ES-N_0 and DS-N_0	0.890035	1.01315	1.01315	ED-N_1 up vs ED-N_0	0.411698	0.93709	-1.06713	DD-N_1 down vs DD-N_0	0.0260586
IL18RAP	0.223474	1.20603	1.20603	ED-I_1 up vs ED-I_0	0.000491477	1.75343	1.75343	ED-I_1 up vs ES-N_1 and DS-N_1	0.121074	1.21158	1.21158	DD-N_1 and ED-N_1 up vs DD-N_0 and ED-N_0	0.000500137	0.612831	-1.63177	DS-I_1 and ES-I_1 down vs DD-N_1 and ED-N_1	0.0572292	1.4823	1.4823	ES-I_1 and ES-N_1 up vs ES-I_0 and ES-N_0	0.222962	1.26911	1.26911	DS-N_1 and ES-N_1 up vs DS-N_0 and ES-N_0	5.99832e-25	0.438909	-2.27838	DS-I_4i and ES-I_4i down vs ED-I_4i	5.99832e-25	2.27838	2.27838	ED-I_4i up vs ES-I_4i and DS-I_4i	0.000509983	1.63017	1.63017	DD-N_1 and ED-N_1 up vs ES-N_1 and DS-N_1	0.153755	0.650536	-1.53719	DS-N_8 and ES-N_8 down vs ES-N_0 and DS-N_0	0.702233	1.06346	1.06346	ED-N_1 up vs ED-N_0	0.070425	1.41587	1.41587	DD-N_1 up vs DD-N_0	0.128018
STAT5B	0.774347	0.975353	-1.02527	ED-I_1 down vs ED-I_0	1.46256e-05	1.51348	1.51348	ED-I_1 up vs ES-N_1 and DS-N_1	0.95533	0.995787	-1.00423	DD-N_1 and ED-N_1 down vs DD-N_0 and ED-N_0	0.0153835	0.820209	-1.2192	DS-I_1 and ES-I_1 down vs DD-N_1 and ED-N_1	0.900986	0.9885	-1.01163	ES-I_1 and ES-N_1 down vs ES-I_0 and ES-N_0	0.0891987	0.861379	-1.16093	DS-N_1 and ES-N_1 down vs DS-N_0 and ES-N_0	1.09685e-08	0.737988	-1.35504	DS-I_4i and ES-I_4i down vs ED-I_4i	1.09685e-08	1.35504	1.35504	ED-I_4i up vs ES-I_4i and DS-I_4i	0.00128314	1.31637	1.31637	DD-N_1 and ED-N_1 up vs ES-N_1 and DS-N_1	0.0012384	0.704977	-1.41849	DS-N_8 and ES-N_8 down vs ES-N_0 and DS-N_0	0.515236	1.07683	1.07683	ED-N_1 up vs ED-N_0	0.465529	0.929303	-1.07608	DD-N_1 down vs DD-N_0	0.0287638
NFAM1	0.571552	1.0473	1.0473	ED-I_1 up vs ED-I_0	4.70448e-08	1.6474	1.6474	ED-I_1 up vs ES-N_1 and DS-N_1	0.228737	0.911712	-1.09684	DD-N_1 and ED-N_1 down vs DD-N_0 and ED-N_0	0.00784472	0.789937	-1.26592	DS-I_1 and ES-I_1 down vs DD-N_1 and ED-N_1	0.637507	0.955428	-1.04665	ES-I_1 and ES-N_1 down vs ES-I_0 and ES-N_0	0.146879	0.880884	-1.13522	DS-N_1 and ES-N_1 down vs DS-N_0 and ES-N_0	0.022786	0.880033	-1.13632	DS-I_4i and ES-I_4i down vs ED-I_4i	0.022786	1.13632	1.13632	ED-I_4i up vs ES-I_4i and DS-I_4i	0.0220422	1.2202	1.2202	DD-N_1 and ED-N_1 up vs ES-N_1 and DS-N_1	1.5134e-06	0.549581	-1.81957	DS-N_8 and ES-N_8 down vs ES-N_0 and DS-N_0	0.818996	0.972347	-1.02844	ED-N_1 down vs ED-N_0	0.140927	0.866264	-1.15438	DD-N_1 down vs DD-N_0	6.80833e-05
PELI2	0.0207803	1.21354	1.21354	ED-I_1 up vs ED-I_0	7.70292e-09	1.65391	1.65391	ED-I_1 up vs ES-N_1 and DS-N_1	0.000842168	1.23839	1.23839	DD-N_1 and ED-N_1 up vs DD-N_0 and ED-N_0	1.13362e-08	0.669647	-1.49332	DS-I_1 and ES-I_1 down vs DD-N_1 and ED-N_1	0.00073963	1.33904	1.33904	ES-I_1 and ES-N_1 up vs ES-I_0 and ES-N_0	0.810658	0.979264	-1.02117	DS-N_1 and ES-N_1 down vs DS-N_0 and ES-N_0	2.72771e-14	0.613836	-1.6291	DS-I_4i and ES-I_4i down vs ED-I_4i	2.72771e-14	1.6291	1.6291	ED-I_4i up vs ES-I_4i and DS-I_4i	3.16697e-11	1.63998	1.63998	DD-N_1 and ED-N_1 up vs ES-N_1 and DS-N_1	9.07493e-06	0.56273	-1.77705	DS-N_8 and ES-N_8 down vs ES-N_0 and DS-N_0	0.00628096	1.27935	1.27935	ED-N_1 up vs ED-N_0	0.0432578	1.19879	1.19879	DD-N_1 up vs DD-N_0	6.82512e-05
IL18R1	0.858606	1.03395	1.03395	ED-I_1 up vs ED-I_0	0.00357916	1.8879	1.8879	ED-I_1 up vs ES-N_1 and DS-N_1	0.0819803	1.28723	1.28723	DD-N_1 and ED-N_1 up vs DD-N_0 and ED-N_0	0.00600526	0.654355	-1.52822	DS-I_1 and ES-I_1 down vs DD-N_1 and ED-N_1	0.0159505	1.99365	1.99365	ES-I_1 and ES-N_1 up vs ES-I_0 and ES-N_0	0.347101	1.30145	1.30145	DS-N_1 and ES-N_1 up vs DS-N_0 and ES-N_0	8.29289e-26	0.402263	-2.48594	DS-I_4i and ES-I_4i down vs ED-I_4i	8.29289e-26	2.48594	2.48594	ED-I_4i up vs ES-I_4i and DS-I_4i	6.66742e-05	2.02989	2.02989	DD-N_1 and ED-N_1 up vs ES-N_1 and DS-N_1	0.481101	0.749698	-1.33387	DS-N_8 and ES-N_8 down vs ES-N_0 and DS-N_0	0.637254	1.10151	1.10151	ED-N_1 up vs ED-N_0	0.0468653	1.5056	1.5056	DD-N_1 up vs DD-N_0	0.219802
RNF24	0.966444	1.00418	1.00418	ED-I_1 up vs ED-I_0	8.52843e-06	1.64435	1.64435	ED-I_1 up vs ES-N_1 and DS-N_1	0.0512499	0.848607	-1.1784	DD-N_1 and ED-N_1 down vs DD-N_0 and ED-N_0	0.0238421	0.798086	-1.253	DS-I_1 and ES-I_1 down vs DD-N_1 and ED-N_1	0.0189188	1.3449	1.3449	ES-I_1 and ES-N_1 up vs ES-I_0 and ES-N_0	0.91385	0.987703	-1.01245	DS-N_1 and ES-N_1 down vs DS-N_0 and ES-N_0	0.000177193	0.7877	-1.26952	DS-I_4i and ES-I_4i down vs ED-I_4i	0.000177193	1.26952	1.26952	ED-I_4i up vs ES-I_4i and DS-I_4i	0.0054181	1.33223	1.33223	DD-N_1 and ED-N_1 up vs ES-N_1 and DS-N_1	0.000200592	0.522663	-1.91328	DS-N_8 and ES-N_8 down vs ES-N_0 and DS-N_0	0.666386	0.944982	-1.05822	ED-N_1 down vs ED-N_0	0.0201878	0.776423	-1.28796	DD-N_1 down vs DD-N_0	0.00351912
PXN	0.278899	0.928754	-1.07671	ED-I_1 down vs ED-I_0	7.33543e-08	1.52182	1.52182	ED-I_1 up vs ES-N_1 and DS-N_1	0.717399	1.02351	1.02351	DD-N_1 and ED-N_1 up vs DD-N_0 and ED-N_0	0.0205479	0.855711	-1.16862	DS-I_1 and ES-I_1 down vs DD-N_1 and ED-N_1	0.0132961	0.842836	-1.18647	ES-I_1 and ES-N_1 down vs ES-I_0 and ES-N_0	2.85663e-06	0.731552	-1.36696	DS-N_1 and ES-N_1 down vs DS-N_0 and ES-N_0	2.81454e-08	0.763046	-1.31054	DS-I_4i and ES-I_4i down vs ED-I_4i	2.81454e-08	1.31054	1.31054	ED-I_4i up vs ES-I_4i and DS-I_4i	0.000865985	1.26438	1.26438	DD-N_1 and ED-N_1 up vs ES-N_1 and DS-N_1	2.10345e-07	0.667743	-1.49758	DS-N_8 and ES-N_8 down vs ES-N_0 and DS-N_0	0.344682	1.09612	1.09612	ED-N_1 up vs ED-N_0	0.664271	0.963613	-1.03776	DD-N_1 down vs DD-N_0	0.000147565
IFNGR1	0.530441	0.927325	-1.07837	ED-I_1 down vs ED-I_0	0.647216	1.05208	1.05208	ED-I_1 up vs ES-N_1 and DS-N_1	0.000670555	1.28243	1.28243	DD-N_1 and ED-N_1 up vs DD-N_0 and ED-N_0	5.21031e-06	0.708873	-1.41069	DS-I_1 and ES-I_1 down vs DD-N_1 and ED-N_1	9.71612e-05	1.51511	1.51511	ES-I_1 and ES-N_1 up vs ES-I_0 and ES-N_0	0.00459633	1.36257	1.36257	DS-N_1 and ES-N_1 up vs DS-N_0 and ES-N_0	2.73733e-19	0.55884	-1.78942	DS-I_4i and ES-I_4i down vs ED-I_4i	2.73733e-19	1.78942	1.78942	ED-I_4i up vs ES-I_4i and DS-I_4i	6.73907e-08	1.53581	1.53581	DD-N_1 and ED-N_1 up vs ES-N_1 and DS-N_1	0.727032	0.951009	-1.05151	DS-N_8 and ES-N_8 down vs ES-N_0 and DS-N_0	0.0437779	1.23436	1.23436	ED-N_1 up vs ED-N_0	0.0046874	1.33052	1.33052	DD-N_1 up vs DD-N_0	0.234113
TLR1	0.363799	1.12345	1.12345	ED-I_1 up vs ED-I_0	0.00774723	1.39158	1.39158	ED-I_1 up vs ES-N_1 and DS-N_1	0.168293	1.1235	1.1235	DD-N_1 and ED-N_1 up vs DD-N_0 and ED-N_0	0.000640343	0.731014	-1.36796	DS-I_1 and ES-I_1 down vs DD-N_1 and ED-N_1	0.011105	1.39803	1.39803	ES-I_1 and ES-N_1 up vs ES-I_0 and ES-N_0	0.215021	1.17339	1.17339	DS-N_1 and ES-N_1 up vs DS-N_0 and ES-N_0	3.063e-13	0.61829	-1.61736	DS-I_4i and ES-I_4i down vs ED-I_4i	3.063e-13	1.61736	1.61736	ED-I_4i up vs ES-I_4i and DS-I_4i	4.71876e-06	1.57525	1.57525	DD-N_1 and ED-N_1 up vs ES-N_1 and DS-N_1	0.0280358	0.657914	-1.51996	DS-N_8 and ES-N_8 down vs ES-N_0 and DS-N_0	0.53142	1.08609	1.08609	ED-N_1 up vs ED-N_0	0.185487	1.15535	1.15535	DD-N_1 up vs DD-N_0	0.0207838
TLR2	0.807868	1.02955	1.02955	ED-I_1 up vs ED-I_0	0.00062586	1.55064	1.55064	ED-I_1 up vs ES-N_1 and DS-N_1	0.723005	0.96812	-1.03293	DD-N_1 and ED-N_1 down vs DD-N_0 and ED-N_0	0.0160882	0.780391	-1.28141	DS-I_1 and ES-I_1 down vs DD-N_1 and ED-N_1	0.0306009	1.35269	1.35269	ES-I_1 and ES-N_1 up vs ES-I_0 and ES-N_0	0.526943	1.08923	1.08923	DS-N_1 and ES-N_1 up vs DS-N_0 and ES-N_0	1.7941e-11	0.630957	-1.58489	DS-I_4i and ES-I_4i down vs ED-I_4i	1.7941e-11	1.58489	1.58489	ED-I_4i up vs ES-I_4i and DS-I_4i	0.000525106	1.46853	1.46853	DD-N_1 and ED-N_1 up vs ES-N_1 and DS-N_1	0.00297904	0.530364	-1.8855	DS-N_8 and ES-N_8 down vs ES-N_0 and DS-N_0	0.982484	0.996719	-1.00329	ED-N_1 down vs ED-N_0	0.631765	0.946939	-1.05603	DD-N_1 down vs DD-N_0	0.0057698
NAMPT	0.841381	1.02665	1.02665	ED-I_1 up vs ED-I_0	0.000421679	1.6742	1.6742	ED-I_1 up vs ES-N_1 and DS-N_1	0.2479	1.11511	1.11511	DD-N_1 and ED-N_1 up vs DD-N_0 and ED-N_0	1.40247e-05	0.612757	-1.63197	DS-I_1 and ES-I_1 down vs DD-N_1 and ED-N_1	0.0330777	1.46502	1.46502	ES-I_1 and ES-N_1 up vs ES-I_0 and ES-N_0	0.429611	1.13814	1.13814	DS-N_1 and ES-N_1 up vs DS-N_0 and ES-N_0	1.93076e-13	0.58323	-1.71459	DS-I_4i and ES-I_4i down vs ED-I_4i	1.93076e-13	1.71459	1.71459	ED-I_4i up vs ES-I_4i and DS-I_4i	5.90718e-07	1.81472	1.81472	DD-N_1 and ED-N_1 up vs ES-N_1 and DS-N_1	0.00991401	0.495936	-2.01639	DS-N_8 and ES-N_8 down vs ES-N_0 and DS-N_0	0.613419	1.07399	1.07399	ED-N_1 up vs ED-N_0	0.258606	1.15312	1.15312	DD-N_1 up vs DD-N_0	0.0222389
BCL9L	0.015136	0.690775	-1.44765	ED-I_1 down vs ED-I_0	0.0190543	0.72782	-1.37397	ED-I_1 down vs ES-N_1 and DS-N_1	0.000998219	0.642383	-1.5567	DD-N_1 and ED-N_1 down vs DD-N_0 and ED-N_0	3.72054e-08	1.93169	1.93169	DS-I_1 and ES-I_1 up vs DD-N_1 and ED-N_1	1.51394e-13	0.556271	-1.79768	ES-I_1 and ES-N_1 down vs ES-I_0 and ES-N_0	4.09404e-08	0.650317	-1.53771	DS-N_1 and ES-N_1 down vs DS-N_0 and ES-N_0	2.08019e-05	2.68684	2.68684	DS-I_4i and ES-I_4i up vs ED-I_4i	2.08019e-05	0.372185	-2.68684	ED-I_4i down vs ES-I_4i and DS-I_4i	4.19094e-05	0.594924	-1.68089	DD-N_1 and ED-N_1 down vs ES-N_1 and DS-N_1	0.00216303	1.2107	1.2107	DS-N_8 and ES-N_8 up vs ES-N_0 and DS-N_0	0.0220169	0.588094	-1.70041	ED-N_1 down vs ED-N_0	0.0165051	0.682345	-1.46553	DD-N_1 down vs DD-N_0	0.000222093
LYN	0.0952046	0.860284	-1.16241	ED-I_1 down vs ED-I_0	1.08853e-05	1.61069	1.61069	ED-I_1 up vs ES-N_1 and DS-N_1	0.864291	0.985661	-1.01455	DD-N_1 and ED-N_1 down vs DD-N_0 and ED-N_0	0.0766261	0.852503	-1.17302	DS-I_1 and ES-I_1 down vs DD-N_1 and ED-N_1	0.75645	0.970399	-1.0305	ES-I_1 and ES-N_1 down vs ES-I_0 and ES-N_0	0.0139546	0.7851	-1.27372	DS-N_1 and ES-N_1 down vs DS-N_0 and ES-N_0	7.94777e-06	0.769283	-1.29991	DS-I_4i and ES-I_4i down vs ED-I_4i	7.94777e-06	1.29991	1.29991	ED-I_4i up vs ES-I_4i and DS-I_4i	0.00138474	1.36786	1.36786	DD-N_1 and ED-N_1 up vs ES-N_1 and DS-N_1	4.77454e-06	0.547685	-1.82587	DS-N_8 and ES-N_8 down vs ES-N_0 and DS-N_0	0.687721	0.952037	-1.05038	ED-N_1 down vs ED-N_0	0.872636	1.01891	1.01891	DD-N_1 up vs DD-N_0	0.000356261
ACSL1	0.381253	1.17601	1.17601	ED-I_1 up vs ED-I_0	0.00137544	1.92199	1.92199	ED-I_1 up vs ES-N_1 and DS-N_1	0.807014	0.963473	-1.03791	DD-N_1 and ED-N_1 down vs DD-N_0 and ED-N_0	0.067154	0.721862	-1.38531	DS-I_1 and ES-I_1 down vs DD-N_1 and ED-N_1	0.140746	1.47843	1.47843	ES-I_1 and ES-N_1 up vs ES-I_0 and ES-N_0	0.898016	1.03066	1.03066	DS-N_1 and ES-N_1 up vs DS-N_0 and ES-N_0	6.42134e-21	0.460662	-2.17079	DS-I_4i and ES-I_4i down vs ED-I_4i	6.42134e-21	2.17079	2.17079	ED-I_4i up vs ES-I_4i and DS-I_4i	0.016459	1.57629	1.57629	DD-N_1 and ED-N_1 up vs ES-N_1 and DS-N_1	0.0308517	0.423923	-2.35892	DS-N_8 and ES-N_8 down vs ES-N_0 and DS-N_0	0.726991	0.92115	-1.0856	ED-N_1 down vs ED-N_0	0.997051	1.00073	1.00073	DD-N_1 up vs DD-N_0	0.0622773
BCL11B	0.0722894	0.712696	-1.40312	ED-I_1 down vs ED-I_0	0.000421279	0.590495	-1.69349	ED-I_1 down vs ES-N_1 and DS-N_1	0.0803617	0.813973	-1.22854	DD-N_1 and ED-N_1 down vs DD-N_0 and ED-N_0	1.59489e-05	1.56135	1.56135	DS-I_1 and ES-I_1 up vs DD-N_1 and ED-N_1	0.0012242	0.779444	-1.28297	ES-I_1 and ES-N_1 down vs ES-I_0 and ES-N_0	0.000351633	0.746812	-1.33902	DS-N_1 and ES-N_1 down vs DS-N_0 and ES-N_0	0.000264019	3.50211	3.50211	DS-I_4i and ES-I_4i up vs ED-I_4i	0.000264019	0.285542	-3.50211	ED-I_4i down vs ES-I_4i and DS-I_4i	0.0112735	0.755128	-1.32428	DD-N_1 and ED-N_1 down vs ES-N_1 and DS-N_1	6.68448e-09	1.46854	1.46854	DS-N_8 and ES-N_8 up vs ES-N_0 and DS-N_0	0.158305	0.758785	-1.3179	ED-N_1 down vs ED-N_0	0.28605	0.857221	-1.16656	DD-N_1 down vs DD-N_0	5.86139e-07
PSEN1	0.671038	0.974086	-1.0266	ED-I_1 down vs ED-I_0	0.000473909	1.23866	1.23866	ED-I_1 up vs ES-N_1 and DS-N_1	8.16734e-05	1.19771	1.19771	DD-N_1 and ED-N_1 up vs DD-N_0 and ED-N_0	1.90808e-08	0.765389	-1.30653	DS-I_1 and ES-I_1 down vs DD-N_1 and ED-N_1	0.239855	1.06553	1.06553	ES-I_1 and ES-N_1 up vs ES-I_0 and ES-N_0	0.777674	0.984748	-1.01549	DS-N_1 and ES-N_1 down vs DS-N_0 and ES-N_0	7.67559e-14	0.702889	-1.4227	DS-I_4i and ES-I_4i down vs ED-I_4i	7.67559e-14	1.4227	1.4227	ED-I_4i up vs ES-I_4i and DS-I_4i	9.71968e-12	1.40878	1.40878	DD-N_1 and ED-N_1 up vs ES-N_1 and DS-N_1	0.000107108	0.763305	-1.31009	DS-N_8 and ES-N_8 down vs ES-N_0 and DS-N_0	0.00200876	1.23216	1.23216	ED-N_1 up vs ED-N_0	0.011153	1.16736	1.16736	DD-N_1 up vs DD-N_0	1.54101e-05
PREX1	0.199044	0.900249	-1.1108	ED-I_1 down vs ED-I_0	3.32349e-08	1.75169	1.75169	ED-I_1 up vs ES-N_1 and DS-N_1	0.0117013	0.80195	-1.24696	DD-N_1 and ED-N_1 down vs DD-N_0 and ED-N_0	0.521126	0.939224	-1.06471	DS-I_1 and ES-I_1 down vs DD-N_1 and ED-N_1	0.0420388	0.820752	-1.2184	ES-I_1 and ES-N_1 down vs ES-I_0 and ES-N_0	0.000462671	0.724873	-1.37955	DS-N_1 and ES-N_1 down vs DS-N_0 and ES-N_0	2.89877e-13	0.642923	-1.5554	DS-I_4i and ES-I_4i down vs ED-I_4i	2.89877e-13	1.5554	1.5554	ED-I_4i up vs ES-I_4i and DS-I_4i	0.152479	1.15718	1.15718	DD-N_1 and ED-N_1 up vs ES-N_1 and DS-N_1	5.23849e-06	0.598617	-1.67052	DS-N_8 and ES-N_8 down vs ES-N_0 and DS-N_0	0.2213	0.846672	-1.1811	ED-N_1 down vs ED-N_0	0.0186377	0.766776	-1.30416	DD-N_1 down vs DD-N_0	0.00171603
IRF2	0.40201	1.06967	1.06967	ED-I_1 up vs ED-I_0	2.30203e-06	1.48682	1.48682	ED-I_1 up vs ES-N_1 and DS-N_1	2.32262e-09	1.42097	1.42097	DD-N_1 and ED-N_1 up vs DD-N_0 and ED-N_0	7.13684e-12	0.663422	-1.50734	DS-I_1 and ES-I_1 down vs DD-N_1 and ED-N_1	0.0108541	1.21141	1.21141	ES-I_1 and ES-N_1 up vs ES-I_0 and ES-N_0	0.186192	0.90239	-1.10817	DS-N_1 and ES-N_1 down vs DS-N_0 and ES-N_0	4.08204e-14	0.647162	-1.54521	DS-I_4i and ES-I_4i down vs ED-I_4i	4.08204e-14	1.54521	1.54521	ED-I_4i up vs ES-I_4i and DS-I_4i	1.39775e-18	1.82095	1.82095	DD-N_1 and ED-N_1 up vs ES-N_1 and DS-N_1	0.000606859	0.715537	-1.39755	DS-N_8 and ES-N_8 down vs ES-N_0 and DS-N_0	5.02654e-05	1.43217	1.43217	ED-N_1 up vs ED-N_0	4.45069e-06	1.4116	1.4116	DD-N_1 up vs DD-N_0	1.63411e-05
RARA	0.379069	0.928613	-1.07688	ED-I_1 down vs ED-I_0	8.25408e-07	1.62628	1.62628	ED-I_1 up vs ES-N_1 and DS-N_1	0.000868502	0.745664	-1.34109	DD-N_1 and ED-N_1 down vs DD-N_0 and ED-N_0	0.812471	0.976662	-1.0239	DS-I_1 and ES-I_1 down vs DD-N_1 and ED-N_1	0.00892243	0.786195	-1.27195	ES-I_1 and ES-N_1 down vs ES-I_0 and ES-N_0	3.50073e-05	0.701689	-1.42513	DS-N_1 and ES-N_1 down vs DS-N_0 and ES-N_0	0.129194	0.916235	-1.09142	DS-I_4i and ES-I_4i down vs ED-I_4i	0.129194	1.09142	1.09142	ED-I_4i up vs ES-I_4i and DS-I_4i	0.637226	1.04866	1.04866	DD-N_1 and ED-N_1 up vs ES-N_1 and DS-N_1	7.03785e-08	0.562158	-1.77886	DS-N_8 and ES-N_8 down vs ES-N_0 and DS-N_0	0.0333542	0.75525	-1.32407	ED-N_1 down vs ED-N_0	0.0089212	0.737318	-1.35627	DD-N_1 down vs DD-N_0	0.00057635
MAP3K5	0.775439	1.01968	1.01968	ED-I_1 up vs ED-I_0	8.33951e-05	1.30775	1.30775	ED-I_1 up vs ES-N_1 and DS-N_1	0.142747	1.08408	1.08408	DD-N_1 and ED-N_1 up vs DD-N_0 and ED-N_0	0.0169221	0.876222	-1.14126	DS-I_1 and ES-I_1 down vs DD-N_1 and ED-N_1	0.00257865	1.2176	1.2176	ES-I_1 and ES-N_1 up vs ES-I_0 and ES-N_0	0.79456	1.01656	1.01656	DS-N_1 and ES-N_1 up vs DS-N_0 and ES-N_0	1.98194e-09	0.747637	-1.33755	DS-I_4i and ES-I_4i down vs ED-I_4i	1.98194e-09	1.33755	1.33755	ED-I_4i up vs ES-I_4i and DS-I_4i	0.000139731	1.24958	1.24958	DD-N_1 and ED-N_1 up vs ES-N_1 and DS-N_1	0.000714231	0.757736	-1.31972	DS-N_8 and ES-N_8 down vs ES-N_0 and DS-N_0	0.865824	1.01403	1.01403	ED-N_1 up vs ED-N_0	0.0573653	1.15058	1.15058	DD-N_1 up vs DD-N_0	0.000778059
TLR8	0.342344	0.891407	-1.12182	ED-I_1 down vs ED-I_0	0.0314962	1.31606	1.31606	ED-I_1 up vs ES-N_1 and DS-N_1	0.0436562	1.1963	1.1963	DD-N_1 and ED-N_1 up vs DD-N_0 and ED-N_0	0.000332389	0.712114	-1.40427	DS-I_1 and ES-I_1 down vs DD-N_1 and ED-N_1	0.206728	1.17036	1.17036	ES-I_1 and ES-N_1 up vs ES-I_0 and ES-N_0	0.843499	1.02411	1.02411	DS-N_1 and ES-N_1 up vs DS-N_0 and ES-N_0	1.21914e-09	0.679188	-1.47235	DS-I_4i and ES-I_4i down vs ED-I_4i	1.21914e-09	1.47235	1.47235	ED-I_4i up vs ES-I_4i and DS-I_4i	1.06267e-05	1.55381	1.55381	DD-N_1 and ED-N_1 up vs ES-N_1 and DS-N_1	0.0182863	0.678113	-1.47468	DS-N_8 and ES-N_8 down vs ES-N_0 and DS-N_0	0.155991	1.21869	1.21869	ED-N_1 up vs ED-N_0	0.14929	1.17834	1.17834	DD-N_1 up vs DD-N_0	0.02955
SOS2	0.726883	1.04277	1.04277	ED-I_1 up vs ED-I_0	0.131265	1.18191	1.18191	ED-I_1 up vs ES-N_1 and DS-N_1	0.986807	0.998744	-1.00126	DD-N_1 and ED-N_1 down vs DD-N_0 and ED-N_0	0.000219701	0.721024	-1.38692	DS-I_1 and ES-I_1 down vs DD-N_1 and ED-N_1	0.000239999	1.54324	1.54324	ES-I_1 and ES-N_1 up vs ES-I_0 and ES-N_0	0.00439465	1.39379	1.39379	DS-N_1 and ES-N_1 up vs DS-N_0 and ES-N_0	9.17164e-20	0.535135	-1.86869	DS-I_4i and ES-I_4i down vs ED-I_4i	9.17164e-20	1.86869	1.86869	ED-I_4i up vs ES-I_4i and DS-I_4i	0.000444435	1.35996	1.35996	DD-N_1 and ED-N_1 up vs ES-N_1 and DS-N_1	0.566199	0.912982	-1.09531	DS-N_8 and ES-N_8 down vs ES-N_0 and DS-N_0	0.217679	0.875723	-1.14191	ED-N_1 down vs ED-N_0	0.226479	1.13962	1.13962	DD-N_1 up vs DD-N_0	0.26303
CARD11	0.0920954	0.761269	-1.3136	ED-I_1 down vs ED-I_0	0.00626684	0.692779	-1.44346	ED-I_1 down vs ES-N_1 and DS-N_1	0.0476959	0.770924	-1.29714	DD-N_1 and ED-N_1 down vs DD-N_0 and ED-N_0	4.59614e-05	1.60634	1.60634	DS-I_1 and ES-I_1 up vs DD-N_1 and ED-N_1	3.85821e-09	0.637708	-1.56812	ES-I_1 and ES-N_1 down vs ES-I_0 and ES-N_0	5.11275e-07	0.679324	-1.47205	DS-N_1 and ES-N_1 down vs DS-N_0 and ES-N_0	0.000376142	2.82914	2.82914	DS-I_4i and ES-I_4i up vs ED-I_4i	0.000376142	0.353464	-2.82914	ED-I_4i down vs ES-I_4i and DS-I_4i	0.000164618	0.641524	-1.55879	DD-N_1 and ED-N_1 down vs ES-N_1 and DS-N_1	0.00158213	1.21908	1.21908	DS-N_8 and ES-N_8 up vs ES-N_0 and DS-N_0	0.34297	0.830398	-1.20424	ED-N_1 down vs ED-N_0	0.0633229	0.721158	-1.38666	DD-N_1 down vs DD-N_0	0.000128118
SOD2	0.991288	1.0014	1.0014	ED-I_1 up vs ED-I_0	2.03126e-05	1.94458	1.94458	ED-I_1 up vs ES-N_1 and DS-N_1	0.00077341	1.3916	1.3916	DD-N_1 and ED-N_1 up vs DD-N_0 and ED-N_0	4.85843e-09	0.507481	-1.97052	DS-I_1 and ES-I_1 down vs DD-N_1 and ED-N_1	0.497578	1.12864	1.12864	ES-I_1 and ES-N_1 up vs ES-I_0 and ES-N_0	0.407372	0.872243	-1.14647	DS-N_1 and ES-N_1 down vs DS-N_0 and ES-N_0	1.74799e-17	0.506953	-1.97257	DS-I_4i and ES-I_4i down vs ED-I_4i	1.74799e-17	1.97257	1.97257	ED-I_4i up vs ES-I_4i and DS-I_4i	6.04142e-11	2.25831	2.25831	DD-N_1 and ED-N_1 up vs ES-N_1 and DS-N_1	0.00172454	0.457635	-2.18515	DS-N_8 and ES-N_8 down vs ES-N_0 and DS-N_0	0.00394072	1.54496	1.54496	ED-N_1 up vs ED-N_0	0.0570401	1.27404	1.27404	DD-N_1 up vs DD-N_0	0.0122313
CD3E	0.132402	0.748985	-1.33514	ED-I_1 down vs ED-I_0	0.00135524	0.615505	-1.62468	ED-I_1 down vs ES-N_1 and DS-N_1	0.000890733	0.597273	-1.67428	DD-N_1 and ED-N_1 down vs DD-N_0 and ED-N_0	8.62452e-07	1.9907	1.9907	DS-I_1 and ES-I_1 up vs DD-N_1 and ED-N_1	3.74304e-08	0.610942	-1.63682	ES-I_1 and ES-N_1 down vs ES-I_0 and ES-N_0	0.000176101	0.730233	-1.36943	DS-N_1 and ES-N_1 down vs DS-N_0 and ES-N_0	0.000736425	3.02937	3.02937	DS-I_4i and ES-I_4i up vs ED-I_4i	0.000736425	0.330102	-3.02937	ED-I_4i down vs ES-I_4i and DS-I_4i	1.67284e-06	0.509528	-1.9626	DD-N_1 and ED-N_1 down vs ES-N_1 and DS-N_1	1.14648e-06	1.39295	1.39295	DS-N_8 and ES-N_8 up vs ES-N_0 and DS-N_0	0.0211238	0.57521	-1.7385	ED-N_1 down vs ED-N_0	0.0151839	0.61619	-1.62288	DD-N_1 down vs DD-N_0	1.50775e-07
RAB3D	0.547861	1.04959	1.04959	ED-I_1 up vs ED-I_0	1.3241e-10	1.85997	1.85997	ED-I_1 up vs ES-N_1 and DS-N_1	0.153093	0.887135	-1.12722	DD-N_1 and ED-N_1 down vs DD-N_0 and ED-N_0	0.0192668	0.795936	-1.25638	DS-I_1 and ES-I_1 down vs DD-N_1 and ED-N_1	0.0614706	0.827733	-1.20812	ES-I_1 and ES-N_1 down vs ES-I_0 and ES-N_0	0.0297632	0.815655	-1.22601	DS-N_1 and ES-N_1 down vs DS-N_0 and ES-N_0	8.3749e-09	0.695523	-1.43777	DS-I_4i and ES-I_4i down vs ED-I_4i	8.3749e-09	1.43777	1.43777	ED-I_4i up vs ES-I_4i and DS-I_4i	0.0338679	1.22662	1.22662	DD-N_1 and ED-N_1 up vs ES-N_1 and DS-N_1	3.41188e-05	0.603689	-1.65648	DS-N_8 and ES-N_8 down vs ES-N_0 and DS-N_0	0.597867	1.06836	1.06836	ED-N_1 up vs ED-N_0	0.0113458	0.750418	-1.33259	DD-N_1 down vs DD-N_0	0.0222542
SP1	0.102355	0.901512	-1.10925	ED-I_1 down vs ED-I_0	0.000231801	1.27611	1.27611	ED-I_1 up vs ES-N_1 and DS-N_1	0.00389079	0.854472	-1.17031	DD-N_1 and ED-N_1 down vs DD-N_0 and ED-N_0	0.176127	0.922888	-1.08356	DS-I_1 and ES-I_1 down vs DD-N_1 and ED-N_1	0.245737	0.934287	-1.07034	ES-I_1 and ES-N_1 down vs ES-I_0 and ES-N_0	0.00678905	0.858825	-1.16438	DS-N_1 and ES-N_1 down vs DS-N_0 and ES-N_0	4.25297e-06	0.804539	-1.24295	DS-I_4i and ES-I_4i down vs ED-I_4i	4.25297e-06	1.24295	1.24295	ED-I_4i up vs ES-I_4i and DS-I_4i	0.162816	1.08645	1.08645	DD-N_1 and ED-N_1 up vs ES-N_1 and DS-N_1	4.78083e-08	0.674591	-1.48238	DS-N_8 and ES-N_8 down vs ES-N_0 and DS-N_0	0.258763	0.91305	-1.09523	ED-N_1 down vs ED-N_0	0.00305435	0.804851	-1.24247	DD-N_1 down vs DD-N_0	0.000184122
CSF2RB	0.341606	0.894653	-1.11775	ED-I_1 down vs ED-I_0	0.00119617	1.54297	1.54297	ED-I_1 up vs ES-N_1 and DS-N_1	0.27701	0.887693	-1.12652	DD-N_1 and ED-N_1 down vs DD-N_0 and ED-N_0	0.115196	0.820998	-1.21803	DS-I_1 and ES-I_1 down vs DD-N_1 and ED-N_1	0.752201	1.04643	1.04643	ES-I_1 and ES-N_1 up vs ES-I_0 and ES-N_0	0.0749315	0.805599	-1.24131	DS-N_1 and ES-N_1 down vs DS-N_0 and ES-N_0	4.31833e-07	0.714633	-1.39932	DS-I_4i and ES-I_4i down vs ED-I_4i	4.31833e-07	1.39932	1.39932	ED-I_4i up vs ES-I_4i and DS-I_4i	0.107347	1.224	1.224	DD-N_1 and ED-N_1 up vs ES-N_1 and DS-N_1	6.03636e-06	0.439443	-2.27561	DS-N_8 and ES-N_8 down vs ES-N_0 and DS-N_0	0.457597	0.879712	-1.13674	ED-N_1 down vs ED-N_0	0.426188	0.894242	-1.11827	DD-N_1 down vs DD-N_0	0.00035963
KLRK1	0.381649	0.783464	-1.27638	ED-I_1 down vs ED-I_0	5.56885e-06	0.439301	-2.27634	ED-I_1 down vs ES-N_1 and DS-N_1	0.157588	0.805626	-1.24127	DD-N_1 and ED-N_1 down vs DD-N_0 and ED-N_0	1.58202e-06	1.8218	1.8218	DS-I_1 and ES-I_1 up vs DD-N_1 and ED-N_1	0.432296	0.92822	-1.07733	ES-I_1 and ES-N_1 down vs ES-I_0 and ES-N_0	0.566543	1.05956	1.05956	DS-N_1 and ES-N_1 up vs DS-N_0 and ES-N_0	0.00266112	5.37611	5.37611	DS-I_4i and ES-I_4i up vs ED-I_4i	0.00266112	0.186008	-5.37611	ED-I_4i down vs ES-I_4i and DS-I_4i	0.000129727	0.6069	-1.64772	DD-N_1 and ED-N_1 down vs ES-N_1 and DS-N_1	1.08588e-12	1.87847	1.87847	DS-N_8 and ES-N_8 up vs ES-N_0 and DS-N_0	0.0634444	0.651971	-1.53381	ED-N_1 down vs ED-N_0	0.889197	0.971865	-1.02895	DD-N_1 down vs DD-N_0	1.36427e-07
IGF1R	0.0673108	1.25946	1.25946	ED-I_1 up vs ED-I_0	0.000464285	1.52778	1.52778	ED-I_1 up vs ES-N_1 and DS-N_1	0.00142278	1.40019	1.40019	DD-N_1 and ED-N_1 up vs DD-N_0 and ED-N_0	2.1974e-06	0.579661	-1.72515	DS-I_1 and ES-I_1 down vs DD-N_1 and ED-N_1	0.123878	1.24711	1.24711	ES-I_1 and ES-N_1 up vs ES-I_0 and ES-N_0	0.317944	1.13779	1.13779	DS-N_1 and ES-N_1 up vs DS-N_0 and ES-N_0	1.11138e-12	0.607983	-1.64478	DS-I_4i and ES-I_4i down vs ED-I_4i	1.11138e-12	1.64478	1.64478	ED-I_4i up vs ES-I_4i and DS-I_4i	0.000444374	1.44427	1.44427	DD-N_1 and ED-N_1 up vs ES-N_1 and DS-N_1	0.103134	0.750141	-1.33308	DS-N_8 and ES-N_8 down vs ES-N_0 and DS-N_0	0.000875288	1.66558	1.66558	ED-N_1 up vs ED-N_0	0.232716	1.1882	1.1882	DD-N_1 up vs DD-N_0	0.337653
MMP25	0.429851	1.1074	1.1074	ED-I_1 up vs ED-I_0	1.17162e-05	1.91601	1.91601	ED-I_1 up vs ES-N_1 and DS-N_1	0.00245967	0.694207	-1.44049	DD-N_1 and ED-N_1 down vs DD-N_0 and ED-N_0	0.261189	0.842379	-1.18711	DS-I_1 and ES-I_1 down vs DD-N_1 and ED-N_1	0.364919	1.1971	1.1971	ES-I_1 and ES-N_1 up vs ES-I_0 and ES-N_0	0.158493	0.809631	-1.23513	DS-N_1 and ES-N_1 down vs DS-N_0 and ES-N_0	0.0144981	0.837731	-1.1937	DS-I_4i and ES-I_4i down vs ED-I_4i	0.0144981	1.1937	1.1937	ED-I_4i up vs ES-I_4i and DS-I_4i	0.198911	1.21998	1.21998	DD-N_1 and ED-N_1 up vs ES-N_1 and DS-N_1	0.000229954	0.440041	-2.27251	DS-N_8 and ES-N_8 down vs ES-N_0 and DS-N_0	0.0580699	0.724018	-1.38118	ED-N_1 down vs ED-N_0	0.0158491	0.665943	-1.50163	DD-N_1 down vs DD-N_0	0.0182616
CD2	0.0868395	0.719859	-1.38916	ED-I_1 down vs ED-I_0	9.8582e-06	0.529191	-1.88968	ED-I_1 down vs ES-N_1 and DS-N_1	8.59183e-05	0.590583	-1.69324	DD-N_1 and ED-N_1 down vs DD-N_0 and ED-N_0	8.63704e-08	1.93775	1.93775	DS-I_1 and ES-I_1 up vs DD-N_1 and ED-N_1	0.000692419	0.743868	-1.34432	ES-I_1 and ES-N_1 down vs ES-I_0 and ES-N_0	0.634955	0.961326	-1.04023	DS-N_1 and ES-N_1 down vs DS-N_0 and ES-N_0	0.00355132	2.76054	2.76054	DS-I_4i and ES-I_4i up vs ED-I_4i	0.00355132	0.362248	-2.76054	ED-I_4i down vs ES-I_4i and DS-I_4i	8.99807e-08	0.516435	-1.93635	DD-N_1 and ED-N_1 down vs ES-N_1 and DS-N_1	1.04034e-05	1.40857	1.40857	DS-N_8 and ES-N_8 up vs ES-N_0 and DS-N_0	0.00303055	0.55839	-1.79086	ED-N_1 down vs ED-N_0	0.00815532	0.621571	-1.60883	DD-N_1 down vs DD-N_0	0.000755165
FBXL5	0.13281	1.17677	1.17677	ED-I_1 up vs ED-I_0	0.00541425	1.3201	1.3201	ED-I_1 up vs ES-N_1 and DS-N_1	0.467397	0.948316	-1.0545	DD-N_1 and ED-N_1 down vs DD-N_0 and ED-N_0	0.0143109	0.819645	-1.22004	DS-I_1 and ES-I_1 down vs DD-N_1 and ED-N_1	1.13483e-05	1.63387	1.63387	ES-I_1 and ES-N_1 up vs ES-I_0 and ES-N_0	0.00483072	1.36035	1.36035	DS-N_1 and ES-N_1 up vs DS-N_0 and ES-N_0	1.5697e-12	0.622013	-1.60768	DS-I_4i and ES-I_4i down vs ED-I_4i	1.5697e-12	1.60768	1.60768	ED-I_4i up vs ES-I_4i and DS-I_4i	0.00146617	1.30813	1.30813	DD-N_1 and ED-N_1 up vs ES-N_1 and DS-N_1	0.12064	0.781591	-1.27944	DS-N_8 and ES-N_8 down vs ES-N_0 and DS-N_0	0.349407	0.906984	-1.10256	ED-N_1 down vs ED-N_0	0.926993	0.990676	-1.00941	DD-N_1 down vs DD-N_0	0.062373
PROK2	0.492904	1.17625	1.17625	ED-I_1 up vs ED-I_0	0.00770175	2.03583	2.03583	ED-I_1 up vs ES-N_1 and DS-N_1	0.524075	1.09902	1.09902	DD-N_1 and ED-N_1 up vs DD-N_0 and ED-N_0	0.0198285	0.676735	-1.47768	DS-I_1 and ES-I_1 down vs DD-N_1 and ED-N_1	0.0470356	1.78305	1.78305	ES-I_1 and ES-N_1 up vs ES-I_0 and ES-N_0	0.772025	0.916513	-1.09109	DS-N_1 and ES-N_1 down vs DS-N_0 and ES-N_0	1.13357e-16	0.489473	-2.04301	DS-I_4i and ES-I_4i down vs ED-I_4i	1.13357e-16	2.04301	2.04301	ED-I_4i up vs ES-I_4i and DS-I_4i	4.67861e-05	2.34451	2.34451	DD-N_1 and ED-N_1 up vs ES-N_1 and DS-N_1	0.114153	0.493668	-2.02565	DS-N_8 and ES-N_8 down vs ES-N_0 and DS-N_0	0.948591	0.986438	-1.01375	ED-N_1 down vs ED-N_0	0.33468	1.22206	1.22206	DD-N_1 up vs DD-N_0	0.187458
RNF130	0.87021	1.01195	1.01195	ED-I_1 up vs ED-I_0	2.56534e-06	1.43524	1.43524	ED-I_1 up vs ES-N_1 and DS-N_1	0.921529	1.00615	1.00615	DD-N_1 and ED-N_1 up vs DD-N_0 and ED-N_0	0.036949	0.873177	-1.14524	DS-I_1 and ES-I_1 down vs DD-N_1 and ED-N_1	0.177182	1.10272	1.10272	ES-I_1 and ES-N_1 up vs ES-I_0 and ES-N_0	0.650946	0.967871	-1.0332	DS-N_1 and ES-N_1 down vs DS-N_0 and ES-N_0	1.68373e-10	0.694007	-1.44091	DS-I_4i and ES-I_4i down vs ED-I_4i	1.68373e-10	1.44091	1.44091	ED-I_4i up vs ES-I_4i and DS-I_4i	0.0012321	1.24694	1.24694	DD-N_1 and ED-N_1 up vs ES-N_1 and DS-N_1	1.13777e-05	0.645474	-1.54925	DS-N_8 and ES-N_8 down vs ES-N_0 and DS-N_0	0.78211	1.02635	1.02635	ED-N_1 up vs ED-N_0	0.890807	0.98872	-1.01141	DD-N_1 down vs DD-N_0	0.000452841
CEBPB	0.957525	1.0057	1.0057	ED-I_1 up vs ED-I_0	2.8516e-05	1.65267	1.65267	ED-I_1 up vs ES-N_1 and DS-N_1	0.432522	0.919157	-1.08795	DD-N_1 and ED-N_1 down vs DD-N_0 and ED-N_0	0.36762	0.901572	-1.10917	DS-I_1 and ES-I_1 down vs DD-N_1 and ED-N_1	0.0483753	0.793649	-1.26	ES-I_1 and ES-N_1 down vs ES-I_0 and ES-N_0	0.0435713	0.798477	-1.25238	DS-N_1 and ES-N_1 down vs DS-N_0 and ES-N_0	1.59182e-11	0.642547	-1.55631	DS-I_4i and ES-I_4i down vs ED-I_4i	1.59182e-11	1.55631	1.55631	ED-I_4i up vs ES-I_4i and DS-I_4i	0.182075	1.17092	1.17092	DD-N_1 and ED-N_1 up vs ES-N_1 and DS-N_1	0.000823643	0.62617	-1.59701	DS-N_8 and ES-N_8 down vs ES-N_0 and DS-N_0	0.815956	0.962194	-1.03929	ED-N_1 down vs ED-N_0	0.380357	0.884221	-1.13094	DD-N_1 down vs DD-N_0	0.0293882
PIK3AP1	0.0422018	0.807172	-1.23889	ED-I_1 down vs ED-I_0	0.0134974	1.33734	1.33734	ED-I_1 up vs ES-N_1 and DS-N_1	0.133216	0.862486	-1.15944	DD-N_1 and ED-N_1 down vs DD-N_0 and ED-N_0	0.369798	0.907359	-1.1021	DS-I_1 and ES-I_1 down vs DD-N_1 and ED-N_1	0.519906	0.932889	-1.07194	ES-I_1 and ES-N_1 down vs ES-I_0 and ES-N_0	0.0830369	0.838604	-1.19246	DS-N_1 and ES-N_1 down vs DS-N_0 and ES-N_0	1.74838e-07	0.724672	-1.37993	DS-I_4i and ES-I_4i down vs ED-I_4i	1.74838e-07	1.37993	1.37993	ED-I_4i up vs ES-I_4i and DS-I_4i	0.373928	1.10113	1.10113	DD-N_1 and ED-N_1 up vs ES-N_1 and DS-N_1	0.000636887	0.6433	-1.55449	DS-N_8 and ES-N_8 down vs ES-N_0 and DS-N_0	0.0378806	0.737131	-1.35661	ED-N_1 down vs ED-N_0	0.966685	0.994464	-1.00557	DD-N_1 down vs DD-N_0	0.0164867
PARP1	0.000518085	0.679562	-1.47154	ED-I_1 down vs ED-I_0	0.000664143	0.714184	-1.4002	ED-I_1 down vs ES-N_1 and DS-N_1	0.00404314	0.731185	-1.36764	DD-N_1 and ED-N_1 down vs DD-N_0 and ED-N_0	1.52643e-07	1.67163	1.67163	DS-I_1 and ES-I_1 up vs DD-N_1 and ED-N_1	3.40199e-10	0.660627	-1.51371	ES-I_1 and ES-N_1 down vs ES-I_0 and ES-N_0	5.14133e-05	0.781614	-1.2794	DS-N_1 and ES-N_1 down vs DS-N_0 and ES-N_0	4.49602e-06	1.99513	1.99513	DS-I_4i and ES-I_4i up vs ED-I_4i	4.49602e-06	0.501219	-1.99513	ED-I_4i down vs ES-I_4i and DS-I_4i	1.89234e-09	0.562563	-1.77758	DD-N_1 and ED-N_1 down vs ES-N_1 and DS-N_1	0.140006	1.08658	1.08658	DS-N_8 and ES-N_8 up vs ES-N_0 and DS-N_0	0.0847718	0.759103	-1.31734	ED-N_1 down vs ED-N_0	0.0181491	0.706451	-1.41553	DD-N_1 down vs DD-N_0	0.0586866
LRP10	0.0129179	1.22621	1.22621	ED-I_1 up vs ED-I_0	7.58458e-09	1.62664	1.62664	ED-I_1 up vs ES-N_1 and DS-N_1	0.00116333	0.771101	-1.29685	DD-N_1 and ED-N_1 down vs DD-N_0 and ED-N_0	0.32241	0.912969	-1.09533	DS-I_1 and ES-I_1 down vs DD-N_1 and ED-N_1	0.480991	1.06762	1.06762	ES-I_1 and ES-N_1 up vs ES-I_0 and ES-N_0	0.934666	1.00699	1.00699	DS-N_1 and ES-N_1 up vs DS-N_0 and ES-N_0	1.79667e-06	0.735384	-1.35983	DS-I_4i and ES-I_4i down vs ED-I_4i	1.79667e-06	1.35983	1.35983	ED-I_4i up vs ES-I_4i and DS-I_4i	0.909621	0.990127	-1.00997	DD-N_1 and ED-N_1 down vs ES-N_1 and DS-N_1	0.0010038	0.684587	-1.46073	DS-N_8 and ES-N_8 down vs ES-N_0 and DS-N_0	0.0439801	0.805052	-1.24216	ED-N_1 down vs ED-N_0	0.00907478	0.735699	-1.35925	DD-N_1 down vs DD-N_0	0.163148
C1RL	0.0227408	1.26824	1.26824	ED-I_1 up vs ED-I_0	0.00149054	1.34613	1.34613	ED-I_1 up vs ES-N_1 and DS-N_1	0.0108251	0.807961	-1.23768	DD-N_1 and ED-N_1 down vs DD-N_0 and ED-N_0	0.172326	0.876695	-1.14065	DS-I_1 and ES-I_1 down vs DD-N_1 and ED-N_1	0.0486786	1.23087	1.23087	ES-I_1 and ES-N_1 up vs ES-I_0 and ES-N_0	0.236168	1.11629	1.11629	DS-N_1 and ES-N_1 up vs DS-N_0 and ES-N_0	0.000217208	0.79509	-1.25772	DS-I_4i and ES-I_4i down vs ED-I_4i	0.000217208	1.25772	1.25772	ED-I_4i up vs ES-I_4i and DS-I_4i	0.994391	1.00063	1.00063	DD-N_1 and ED-N_1 up vs ES-N_1 and DS-N_1	0.00872103	0.712446	-1.40362	DS-N_8 and ES-N_8 down vs ES-N_0 and DS-N_0	0.719055	0.955775	-1.04627	ED-N_1 down vs ED-N_0	0.00123779	0.696559	-1.43563	DD-N_1 down vs DD-N_0	0.0652626
ITK	0.474368	0.887249	-1.12708	ED-I_1 down vs ED-I_0	4.41901e-05	0.608965	-1.64213	ED-I_1 down vs ES-N_1 and DS-N_1	0.0165826	0.769226	-1.30001	DD-N_1 and ED-N_1 down vs DD-N_0 and ED-N_0	4.4421e-07	1.63289	1.63289	DS-I_1 and ES-I_1 up vs DD-N_1 and ED-N_1	0.00553493	0.822705	-1.2155	ES-I_1 and ES-N_1 down vs ES-I_0 and ES-N_0	0.035288	0.860688	-1.16186	DS-N_1 and ES-N_1 down vs DS-N_0 and ES-N_0	0.000797809	2.30984	2.30984	DS-I_4i and ES-I_4i up vs ED-I_4i	0.000797809	0.43293	-2.30984	ED-I_4i down vs ES-I_4i and DS-I_4i	1.27799e-05	0.648408	-1.54224	DD-N_1 and ED-N_1 down vs ES-N_1 and DS-N_1	2.64736e-05	1.31384	1.31384	DS-N_8 and ES-N_8 up vs ES-N_0 and DS-N_0	0.160344	0.792236	-1.26225	ED-N_1 down vs ED-N_0	0.0459288	0.749788	-1.33371	DD-N_1 down vs DD-N_0	0.00129516
HIF1A	0.869582	1.01605	1.01605	ED-I_1 up vs ED-I_0	0.0067522	1.29517	1.29517	ED-I_1 up vs ES-N_1 and DS-N_1	0.663468	1.03374	1.03374	DD-N_1 and ED-N_1 up vs DD-N_0 and ED-N_0	0.00725661	0.801875	-1.24708	DS-I_1 and ES-I_1 down vs DD-N_1 and ED-N_1	0.00989842	1.27855	1.27855	ES-I_1 and ES-N_1 up vs ES-I_0 and ES-N_0	0.500515	1.06314	1.06314	DS-N_1 and ES-N_1 up vs DS-N_0 and ES-N_0	8.54149e-13	0.650044	-1.53836	DS-I_4i and ES-I_4i down vs ED-I_4i	8.54149e-13	1.53836	1.53836	ED-I_4i up vs ES-I_4i and DS-I_4i	0.00903625	1.23847	1.23847	DD-N_1 and ED-N_1 up vs ES-N_1 and DS-N_1	0.0688243	0.810214	-1.23424	DS-N_8 and ES-N_8 down vs ES-N_0 and DS-N_0	0.841241	1.02144	1.02144	ED-N_1 up vs ED-N_0	0.678061	1.04665	1.04665	DD-N_1 up vs DD-N_0	0.0666278
KLF6	0.395485	1.0645	1.0645	ED-I_1 up vs ED-I_0	3.43122e-05	1.3542	1.3542	ED-I_1 up vs ES-N_1 and DS-N_1	0.92851	0.995011	-1.00501	DD-N_1 and ED-N_1 down vs DD-N_0 and ED-N_0	1.88145e-05	0.761141	-1.31382	DS-I_1 and ES-I_1 down vs DD-N_1 and ED-N_1	0.626718	1.0332	1.0332	ES-I_1 and ES-N_1 up vs ES-I_0 and ES-N_0	0.190736	0.917885	-1.08946	DS-N_1 and ES-N_1 down vs DS-N_0 and ES-N_0	8.37572e-10	0.726943	-1.37562	DS-I_4i and ES-I_4i down vs ED-I_4i	8.37572e-10	1.37562	1.37562	ED-I_4i up vs ES-I_4i and DS-I_4i	6.24481e-05	1.28669	1.28669	DD-N_1 and ED-N_1 up vs ES-N_1 and DS-N_1	5.32986e-05	0.713276	-1.40198	DS-N_8 and ES-N_8 down vs ES-N_0 and DS-N_0	0.771183	0.977172	-1.02336	ED-N_1 down vs ED-N_0	0.869754	1.01292	1.01292	DD-N_1 up vs DD-N_0	6.03663e-05
C5AR1	0.161205	1.14671	1.14671	ED-I_1 up vs ED-I_0	3.61602e-07	1.71115	1.71115	ED-I_1 up vs ES-N_1 and DS-N_1	0.971763	0.996938	-1.00307	DD-N_1 and ED-N_1 down vs DD-N_0 and ED-N_0	0.000257037	0.685326	-1.45916	DS-I_1 and ES-I_1 down vs DD-N_1 and ED-N_1	0.255035	1.14276	1.14276	ES-I_1 and ES-N_1 up vs ES-I_0 and ES-N_0	0.651216	0.952531	-1.04983	DS-N_1 and ES-N_1 down vs DS-N_0 and ES-N_0	0.295314	0.932239	-1.07269	DS-I_4i and ES-I_4i down vs ED-I_4i	0.295314	1.07269	1.07269	ED-I_4i up vs ES-I_4i and DS-I_4i	0.00308924	1.33895	1.33895	DD-N_1 and ED-N_1 up vs ES-N_1 and DS-N_1	9.67382e-05	0.536923	-1.86246	DS-N_8 and ES-N_8 down vs ES-N_0 and DS-N_0	0.165435	1.19015	1.19015	ED-N_1 up vs ED-N_0	0.150807	0.840592	-1.18964	DD-N_1 down vs DD-N_0	0.00477602
MATR3	0.0531714	0.831364	-1.20284	ED-I_1 down vs ED-I_0	1.53156e-12	0.593702	-1.68435	ED-I_1 down vs ES-N_1 and DS-N_1	0.666017	0.974733	-1.02592	DD-N_1 and ED-N_1 down vs DD-N_0 and ED-N_0	4.92652e-05	1.24286	1.24286	DS-I_1 and ES-I_1 up vs DD-N_1 and ED-N_1	0.0270742	1.11075	1.11075	ES-I_1 and ES-N_1 up vs ES-I_0 and ES-N_0	6.1935e-06	1.25562	1.25562	DS-N_1 and ES-N_1 up vs DS-N_0 and ES-N_0	0.146858	1.14297	1.14297	DS-I_4i and ES-I_4i up vs ED-I_4i	0.146858	0.874914	-1.14297	ED-I_4i down vs ES-I_4i and DS-I_4i	7.18067e-07	0.769337	-1.29982	DD-N_1 and ED-N_1 down vs ES-N_1 and DS-N_1	1.36441e-16	1.554	1.554	DS-N_8 and ES-N_8 up vs ES-N_0 and DS-N_0	0.230319	0.904608	-1.10545	ED-N_1 down vs ED-N_0	0.554513	1.05113	1.05113	DD-N_1 up vs DD-N_0	6.36335e-10
MYO1F	0.136661	0.886494	-1.12804	ED-I_1 down vs ED-I_0	6.34777e-07	1.6195	1.6195	ED-I_1 up vs ES-N_1 and DS-N_1	0.000132285	0.709628	-1.40919	DD-N_1 and ED-N_1 down vs DD-N_0 and ED-N_0	0.395211	1.08708	1.08708	DS-I_1 and ES-I_1 up vs DD-N_1 and ED-N_1	0.0173189	0.809132	-1.23589	ES-I_1 and ES-N_1 down vs ES-I_0 and ES-N_0	1.0078e-05	0.691932	-1.44523	DS-N_1 and ES-N_1 down vs DS-N_0 and ES-N_0	7.37365e-05	0.788846	-1.26767	DS-I_4i and ES-I_4i down vs ED-I_4i	7.37365e-05	1.26767	1.26767	ED-I_4i up vs ES-I_4i and DS-I_4i	0.89179	0.986271	-1.01392	DD-N_1 and ED-N_1 down vs ES-N_1 and DS-N_1	1.17373e-07	0.585418	-1.70818	DS-N_8 and ES-N_8 down vs ES-N_0 and DS-N_0	0.0196852	0.735278	-1.36003	ED-N_1 down vs ED-N_0	0.00179614	0.687111	-1.45537	DD-N_1 down vs DD-N_0	0.000592469
PTPRJ	0.615662	1.03966	1.03966	ED-I_1 up vs ED-I_0	2.6337e-07	1.54087	1.54087	ED-I_1 up vs ES-N_1 and DS-N_1	0.00224541	1.22219	1.22219	DD-N_1 and ED-N_1 up vs DD-N_0 and ED-N_0	5.52743e-05	0.763994	-1.30891	DS-I_1 and ES-I_1 down vs DD-N_1 and ED-N_1	0.53328	1.05018	1.05018	ES-I_1 and ES-N_1 up vs ES-I_0 and ES-N_0	0.0670908	0.867871	-1.15225	DS-N_1 and ES-N_1 down vs DS-N_0 and ES-N_0	3.97347e-06	0.778285	-1.28488	DS-I_4i and ES-I_4i down vs ED-I_4i	3.97347e-06	1.28488	1.28488	ED-I_4i up vs ES-I_4i and DS-I_4i	4.33571e-08	1.485	1.485	DD-N_1 and ED-N_1 up vs ES-N_1 and DS-N_1	0.00195028	0.750096	-1.33316	DS-N_8 and ES-N_8 down vs ES-N_0 and DS-N_0	0.00391358	1.31783	1.31783	ED-N_1 up vs ED-N_0	0.145867	1.1387	1.1387	DD-N_1 up vs DD-N_0	0.00992047
FGR	0.522149	0.924952	-1.08114	ED-I_1 down vs ED-I_0	0.092624	1.22733	1.22733	ED-I_1 up vs ES-N_1 and DS-N_1	0.383402	0.912255	-1.09619	DD-N_1 and ED-N_1 down vs DD-N_0 and ED-N_0	0.256447	0.877858	-1.13914	DS-I_1 and ES-I_1 down vs DD-N_1 and ED-N_1	0.290792	0.889919	-1.1237	ES-I_1 and ES-N_1 down vs ES-I_0 and ES-N_0	0.181086	0.871528	-1.14741	DS-N_1 and ES-N_1 down vs DS-N_0 and ES-N_0	9.2084e-07	0.738042	-1.35494	DS-I_4i and ES-I_4i down vs ED-I_4i	9.2084e-07	1.35494	1.35494	ED-I_4i up vs ES-I_4i and DS-I_4i	0.649139	1.05141	1.05141	DD-N_1 and ED-N_1 up vs ES-N_1 and DS-N_1	0.00488267	0.697769	-1.43314	DS-N_8 and ES-N_8 down vs ES-N_0 and DS-N_0	0.688347	0.939592	-1.06429	ED-N_1 down vs ED-N_0	0.405415	0.88779	-1.12639	DD-N_1 down vs DD-N_0	0.0982079
STX11	0.311762	0.898631	-1.1128	ED-I_1 down vs ED-I_0	0.175264	1.15082	1.15082	ED-I_1 up vs ES-N_1 and DS-N_1	0.0959344	1.1391	1.1391	DD-N_1 and ED-N_1 up vs DD-N_0 and ED-N_0	0.00502371	0.798062	-1.25304	DS-I_1 and ES-I_1 down vs DD-N_1 and ED-N_1	0.283635	1.11251	1.11251	ES-I_1 and ES-N_1 up vs ES-I_0 and ES-N_0	0.710987	0.967506	-1.03359	DS-N_1 and ES-N_1 down vs DS-N_0 and ES-N_0	0.000130665	0.800908	-1.24858	DS-I_4i and ES-I_4i down vs ED-I_4i	0.000130665	1.24858	1.24858	ED-I_4i up vs ES-I_4i and DS-I_4i	0.00114117	1.30722	1.30722	DD-N_1 and ED-N_1 up vs ES-N_1 and DS-N_1	0.00238863	0.701102	-1.42633	DS-N_8 and ES-N_8 down vs ES-N_0 and DS-N_0	0.103613	1.20113	1.20113	ED-N_1 up vs ED-N_0	0.465774	1.0823	1.0823	DD-N_1 up vs DD-N_0	0.00913149
IL10RA	3.7051e-05	0.658385	-1.51887	ED-I_1 down vs ED-I_0	0.000665625	0.730983	-1.36802	ED-I_1 down vs ES-N_1 and DS-N_1	0.000334267	0.713622	-1.4013	DD-N_1 and ED-N_1 down vs DD-N_0 and ED-N_0	2.51926e-09	1.67025	1.67025	DS-I_1 and ES-I_1 up vs DD-N_1 and ED-N_1	9.05539e-17	0.600204	-1.6661	ES-I_1 and ES-N_1 down vs ES-I_0 and ES-N_0	4.40009e-09	0.719062	-1.3907	DS-N_1 and ES-N_1 down vs DS-N_0 and ES-N_0	0.00429688	1.40886	1.40886	DS-I_4i and ES-I_4i up vs ED-I_4i	0.00429688	0.709796	-1.40886	ED-I_4i down vs ES-I_4i and DS-I_4i	1.02407e-08	0.609169	-1.64158	DD-N_1 and ED-N_1 down vs ES-N_1 and DS-N_1	0.320946	0.949654	-1.05302	DS-N_8 and ES-N_8 down vs ES-N_0 and DS-N_0	0.0148077	0.696053	-1.43667	ED-N_1 down vs ED-N_0	0.00738412	0.727905	-1.37381	DD-N_1 down vs DD-N_0	0.687557
TLR4	0.227518	1.2143	1.2143	ED-I_1 up vs ED-I_0	0.0198142	1.42175	1.42175	ED-I_1 up vs ES-N_1 and DS-N_1	0.0514269	1.23993	1.23993	DD-N_1 and ED-N_1 up vs DD-N_0 and ED-N_0	0.00182273	0.695725	-1.43735	DS-I_1 and ES-I_1 down vs DD-N_1 and ED-N_1	0.0172121	1.47631	1.47631	ES-I_1 and ES-N_1 up vs ES-I_0 and ES-N_0	0.281944	1.18783	1.18783	DS-N_1 and ES-N_1 up vs DS-N_0 and ES-N_0	1.26193e-19	0.474733	-2.10645	DS-I_4i and ES-I_4i down vs ED-I_4i	1.26193e-19	2.10645	2.10645	ED-I_4i up vs ES-I_4i and DS-I_4i	0.000233393	1.56492	1.56492	DD-N_1 and ED-N_1 up vs ES-N_1 and DS-N_1	0.0843365	0.66513	-1.50346	DS-N_8 and ES-N_8 down vs ES-N_0 and DS-N_0	0.391167	1.15973	1.15973	ED-N_1 up vs ED-N_0	0.0572762	1.30982	1.30982	DD-N_1 up vs DD-N_0	0.0976971
AIM1	0.0246561	1.1535	1.1535	ED-I_1 up vs ED-I_0	0.000983773	1.20532	1.20532	ED-I_1 up vs ES-N_1 and DS-N_1	0.1687	1.07146	1.07146	DD-N_1 and ED-N_1 up vs DD-N_0 and ED-N_0	0.0534474	0.908568	-1.10063	DS-I_1 and ES-I_1 down vs DD-N_1 and ED-N_1	0.00461615	1.15731	1.15731	ES-I_1 and ES-N_1 up vs ES-I_0 and ES-N_0	0.601638	1.02689	1.02689	DS-N_1 and ES-N_1 up vs DS-N_0 and ES-N_0	0.000811479	0.85974	-1.16314	DS-I_4i and ES-I_4i down vs ED-I_4i	0.000811479	1.16314	1.16314	ED-I_4i up vs ES-I_4i and DS-I_4i	0.0704751	1.09359	1.09359	DD-N_1 and ED-N_1 up vs ES-N_1 and DS-N_1	0.00068439	0.803131	-1.24513	DS-N_8 and ES-N_8 down vs ES-N_0 and DS-N_0	0.360414	1.06729	1.06729	ED-N_1 up vs ED-N_0	0.300967	1.07559	1.07559	DD-N_1 up vs DD-N_0	0.0017902
ETV6	0.320852	0.925925	-1.08	ED-I_1 down vs ED-I_0	0.00112022	1.29932	1.29932	ED-I_1 up vs ES-N_1 and DS-N_1	0.13095	0.895549	-1.11663	DD-N_1 and ED-N_1 down vs DD-N_0 and ED-N_0	0.910096	1.00847	1.00847	DS-I_1 and ES-I_1 up vs DD-N_1 and ED-N_1	0.286432	0.926052	-1.07985	ES-I_1 and ES-N_1 down vs ES-I_0 and ES-N_0	0.157557	0.905151	-1.10479	DS-N_1 and ES-N_1 down vs DS-N_0 and ES-N_0	7.74661e-05	0.810816	-1.23333	DS-I_4i and ES-I_4i down vs ED-I_4i	7.74661e-05	1.23333	1.23333	ED-I_4i up vs ES-I_4i and DS-I_4i	0.869941	1.01244	1.01244	DD-N_1 and ED-N_1 up vs ES-N_1 and DS-N_1	0.000537643	0.739	-1.35318	DS-N_8 and ES-N_8 down vs ES-N_0 and DS-N_0	0.237116	0.874428	-1.1436	ED-N_1 down vs ED-N_0	0.338623	0.91353	-1.09465	DD-N_1 down vs DD-N_0	0.0430766
IFNAR1	0.365591	0.901544	-1.10921	ED-I_1 down vs ED-I_0	0.0138516	1.34966	1.34966	ED-I_1 up vs ES-N_1 and DS-N_1	0.169054	1.1299	1.1299	DD-N_1 and ED-N_1 up vs DD-N_0 and ED-N_0	0.00884164	0.785252	-1.27348	DS-I_1 and ES-I_1 down vs DD-N_1 and ED-N_1	0.791023	1.0302	1.0302	ES-I_1 and ES-N_1 up vs ES-I_0 and ES-N_0	0.372431	0.906831	-1.10274	DS-N_1 and ES-N_1 down vs DS-N_0 and ES-N_0	9.22867e-19	0.547886	-1.8252	DS-I_4i and ES-I_4i down vs ED-I_4i	9.22867e-19	1.8252	1.8252	ED-I_4i up vs ES-I_4i and DS-I_4i	0.000161668	1.45458	1.45458	DD-N_1 and ED-N_1 up vs ES-N_1 and DS-N_1	0.0613345	0.782525	-1.27791	DS-N_8 and ES-N_8 down vs ES-N_0 and DS-N_0	0.978322	0.996293	-1.00372	ED-N_1 down vs ED-N_0	0.0492065	1.25743	1.25743	DD-N_1 up vs DD-N_0	0.0806756
TNFSF13B	0.363904	0.889166	-1.12465	ED-I_1 down vs ED-I_0	0.0218243	1.37796	1.37796	ED-I_1 up vs ES-N_1 and DS-N_1	0.823652	0.977154	-1.02338	DD-N_1 and ED-N_1 down vs DD-N_0 and ED-N_0	0.030637	0.77757	-1.28606	DS-I_1 and ES-I_1 down vs DD-N_1 and ED-N_1	0.0235608	1.37802	1.37802	ES-I_1 and ES-N_1 up vs ES-I_0 and ES-N_0	0.742324	1.04596	1.04596	DS-N_1 and ES-N_1 up vs DS-N_0 and ES-N_0	7.21949e-07	0.696946	-1.43483	DS-I_4i and ES-I_4i down vs ED-I_4i	7.21949e-07	1.43483	1.43483	ED-I_4i up vs ES-I_4i and DS-I_4i	0.0133229	1.34257	1.34257	DD-N_1 and ED-N_1 up vs ES-N_1 and DS-N_1	0.00126041	0.493305	-2.02714	DS-N_8 and ES-N_8 down vs ES-N_0 and DS-N_0	0.153397	0.811785	-1.23185	ED-N_1 down vs ED-N_0	0.265066	1.18035	1.18035	DD-N_1 up vs DD-N_0	0.00365511
PRKACB	0.668901	0.922366	-1.08417	ED-I_1 down vs ED-I_0	5.82464e-05	0.588232	-1.70001	ED-I_1 down vs ES-N_1 and DS-N_1	0.859292	0.982136	-1.01819	DD-N_1 and ED-N_1 down vs DD-N_0 and ED-N_0	6.82937e-05	1.40679	1.40679	DS-I_1 and ES-I_1 up vs DD-N_1 and ED-N_1	0.0183533	1.22219	1.22219	ES-I_1 and ES-N_1 up vs ES-I_0 and ES-N_0	0.0116058	1.26315	1.26315	DS-N_1 and ES-N_1 up vs DS-N_0 and ES-N_0	0.0196301	1.96684	1.96684	DS-I_4i and ES-I_4i up vs ED-I_4i	0.0196301	0.50843	-1.96684	ED-I_4i down vs ES-I_4i and DS-I_4i	0.059575	0.840836	-1.18929	DD-N_1 and ED-N_1 down vs ES-N_1 and DS-N_1	2.06735e-10	1.76957	1.76957	DS-N_8 and ES-N_8 up vs ES-N_0 and DS-N_0	0.682531	0.947744	-1.05514	ED-N_1 down vs ED-N_0	0.874156	1.02552	1.02552	DD-N_1 up vs DD-N_0	0.00047626
NOTCH1	0.00174067	0.77475	-1.29074	ED-I_1 down vs ED-I_0	8.18788e-05	1.4688	1.4688	ED-I_1 up vs ES-N_1 and DS-N_1	0.00337263	0.782981	-1.27717	DD-N_1 and ED-N_1 down vs DD-N_0 and ED-N_0	0.766454	0.972939	-1.02781	DS-I_1 and ES-I_1 down vs DD-N_1 and ED-N_1	0.0299562	0.820562	-1.21868	ES-I_1 and ES-N_1 down vs ES-I_0 and ES-N_0	4.17686e-05	0.714859	-1.39888	DS-N_1 and ES-N_1 down vs DS-N_0 and ES-N_0	0.772974	0.981955	-1.01838	DS-I_4i and ES-I_4i down vs ED-I_4i	0.772974	1.01838	1.01838	ED-I_4i up vs ES-I_4i and DS-I_4i	0.453261	1.07339	1.07339	DD-N_1 and ED-N_1 up vs ES-N_1 and DS-N_1	7.5894e-09	0.544077	-1.83798	DS-N_8 and ES-N_8 down vs ES-N_0 and DS-N_0	0.987225	1.0021	1.0021	ED-N_1 up vs ED-N_0	3.86909e-05	0.639821	-1.56294	DD-N_1 down vs DD-N_0	6.13163e-05
CD96	0.857109	0.966426	-1.03474	ED-I_1 down vs ED-I_0	0.000292517	0.618853	-1.61589	ED-I_1 down vs ES-N_1 and DS-N_1	0.862948	1.02068	1.02068	DD-N_1 and ED-N_1 up vs DD-N_0 and ED-N_0	6.6841e-05	1.46594	1.46594	DS-I_1 and ES-I_1 up vs DD-N_1 and ED-N_1	0.95217	0.995186	-1.00484	ES-I_1 and ES-N_1 down vs ES-I_0 and ES-N_0	0.34594	1.08656	1.08656	DS-N_1 and ES-N_1 up vs DS-N_0 and ES-N_0	0.00273168	2.8015	2.8015	DS-I_4i and ES-I_4i up vs ED-I_4i	0.00273168	0.356951	-2.8015	ED-I_4i down vs ES-I_4i and DS-I_4i	0.00580959	0.758294	-1.31875	DD-N_1 and ED-N_1 down vs ES-N_1 and DS-N_1	6.53854e-12	1.74473	1.74473	DS-N_8 and ES-N_8 up vs ES-N_0 and DS-N_0	0.582443	0.913927	-1.09418	ED-N_1 down vs ED-N_0	0.427481	1.14664	1.14664	DD-N_1 up vs DD-N_0	4.66781e-08
TLR6	0.300963	0.88752	-1.12674	ED-I_1 down vs ED-I_0	0.0305873	1.29964	1.29964	ED-I_1 up vs ES-N_1 and DS-N_1	0.0383252	1.17971	1.17971	DD-N_1 and ED-N_1 up vs DD-N_0 and ED-N_0	5.08643e-05	0.704803	-1.41884	DS-I_1 and ES-I_1 down vs DD-N_1 and ED-N_1	0.0186099	1.33916	1.33916	ES-I_1 and ES-N_1 up vs ES-I_0 and ES-N_0	0.698354	1.04557	1.04557	DS-N_1 and ES-N_1 up vs DS-N_0 and ES-N_0	4.55686e-06	0.727747	-1.3741	DS-I_4i and ES-I_4i down vs ED-I_4i	4.55686e-06	1.3741	1.3741	ED-I_4i up vs ES-I_4i and DS-I_4i	2.18249e-07	1.62083	1.62083	DD-N_1 and ED-N_1 up vs ES-N_1 and DS-N_1	0.000560916	0.54313	-1.84118	DS-N_8 and ES-N_8 down vs ES-N_0 and DS-N_0	0.154984	1.20075	1.20075	ED-N_1 up vs ED-N_0	0.129637	1.16362	1.16362	DD-N_1 up vs DD-N_0	0.000674928
SELPLG	0.273329	0.924602	-1.08155	ED-I_1 down vs ED-I_0	5.67619e-06	1.42919	1.42919	ED-I_1 up vs ES-N_1 and DS-N_1	0.113776	0.899441	-1.1118	DD-N_1 and ED-N_1 down vs DD-N_0 and ED-N_0	0.422214	0.944834	-1.05839	DS-I_1 and ES-I_1 down vs DD-N_1 and ED-N_1	0.0585079	0.876889	-1.14039	ES-I_1 and ES-N_1 down vs ES-I_0 and ES-N_0	0.000367485	0.786062	-1.27216	DS-N_1 and ES-N_1 down vs DS-N_0 and ES-N_0	0.345037	0.953456	-1.04882	DS-I_4i and ES-I_4i down vs ED-I_4i	0.345037	1.04882	1.04882	ED-I_4i up vs ES-I_4i and DS-I_4i	0.110262	1.12366	1.12366	DD-N_1 and ED-N_1 up vs ES-N_1 and DS-N_1	0.000907084	0.779593	-1.28272	DS-N_8 and ES-N_8 down vs ES-N_0 and DS-N_0	0.949878	0.993618	-1.00642	ED-N_1 down vs ED-N_0	0.0301987	0.825033	-1.21207	DD-N_1 down vs DD-N_0	0.0670218
RASGRP1	0.37977	0.859152	-1.16394	ED-I_1 down vs ED-I_0	2.63641e-05	0.589988	-1.69495	ED-I_1 down vs ES-N_1 and DS-N_1	0.106824	0.843163	-1.18601	DD-N_1 and ED-N_1 down vs DD-N_0 and ED-N_0	6.9157e-05	1.45538	1.45538	DS-I_1 and ES-I_1 up vs DD-N_1 and ED-N_1	9.79713e-05	0.751408	-1.33084	ES-I_1 and ES-N_1 down vs ES-I_0 and ES-N_0	0.160189	0.901278	-1.10954	DS-N_1 and ES-N_1 down vs DS-N_0 and ES-N_0	0.00132563	2.31296	2.31296	DS-I_4i and ES-I_4i up vs ED-I_4i	0.00132563	0.432347	-2.31296	ED-I_4i down vs ES-I_4i and DS-I_4i	0.000419327	0.713336	-1.40186	DD-N_1 and ED-N_1 down vs ES-N_1 and DS-N_1	1.74907e-07	1.42129	1.42129	DS-N_8 and ES-N_8 up vs ES-N_0 and DS-N_0	0.327567	0.863528	-1.15804	ED-N_1 down vs ED-N_0	0.191795	0.823419	-1.21445	DD-N_1 down vs DD-N_0	2.91632e-05
NLRP12	0.078361	1.231	1.231	ED-I_1 up vs ED-I_0	4.43517e-05	1.62322	1.62322	ED-I_1 up vs ES-N_1 and DS-N_1	0.241683	0.878509	-1.13829	DD-N_1 and ED-N_1 down vs DD-N_0 and ED-N_0	0.099378	0.809943	-1.23465	DS-I_1 and ES-I_1 down vs DD-N_1 and ED-N_1	0.440763	1.11429	1.11429	ES-I_1 and ES-N_1 up vs ES-I_0 and ES-N_0	0.828845	1.02706	1.02706	DS-N_1 and ES-N_1 up vs DS-N_0 and ES-N_0	9.78759e-11	0.622441	-1.60658	DS-I_4i and ES-I_4i down vs ED-I_4i	9.78759e-11	1.60658	1.60658	ED-I_4i up vs ES-I_4i and DS-I_4i	0.475464	1.0894	1.0894	DD-N_1 and ED-N_1 up vs ES-N_1 and DS-N_1	0.000783698	0.526917	-1.89783	DS-N_8 and ES-N_8 down vs ES-N_0 and DS-N_0	0.594785	0.924129	-1.0821	ED-N_1 down vs ED-N_0	0.260689	0.830324	-1.20435	DD-N_1 down vs DD-N_0	0.0156745
NLRC3	0.125786	0.746803	-1.33904	ED-I_1 down vs ED-I_0	2.11334e-05	0.545538	-1.83305	ED-I_1 down vs ES-N_1 and DS-N_1	0.00383815	0.684588	-1.46073	DD-N_1 and ED-N_1 down vs DD-N_0 and ED-N_0	2.90991e-06	1.73984	1.73984	DS-I_1 and ES-I_1 up vs DD-N_1 and ED-N_1	6.45981e-05	0.717938	-1.39288	ES-I_1 and ES-N_1 down vs ES-I_0 and ES-N_0	0.0850348	0.871651	-1.14725	DS-N_1 and ES-N_1 down vs DS-N_0 and ES-N_0	0.000398445	3.16742	3.16742	DS-I_4i and ES-I_4i up vs ED-I_4i	0.000398445	0.315715	-3.16742	ED-I_4i down vs ES-I_4i and DS-I_4i	1.84137e-06	0.569652	-1.75546	DD-N_1 and ED-N_1 down vs ES-N_1 and DS-N_1	5.53594e-05	1.33913	1.33913	DS-N_8 and ES-N_8 up vs ES-N_0 and DS-N_0	0.0524454	0.695363	-1.4381	ED-N_1 down vs ED-N_0	0.0298741	0.674315	-1.48299	DD-N_1 down vs DD-N_0	1.50692e-05
IL10RB	0.858485	1.01553	1.01553	ED-I_1 up vs ED-I_0	6.51155e-05	1.43468	1.43468	ED-I_1 up vs ES-N_1 and DS-N_1	0.139984	0.888005	-1.12612	DD-N_1 and ED-N_1 down vs DD-N_0 and ED-N_0	0.600133	1.04355	1.04355	DS-I_1 and ES-I_1 up vs DD-N_1 and ED-N_1	0.022447	1.22568	1.22568	ES-I_1 and ES-N_1 up vs ES-I_0 and ES-N_0	0.84999	0.983813	-1.01645	DS-N_1 and ES-N_1 down vs DS-N_0 and ES-N_0	7.09753e-06	0.775008	-1.29031	DS-I_4i and ES-I_4i down vs ED-I_4i	7.09753e-06	1.29031	1.29031	ED-I_4i up vs ES-I_4i and DS-I_4i	0.394588	1.07616	1.07616	DD-N_1 and ED-N_1 up vs ES-N_1 and DS-N_1	0.0484997	0.811821	-1.2318	DS-N_8 and ES-N_8 down vs ES-N_0 and DS-N_0	0.0338681	0.787735	-1.26946	ED-N_1 down vs ED-N_0	0.967144	1.00477	1.00477	DD-N_1 up vs DD-N_0	0.107363
AES	0.929279	0.989769	-1.01034	ED-I_1 down vs ED-I_0	0.672862	0.959143	-1.0426	ED-I_1 down vs ES-N_1 and DS-N_1	0.187026	1.12684	1.12684	DD-N_1 and ED-N_1 up vs DD-N_0 and ED-N_0	0.0937672	1.13955	1.13955	DS-I_1 and ES-I_1 up vs DD-N_1 and ED-N_1	2.47931e-06	0.719497	-1.38986	ES-I_1 and ES-N_1 down vs ES-I_0 and ES-N_0	0.00451733	0.815173	-1.22673	DS-N_1 and ES-N_1 down vs DS-N_0 and ES-N_0	0.00117217	2.07364	2.07364	DS-I_4i and ES-I_4i up vs ED-I_4i	0.00117217	0.482244	-2.07364	ED-I_4i down vs ES-I_4i and DS-I_4i	0.788788	0.978258	-1.02223	DD-N_1 and ED-N_1 down vs ES-N_1 and DS-N_1	0.000232738	1.26757	1.26757	DS-N_8 and ES-N_8 up vs ES-N_0 and DS-N_0	0.0869501	1.23046	1.23046	ED-N_1 up vs ED-N_0	0.879289	1.02084	1.02084	DD-N_1 up vs DD-N_0	0.000357982
GIT2	0.294643	0.93601	-1.06836	ED-I_1 down vs ED-I_0	0.00746622	1.17976	1.17976	ED-I_1 up vs ES-N_1 and DS-N_1	0.000459347	1.18823	1.18823	DD-N_1 and ED-N_1 up vs DD-N_0 and ED-N_0	2.39311e-05	0.812403	-1.23092	DS-I_1 and ES-I_1 down vs DD-N_1 and ED-N_1	0.0141929	1.14364	1.14364	ES-I_1 and ES-N_1 up vs ES-I_0 and ES-N_0	0.911655	1.00607	1.00607	DS-N_1 and ES-N_1 up vs DS-N_0 and ES-N_0	0.000255547	0.847342	-1.18016	DS-I_4i and ES-I_4i down vs ED-I_4i	0.000255547	1.18016	1.18016	ED-I_4i up vs ES-I_4i and DS-I_4i	6.21243e-07	1.28775	1.28775	DD-N_1 and ED-N_1 up vs ES-N_1 and DS-N_1	0.027416	0.865451	-1.15547	DS-N_8 and ES-N_8 down vs ES-N_0 and DS-N_0	0.00150081	1.26295	1.26295	ED-N_1 up vs ED-N_0	0.0701198	1.12527	1.12527	DD-N_1 up vs DD-N_0	0.0204288
IL1R1	0.230314	0.780543	-1.28116	ED-I_1 down vs ED-I_0	0.00218424	2.69248	2.69248	ED-I_1 up vs ES-N_1 and DS-N_1	0.0560598	1.42244	1.42244	DD-N_1 and ED-N_1 up vs DD-N_0 and ED-N_0	0.000287859	0.443591	-2.25433	DS-I_1 and ES-I_1 down vs DD-N_1 and ED-N_1	0.885167	1.05954	1.05954	ES-I_1 and ES-N_1 up vs ES-I_0 and ES-N_0	0.798007	0.897669	-1.114	DS-N_1 and ES-N_1 down vs DS-N_0 and ES-N_0	1.06954e-21	0.360035	-2.77751	DS-I_4i and ES-I_4i down vs ED-I_4i	1.06954e-21	2.77751	2.77751	ED-I_4i up vs ES-I_4i and DS-I_4i	1.4489e-05	3.03504	3.03504	DD-N_1 and ED-N_1 up vs ES-N_1 and DS-N_1	0.179415	0.403465	-2.47853	DS-N_8 and ES-N_8 down vs ES-N_0 and DS-N_0	0.459333	1.25784	1.25784	ED-N_1 up vs ED-N_0	0.0494699	1.55539	1.55539	DD-N_1 up vs DD-N_0	0.223078
LIMK2	0.933413	0.988179	-1.01196	ED-I_1 down vs ED-I_0	0.00187954	1.64062	1.64062	ED-I_1 up vs ES-N_1 and DS-N_1	0.327364	0.872712	-1.14585	DD-N_1 and ED-N_1 down vs DD-N_0 and ED-N_0	0.463643	0.893689	-1.11896	DS-I_1 and ES-I_1 down vs DD-N_1 and ED-N_1	0.293296	1.21668	1.21668	ES-I_1 and ES-N_1 up vs ES-I_0 and ES-N_0	0.659483	0.931787	-1.07321	DS-N_1 and ES-N_1 down vs DS-N_0 and ES-N_0	7.40433e-06	0.720392	-1.38813	DS-I_4i and ES-I_4i down vs ED-I_4i	7.40433e-06	1.38813	1.38813	ED-I_4i up vs ES-I_4i and DS-I_4i	0.299708	1.17723	1.17723	DD-N_1 and ED-N_1 up vs ES-N_1 and DS-N_1	0.0209709	0.601057	-1.66374	DS-N_8 and ES-N_8 down vs ES-N_0 and DS-N_0	0.483981	0.861331	-1.16099	ED-N_1 down vs ED-N_0	0.492648	0.882547	-1.13308	DD-N_1 down vs DD-N_0	0.109152
PELI1	0.2009	1.16036	1.16036	ED-I_1 up vs ED-I_0	1.24872e-05	1.71978	1.71978	ED-I_1 up vs ES-N_1 and DS-N_1	0.447411	0.926967	-1.07879	DD-N_1 and ED-N_1 down vs DD-N_0 and ED-N_0	0.0244085	0.771143	-1.29678	DS-I_1 and ES-I_1 down vs DD-N_1 and ED-N_1	0.213671	1.19035	1.19035	ES-I_1 and ES-N_1 up vs ES-I_0 and ES-N_0	0.839656	0.974156	-1.02653	DS-N_1 and ES-N_1 down vs DS-N_0 and ES-N_0	2.8523e-15	0.543804	-1.8389	DS-I_4i and ES-I_4i down vs ED-I_4i	2.8523e-15	1.8389	1.8389	ED-I_4i up vs ES-I_4i and DS-I_4i	0.0139925	1.33371	1.33371	DD-N_1 and ED-N_1 up vs ES-N_1 and DS-N_1	0.00271492	0.57029	-1.75349	DS-N_8 and ES-N_8 down vs ES-N_0 and DS-N_0	0.8734	0.975183	-1.02545	ED-N_1 down vs ED-N_0	0.360249	0.889674	-1.12401	DD-N_1 down vs DD-N_0	0.00757701
RTN4	0.608286	0.960282	-1.04136	ED-I_1 down vs ED-I_0	0.273939	1.0829	1.0829	ED-I_1 up vs ES-N_1 and DS-N_1	0.000888494	1.21339	1.21339	DD-N_1 and ED-N_1 up vs DD-N_0 and ED-N_0	2.83464e-08	0.705913	-1.4166	DS-I_1 and ES-I_1 down vs DD-N_1 and ED-N_1	0.363114	1.06335	1.06335	ES-I_1 and ES-N_1 up vs ES-I_0 and ES-N_0	0.0812173	1.12127	1.12127	DS-N_1 and ES-N_1 up vs DS-N_0 and ES-N_0	1.20545e-11	0.699969	-1.42863	DS-I_4i and ES-I_4i down vs ED-I_4i	1.20545e-11	1.42863	1.42863	ED-I_4i up vs ES-I_4i and DS-I_4i	0.00012024	1.24896	1.24896	DD-N_1 and ED-N_1 up vs ES-N_1 and DS-N_1	0.107602	0.876009	-1.14154	DS-N_8 and ES-N_8 down vs ES-N_0 and DS-N_0	0.0037646	1.27355	1.27355	ED-N_1 up vs ED-N_0	0.0669196	1.15805	1.15805	DD-N_1 up vs DD-N_0	0.181321
SIGLEC9	0.925692	1.01321	1.01321	ED-I_1 up vs ED-I_0	0.00217752	1.60186	1.60186	ED-I_1 up vs ES-N_1 and DS-N_1	0.190272	1.18531	1.18531	DD-N_1 and ED-N_1 up vs DD-N_0 and ED-N_0	0.0692244	0.788163	-1.26877	DS-I_1 and ES-I_1 down vs DD-N_1 and ED-N_1	0.1239	1.28708	1.28708	ES-I_1 and ES-N_1 up vs ES-I_0 and ES-N_0	0.461789	1.13199	1.13199	DS-N_1 and ES-N_1 up vs DS-N_0 and ES-N_0	7.51904e-10	0.628933	-1.58999	DS-I_4i and ES-I_4i down vs ED-I_4i	7.51904e-10	1.58999	1.58999	ED-I_4i up vs ES-I_4i and DS-I_4i	0.0143644	1.40143	1.40143	DD-N_1 and ED-N_1 up vs ES-N_1 and DS-N_1	0.0952301	0.667228	-1.49874	DS-N_8 and ES-N_8 down vs ES-N_0 and DS-N_0	0.225833	1.27173	1.27173	ED-N_1 up vs ED-N_0	0.520447	1.11581	1.11581	DD-N_1 up vs DD-N_0	0.0886246
GAB2	0.886185	1.01287	1.01287	ED-I_1 up vs ED-I_0	6.60961e-08	1.76026	1.76026	ED-I_1 up vs ES-N_1 and DS-N_1	0.363074	0.924949	-1.08114	DD-N_1 and ED-N_1 down vs DD-N_0 and ED-N_0	0.130644	0.868308	-1.15167	DS-I_1 and ES-I_1 down vs DD-N_1 and ED-N_1	0.478904	1.07747	1.07747	ES-I_1 and ES-N_1 up vs ES-I_0 and ES-N_0	0.0120775	0.781467	-1.27964	DS-N_1 and ES-N_1 down vs DS-N_0 and ES-N_0	0.00021321	0.775354	-1.28973	DS-I_4i and ES-I_4i down vs ED-I_4i	0.00021321	1.28973	1.28973	ED-I_4i up vs ES-I_4i and DS-I_4i	0.00741571	1.30686	1.30686	DD-N_1 and ED-N_1 up vs ES-N_1 and DS-N_1	2.55519e-08	0.44406	-2.25195	DS-N_8 and ES-N_8 down vs ES-N_0 and DS-N_0	0.961437	0.993309	-1.00674	ED-N_1 down vs ED-N_0	0.21616	0.875203	-1.14259	DD-N_1 down vs DD-N_0	3.0277e-06
CAMKK2	0.826821	0.978309	-1.02217	ED-I_1 down vs ED-I_0	0.0182321	1.2638	1.2638	ED-I_1 up vs ES-N_1 and DS-N_1	0.0103909	0.801819	-1.24716	DD-N_1 and ED-N_1 down vs DD-N_0 and ED-N_0	0.107276	0.849394	-1.17731	DS-I_1 and ES-I_1 down vs DD-N_1 and ED-N_1	0.949263	0.993419	-1.00662	ES-I_1 and ES-N_1 down vs ES-I_0 and ES-N_0	0.948293	1.00591	1.00591	DS-N_1 and ES-N_1 up vs DS-N_0 and ES-N_0	0.00117926	0.818059	-1.22241	DS-I_4i and ES-I_4i down vs ED-I_4i	0.00117926	1.22241	1.22241	ED-I_4i up vs ES-I_4i and DS-I_4i	0.986284	0.998401	-1.0016	DD-N_1 and ED-N_1 down vs ES-N_1 and DS-N_1	0.0752894	0.819604	-1.2201	DS-N_8 and ES-N_8 down vs ES-N_0 and DS-N_0	0.31383	0.88746	-1.12681	ED-N_1 down vs ED-N_0	0.00871313	0.720905	-1.38715	DD-N_1 down vs DD-N_0	0.78767
RBM19	0.0617886	0.810502	-1.2338	ED-I_1 down vs ED-I_0	3.47608e-05	0.6863	-1.45709	ED-I_1 down vs ES-N_1 and DS-N_1	0.068656	0.854451	-1.17034	DD-N_1 and ED-N_1 down vs DD-N_0 and ED-N_0	4.15749e-06	1.43002	1.43002	DS-I_1 and ES-I_1 up vs DD-N_1 and ED-N_1	1.36149e-07	0.736138	-1.35844	ES-I_1 and ES-N_1 down vs ES-I_0 and ES-N_0	0.00932335	0.863088	-1.15863	DS-N_1 and ES-N_1 down vs DS-N_0 and ES-N_0	0.000808202	1.80238	1.80238	DS-I_4i and ES-I_4i up vs ED-I_4i	0.000808202	0.554823	-1.80238	ED-I_4i down vs ES-I_4i and DS-I_4i	8.65371e-07	0.684235	-1.46149	DD-N_1 and ED-N_1 down vs ES-N_1 and DS-N_1	0.159564	1.08159	1.08159	DS-N_8 and ES-N_8 up vs ES-N_0 and DS-N_0	0.845715	0.976642	-1.02392	ED-N_1 down vs ED-N_0	0.0176105	0.746589	-1.33942	DD-N_1 down vs DD-N_0	0.0981184
RUNX3	0.0102443	0.621501	-1.60901	ED-I_1 down vs ED-I_0	5.10736e-05	0.542545	-1.84317	ED-I_1 down vs ES-N_1 and DS-N_1	0.0571361	0.765436	-1.30644	DD-N_1 and ED-N_1 down vs DD-N_0 and ED-N_0	5.4835e-05	1.64427	1.64427	DS-I_1 and ES-I_1 up vs DD-N_1 and ED-N_1	1.72496e-10	0.589616	-1.69602	ES-I_1 and ES-N_1 down vs ES-I_0 and ES-N_0	2.78084e-05	0.720966	-1.38703	DS-N_1 and ES-N_1 down vs DS-N_0 and ES-N_0	0.000135204	3.18376	3.18376	DS-I_4i and ES-I_4i up vs ED-I_4i	0.000135204	0.314094	-3.18376	ED-I_4i down vs ES-I_4i and DS-I_4i	1.83507e-05	0.593072	-1.68614	DD-N_1 and ED-N_1 down vs ES-N_1 and DS-N_1	0.0490197	1.14266	1.14266	DS-N_8 and ES-N_8 up vs ES-N_0 and DS-N_0	0.458193	0.847442	-1.18002	ED-N_1 down vs ED-N_0	0.0510652	0.705503	-1.41743	DD-N_1 down vs DD-N_0	0.00884344
CBL	0.842303	0.985934	-1.01427	ED-I_1 down vs ED-I_0	2.55994e-05	1.36555	1.36555	ED-I_1 up vs ES-N_1 and DS-N_1	0.80887	0.984509	-1.01574	DD-N_1 and ED-N_1 down vs DD-N_0 and ED-N_0	0.0203968	0.851918	-1.17382	DS-I_1 and ES-I_1 down vs DD-N_1 and ED-N_1	0.382306	0.942679	-1.06081	ES-I_1 and ES-N_1 down vs ES-I_0 and ES-N_0	0.0608749	0.884652	-1.13039	DS-N_1 and ES-N_1 down vs DS-N_0 and ES-N_0	0.00187734	0.847002	-1.18063	DS-I_4i and ES-I_4i down vs ED-I_4i	0.00187734	1.18063	1.18063	ED-I_4i up vs ES-I_4i and DS-I_4i	0.0875704	1.122	1.122	DD-N_1 and ED-N_1 up vs ES-N_1 and DS-N_1	1.4525e-05	0.698037	-1.43259	DS-N_8 and ES-N_8 down vs ES-N_0 and DS-N_0	0.227254	1.12117	1.12117	ED-N_1 up vs ED-N_0	0.121871	0.871732	-1.14714	DD-N_1 down vs DD-N_0	0.00174215
KCNE3	0.189331	0.902148	-1.10847	ED-I_1 down vs ED-I_0	0.019533	1.20186	1.20186	ED-I_1 up vs ES-N_1 and DS-N_1	0.35609	0.944057	-1.05926	DD-N_1 and ED-N_1 down vs DD-N_0 and ED-N_0	0.00283292	0.811134	-1.23284	DS-I_1 and ES-I_1 down vs DD-N_1 and ED-N_1	0.00430829	1.26089	1.26089	ES-I_1 and ES-N_1 up vs ES-I_0 and ES-N_0	0.526079	1.04651	1.04651	DS-N_1 and ES-N_1 up vs DS-N_0 and ES-N_0	4.3149e-05	0.78407	-1.2754	DS-I_4i and ES-I_4i down vs ED-I_4i	4.3149e-05	1.2754	1.2754	ED-I_4i up vs ES-I_4i and DS-I_4i	0.0364076	1.1515	1.1515	DD-N_1 and ED-N_1 up vs ES-N_1 and DS-N_1	0.000231483	0.69519	-1.43846	DS-N_8 and ES-N_8 down vs ES-N_0 and DS-N_0	0.872436	1.0136	1.0136	ED-N_1 up vs ED-N_0	0.143477	0.872949	-1.14554	DD-N_1 down vs DD-N_0	0.0139574
SIRPA	0.475239	0.925999	-1.07991	ED-I_1 down vs ED-I_0	0.000595478	1.51036	1.51036	ED-I_1 up vs ES-N_1 and DS-N_1	0.146821	1.16313	1.16313	DD-N_1 and ED-N_1 up vs DD-N_0 and ED-N_0	0.00171545	0.701498	-1.42552	DS-I_1 and ES-I_1 down vs DD-N_1 and ED-N_1	0.810819	1.03121	1.03121	ES-I_1 and ES-N_1 up vs ES-I_0 and ES-N_0	0.876647	1.01889	1.01889	DS-N_1 and ES-N_1 up vs DS-N_0 and ES-N_0	6.87863e-05	0.763627	-1.30954	DS-I_4i and ES-I_4i down vs ED-I_4i	6.87863e-05	1.30954	1.30954	ED-I_4i up vs ES-I_4i and DS-I_4i	0.0133206	1.30626	1.30626	DD-N_1 and ED-N_1 up vs ES-N_1 and DS-N_1	0.0335217	0.711408	-1.40566	DS-N_8 and ES-N_8 down vs ES-N_0 and DS-N_0	0.181326	1.22565	1.22565	ED-N_1 up vs ED-N_0	0.473238	1.10751	1.10751	DD-N_1 up vs DD-N_0	0.140577
RAF1	0.0433044	1.16714	1.16714	ED-I_1 up vs ED-I_0	2.25719e-09	1.62069	1.62069	ED-I_1 up vs ES-N_1 and DS-N_1	0.0105666	0.847298	-1.18022	DD-N_1 and ED-N_1 down vs DD-N_0 and ED-N_0	0.105084	0.889231	-1.12457	DS-I_1 and ES-I_1 down vs DD-N_1 and ED-N_1	0.207298	1.1081	1.1081	ES-I_1 and ES-N_1 up vs ES-I_0 and ES-N_0	0.210956	0.908059	-1.10125	DS-N_1 and ES-N_1 down vs DS-N_0 and ES-N_0	0.000163551	0.798712	-1.25202	DS-I_4i and ES-I_4i down vs ED-I_4i	0.000163551	1.25202	1.25202	ED-I_4i up vs ES-I_4i and DS-I_4i	0.0091006	1.21842	1.21842	DD-N_1 and ED-N_1 up vs ES-N_1 and DS-N_1	8.15878e-05	0.672902	-1.4861	DS-N_8 and ES-N_8 down vs ES-N_0 and DS-N_0	0.890689	0.987188	-1.01298	ED-N_1 down vs ED-N_0	0.000551588	0.733255	-1.36378	DD-N_1 down vs DD-N_0	0.0023095
CHIC2	0.000101036	1.39773	1.39773	ED-I_1 up vs ED-I_0	5.94042e-08	1.53915	1.53915	ED-I_1 up vs ES-N_1 and DS-N_1	0.00320078	1.1981	1.1981	DD-N_1 and ED-N_1 up vs DD-N_0 and ED-N_0	7.96655e-08	0.698423	-1.4318	DS-I_1 and ES-I_1 down vs DD-N_1 and ED-N_1	3.14443e-05	1.44119	1.44119	ES-I_1 and ES-N_1 up vs ES-I_0 and ES-N_0	0.0352812	1.19801	1.19801	DS-N_1 and ES-N_1 up vs DS-N_0 and ES-N_0	1.32283e-13	0.616875	-1.62107	DS-I_4i and ES-I_4i down vs ED-I_4i	1.32283e-13	1.62107	1.62107	ED-I_4i up vs ES-I_4i and DS-I_4i	7.95462e-09	1.48396	1.48396	DD-N_1 and ED-N_1 up vs ES-N_1 and DS-N_1	0.432352	0.918534	-1.08869	DS-N_8 and ES-N_8 down vs ES-N_0 and DS-N_0	0.00606574	1.27446	1.27446	ED-N_1 up vs ED-N_0	0.149433	1.12917	1.12917	DD-N_1 up vs DD-N_0	0.0610759
PAK2	0.247297	1.07672	1.07672	ED-I_1 up vs ED-I_0	2.65823e-06	1.34687	1.34687	ED-I_1 up vs ES-N_1 and DS-N_1	0.0186309	1.12644	1.12644	DD-N_1 and ED-N_1 up vs DD-N_0 and ED-N_0	8.54465e-05	0.814879	-1.22718	DS-I_1 and ES-I_1 down vs DD-N_1 and ED-N_1	0.869084	0.991241	-1.00884	ES-I_1 and ES-N_1 down vs ES-I_0 and ES-N_0	0.0167759	0.876341	-1.14111	DS-N_1 and ES-N_1 down vs DS-N_0 and ES-N_0	5.86345e-12	0.717885	-1.39298	DS-I_4i and ES-I_4i down vs ED-I_4i	5.86345e-12	1.39298	1.39298	ED-I_4i up vs ES-I_4i and DS-I_4i	1.04358e-06	1.30335	1.30335	DD-N_1 and ED-N_1 up vs ES-N_1 and DS-N_1	0.000227544	0.786436	-1.27156	DS-N_8 and ES-N_8 down vs ES-N_0 and DS-N_0	0.905028	0.991521	-1.00855	ED-N_1 down vs ED-N_0	0.000631913	1.27903	1.27903	DD-N_1 up vs DD-N_0	0.00328647
MAX	0.00318998	1.5196	1.5196	ED-I_1 up vs ED-I_0	0.000146191	1.62415	1.62415	ED-I_1 up vs ES-N_1 and DS-N_1	2.12261e-23	2.26223	2.26223	DD-N_1 and ED-N_1 up vs DD-N_0 and ED-N_0	4.71281e-21	0.494141	-2.02371	DS-I_1 and ES-I_1 down vs DD-N_1 and ED-N_1	0.000329294	1.49801	1.49801	ES-I_1 and ES-N_1 up vs ES-I_0 and ES-N_0	0.666552	0.946314	-1.05673	DS-N_1 and ES-N_1 down vs DS-N_0 and ES-N_0	0.000234748	0.638656	-1.56579	DS-I_4i and ES-I_4i down vs ED-I_4i	0.000234748	1.56579	1.56579	ED-I_4i up vs ES-I_4i and DS-I_4i	5.56504e-30	2.84595	2.84595	DD-N_1 and ED-N_1 up vs ES-N_1 and DS-N_1	0.4044	0.884747	-1.13027	DS-N_8 and ES-N_8 down vs ES-N_0 and DS-N_0	1.88943e-15	2.26954	2.26954	ED-N_1 up vs ED-N_0	2.08356e-12	2.25391	2.25391	DD-N_1 up vs DD-N_0	0.043421
LTB4R	0.00027325	1.52701	1.52701	ED-I_1 up vs ED-I_0	1.2256e-06	1.6779	1.6779	ED-I_1 up vs ES-N_1 and DS-N_1	0.283869	1.10357	1.10357	DD-N_1 and ED-N_1 up vs DD-N_0 and ED-N_0	0.000772163	0.709044	-1.41035	DS-I_1 and ES-I_1 down vs DD-N_1 and ED-N_1	0.00320071	1.4748	1.4748	ES-I_1 and ES-N_1 up vs ES-I_0 and ES-N_0	0.0954927	1.22692	1.22692	DS-N_1 and ES-N_1 up vs DS-N_0 and ES-N_0	1.2463e-08	0.656575	-1.52305	DS-I_4i and ES-I_4i down vs ED-I_4i	1.2463e-08	1.52305	1.52305	ED-I_4i up vs ES-I_4i and DS-I_4i	0.00379455	1.33243	1.33243	DD-N_1 and ED-N_1 up vs ES-N_1 and DS-N_1	0.0515854	0.705849	-1.41673	DS-N_8 and ES-N_8 down vs ES-N_0 and DS-N_0	0.0612614	1.27142	1.27142	ED-N_1 up vs ED-N_0	0.717037	0.953092	-1.04922	DD-N_1 down vs DD-N_0	0.0949343
IL1RAP	0.518342	0.833965	-1.19909	ED-I_1 down vs ED-I_0	0.698876	1.11511	1.11511	ED-I_1 up vs ES-N_1 and DS-N_1	0.164886	1.29446	1.29446	DD-N_1 and ED-N_1 up vs DD-N_0 and ED-N_0	0.0529242	0.690255	-1.44874	DS-I_1 and ES-I_1 down vs DD-N_1 and ED-N_1	0.783807	1.06699	1.06699	ES-I_1 and ES-N_1 up vs ES-I_0 and ES-N_0	0.93379	0.980219	-1.02018	DS-N_1 and ES-N_1 down vs DS-N_0 and ES-N_0	1.1256e-24	0.353943	-2.82532	DS-I_4i and ES-I_4i down vs ED-I_4i	1.1256e-24	2.82532	2.82532	ED-I_4i up vs ES-I_4i and DS-I_4i	0.0239601	1.56731	1.56731	DD-N_1 and ED-N_1 up vs ES-N_1 and DS-N_1	0.100054	0.564289	-1.77214	DS-N_8 and ES-N_8 down vs ES-N_0 and DS-N_0	0.456887	1.26393	1.26393	ED-N_1 up vs ED-N_0	0.221638	1.31673	1.31673	DD-N_1 up vs DD-N_0	0.0794131
MAP3K2	0.853102	1.01349	1.01349	ED-I_1 up vs ED-I_0	0.00252648	1.23501	1.23501	ED-I_1 up vs ES-N_1 and DS-N_1	0.0155319	1.13048	1.13048	DD-N_1 and ED-N_1 up vs DD-N_0 and ED-N_0	1.56002e-07	0.748894	-1.3353	DS-I_1 and ES-I_1 down vs DD-N_1 and ED-N_1	0.000380835	1.27684	1.27684	ES-I_1 and ES-N_1 up vs ES-I_0 and ES-N_0	0.0129756	1.18655	1.18655	DS-N_1 and ES-N_1 up vs DS-N_0 and ES-N_0	9.88921e-09	0.720574	-1.38778	DS-I_4i and ES-I_4i down vs ED-I_4i	9.88921e-09	1.38778	1.38778	ED-I_4i up vs ES-I_4i and DS-I_4i	3.91059e-09	1.39791	1.39791	DD-N_1 and ED-N_1 up vs ES-N_1 and DS-N_1	0.348569	0.922516	-1.08399	DS-N_8 and ES-N_8 down vs ES-N_0 and DS-N_0	0.0273738	1.17515	1.17515	ED-N_1 up vs ED-N_0	0.220235	1.0893	1.0893	DD-N_1 up vs DD-N_0	0.213573
GCA	0.561042	1.14014	1.14014	ED-I_1 up vs ED-I_0	0.0236433	1.71537	1.71537	ED-I_1 up vs ES-N_1 and DS-N_1	0.00068098	1.64063	1.64063	DD-N_1 and ED-N_1 up vs DD-N_0 and ED-N_0	3.80907e-05	0.535173	-1.86856	DS-I_1 and ES-I_1 down vs DD-N_1 and ED-N_1	0.018214	1.92391	1.92391	ES-I_1 and ES-N_1 up vs ES-I_0 and ES-N_0	0.377023	1.29316	1.29316	DS-N_1 and ES-N_1 up vs DS-N_0 and ES-N_0	7.5627e-19	0.413969	-2.41564	DS-I_4i and ES-I_4i down vs ED-I_4i	7.5627e-19	2.41564	2.41564	ED-I_4i up vs ES-I_4i and DS-I_4i	3.62544e-07	2.38759	2.38759	DD-N_1 and ED-N_1 up vs ES-N_1 and DS-N_1	0.35595	0.66033	-1.51439	DS-N_8 and ES-N_8 down vs ES-N_0 and DS-N_0	0.181596	1.28538	1.28538	ED-N_1 up vs ED-N_0	0.000495851	2.21068	2.21068	DD-N_1 up vs DD-N_0	0.175406
ADAM8	0.950477	1.00677	1.00677	ED-I_1 up vs ED-I_0	0.00327127	1.38716	1.38716	ED-I_1 up vs ES-N_1 and DS-N_1	0.00101971	0.676338	-1.47855	DD-N_1 and ED-N_1 down vs DD-N_0 and ED-N_0	0.419548	1.11307	1.11307	DS-I_1 and ES-I_1 up vs DD-N_1 and ED-N_1	0.534798	0.928152	-1.07741	ES-I_1 and ES-N_1 down vs ES-I_0 and ES-N_0	0.297131	0.900142	-1.11094	DS-N_1 and ES-N_1 down vs DS-N_0 and ES-N_0	4.94192e-06	0.736792	-1.35724	DS-I_4i and ES-I_4i down vs ED-I_4i	4.94192e-06	1.35724	1.35724	ED-I_4i up vs ES-I_4i and DS-I_4i	0.0449977	0.779992	-1.28206	DD-N_1 and ED-N_1 down vs ES-N_1 and DS-N_1	0.00204098	0.668784	-1.49525	DS-N_8 and ES-N_8 down vs ES-N_0 and DS-N_0	0.0967712	0.737826	-1.35533	ED-N_1 down vs ED-N_0	0.00261405	0.628693	-1.5906	DD-N_1 down vs DD-N_0	0.0901148
ARHGEF11	0.384089	0.931157	-1.07393	ED-I_1 down vs ED-I_0	1.35356e-05	1.4881	1.4881	ED-I_1 up vs ES-N_1 and DS-N_1	2.79635e-05	0.658723	-1.51809	DD-N_1 and ED-N_1 down vs DD-N_0 and ED-N_0	0.0753192	1.21026	1.21026	DS-I_1 and ES-I_1 up vs DD-N_1 and ED-N_1	0.162378	0.886857	-1.12758	ES-I_1 and ES-N_1 down vs ES-I_0 and ES-N_0	0.0181761	0.824755	-1.21248	DS-N_1 and ES-N_1 down vs DS-N_0 and ES-N_0	0.755873	0.978129	-1.02236	DS-I_4i and ES-I_4i down vs ED-I_4i	0.755873	1.02236	1.02236	ED-I_4i up vs ES-I_4i and DS-I_4i	0.0169305	0.779238	-1.2833	DD-N_1 and ED-N_1 down vs ES-N_1 and DS-N_1	1.04219e-08	0.51152	-1.95496	DS-N_8 and ES-N_8 down vs ES-N_0 and DS-N_0	0.0015603	0.629503	-1.58856	ED-N_1 down vs ED-N_0	0.00465848	0.686442	-1.45679	DD-N_1 down vs DD-N_0	0.000228118
GADD45B	0.814433	0.973232	-1.0275	ED-I_1 down vs ED-I_0	0.00218333	1.45955	1.45955	ED-I_1 up vs ES-N_1 and DS-N_1	8.14633e-05	1.41514	1.41514	DD-N_1 and ED-N_1 up vs DD-N_0 and ED-N_0	4.35785e-07	0.628322	-1.59154	DS-I_1 and ES-I_1 down vs DD-N_1 and ED-N_1	0.0437465	1.29585	1.29585	ES-I_1 and ES-N_1 up vs ES-I_0 and ES-N_0	0.668932	0.95082	-1.05172	DS-N_1 and ES-N_1 down vs DS-N_0 and ES-N_0	2.55924e-09	0.641164	-1.55966	DS-I_4i and ES-I_4i down vs ED-I_4i	2.55924e-09	1.55966	1.55966	ED-I_4i up vs ES-I_4i and DS-I_4i	8.54611e-09	1.7481	1.7481	DD-N_1 and ED-N_1 up vs ES-N_1 and DS-N_1	0.00559679	0.643176	-1.55478	DS-N_8 and ES-N_8 down vs ES-N_0 and DS-N_0	0.00848866	1.43604	1.43604	ED-N_1 up vs ED-N_0	0.00272945	1.39841	1.39841	DD-N_1 up vs DD-N_0	0.0210863
PIK3CD	0.0287982	0.850889	-1.17524	ED-I_1 down vs ED-I_0	3.46403e-05	1.41294	1.41294	ED-I_1 up vs ES-N_1 and DS-N_1	0.000552409	0.760223	-1.3154	DD-N_1 and ED-N_1 down vs DD-N_0 and ED-N_0	0.510471	1.05768	1.05768	DS-I_1 and ES-I_1 up vs DD-N_1 and ED-N_1	0.00160758	0.791772	-1.26299	ES-I_1 and ES-N_1 down vs ES-I_0 and ES-N_0	0.000484445	0.779898	-1.28222	DS-N_1 and ES-N_1 down vs DS-N_0 and ES-N_0	0.00755715	0.859121	-1.16398	DS-I_4i and ES-I_4i down vs ED-I_4i	0.00755715	1.16398	1.16398	ED-I_4i up vs ES-I_4i and DS-I_4i	0.415378	0.933354	-1.0714	DD-N_1 and ED-N_1 down vs ES-N_1 and DS-N_1	5.74983e-05	0.717131	-1.39445	DS-N_8 and ES-N_8 down vs ES-N_0 and DS-N_0	0.0253334	0.777514	-1.28615	ED-N_1 down vs ED-N_0	0.00723043	0.743687	-1.34465	DD-N_1 down vs DD-N_0	0.0283802
PYGL	0.49854	1.11093	1.11093	ED-I_1 up vs ED-I_0	0.00628589	1.5442	1.5442	ED-I_1 up vs ES-N_1 and DS-N_1	0.466128	1.1003	1.1003	DD-N_1 and ED-N_1 up vs DD-N_0 and ED-N_0	0.0043673	0.64895	-1.54095	DS-I_1 and ES-I_1 down vs DD-N_1 and ED-N_1	0.0451747	1.52981	1.52981	ES-I_1 and ES-N_1 up vs ES-I_0 and ES-N_0	0.0535028	1.45436	1.45436	DS-N_1 and ES-N_1 up vs DS-N_0 and ES-N_0	2.25006e-10	0.595812	-1.67838	DS-I_4i and ES-I_4i down vs ED-I_4i	2.25006e-10	1.67838	1.67838	ED-I_4i up vs ES-I_4i and DS-I_4i	0.0316131	1.35771	1.35771	DD-N_1 and ED-N_1 up vs ES-N_1 and DS-N_1	0.439977	0.799373	-1.25098	DS-N_8 and ES-N_8 down vs ES-N_0 and DS-N_0	0.998059	0.999559	-1.00044	ED-N_1 down vs ED-N_0	0.301901	1.21683	1.21683	DD-N_1 up vs DD-N_0	0.552552
GNAI3	0.605913	1.04649	1.04649	ED-I_1 up vs ED-I_0	0.0791157	1.15133	1.15133	ED-I_1 up vs ES-N_1 and DS-N_1	5.80841e-05	1.2691	1.2691	DD-N_1 and ED-N_1 up vs DD-N_0 and ED-N_0	7.48553e-05	0.796555	-1.25541	DS-I_1 and ES-I_1 down vs DD-N_1 and ED-N_1	0.000192312	1.30381	1.30381	ES-I_1 and ES-N_1 up vs ES-I_0 and ES-N_0	0.132854	1.11812	1.11812	DS-N_1 and ES-N_1 up vs DS-N_0 and ES-N_0	8.43646e-13	0.660118	-1.51488	DS-I_4i and ES-I_4i down vs ED-I_4i	8.43646e-13	1.51488	1.51488	ED-I_4i up vs ES-I_4i and DS-I_4i	9.97593e-09	1.43138	1.43138	DD-N_1 and ED-N_1 up vs ES-N_1 and DS-N_1	0.523659	0.944569	-1.05868	DS-N_8 and ES-N_8 down vs ES-N_0 and DS-N_0	0.655412	1.03707	1.03707	ED-N_1 up vs ED-N_0	2.29212e-07	1.56165	1.56165	DD-N_1 up vs DD-N_0	0.0295441
CD8A	0.27402	0.766739	-1.30422	ED-I_1 down vs ED-I_0	8.46471e-05	0.508884	-1.96508	ED-I_1 down vs ES-N_1 and DS-N_1	0.0144996	0.686122	-1.45747	DD-N_1 and ED-N_1 down vs DD-N_0 and ED-N_0	4.18849e-05	1.75818	1.75818	DS-I_1 and ES-I_1 up vs DD-N_1 and ED-N_1	0.000487753	0.694986	-1.43888	ES-I_1 and ES-N_1 down vs ES-I_0 and ES-N_0	0.17687	0.880852	-1.13526	DS-N_1 and ES-N_1 down vs DS-N_0 and ES-N_0	0.0020265	3.45524	3.45524	DS-I_4i and ES-I_4i up vs ED-I_4i	0.0020265	0.289415	-3.45524	ED-I_4i down vs ES-I_4i and DS-I_4i	3.79552e-05	0.567349	-1.76259	DD-N_1 and ED-N_1 down vs ES-N_1 and DS-N_1	1.47099e-06	1.48475	1.48475	DS-N_8 and ES-N_8 up vs ES-N_0 and DS-N_0	0.108606	0.685853	-1.45804	ED-N_1 down vs ED-N_0	0.0620054	0.686352	-1.45698	DD-N_1 down vs DD-N_0	5.19575e-05
MYD88	0.40695	1.08666	1.08666	ED-I_1 up vs ED-I_0	0.000215835	1.45676	1.45676	ED-I_1 up vs ES-N_1 and DS-N_1	1.54044e-09	1.55971	1.55971	DD-N_1 and ED-N_1 up vs DD-N_0 and ED-N_0	1.65963e-12	0.583512	-1.71376	DS-I_1 and ES-I_1 down vs DD-N_1 and ED-N_1	0.131846	1.14821	1.14821	ES-I_1 and ES-N_1 up vs ES-I_0 and ES-N_0	0.147173	0.874226	-1.14387	DS-N_1 and ES-N_1 down vs DS-N_0 and ES-N_0	1.3369e-05	0.735493	-1.35963	DS-I_4i and ES-I_4i down vs ED-I_4i	1.3369e-05	1.35963	1.35963	ED-I_4i up vs ES-I_4i and DS-I_4i	1.75821e-14	1.84488	1.84488	DD-N_1 and ED-N_1 up vs ES-N_1 and DS-N_1	0.000114994	0.622602	-1.60616	DS-N_8 and ES-N_8 down vs ES-N_0 and DS-N_0	7.98458e-05	1.52577	1.52577	ED-N_1 up vs ED-N_0	1.62132e-06	1.59075	1.59075	DD-N_1 up vs DD-N_0	8.6417e-05
DUSP1	0.722602	1.054	1.054	ED-I_1 up vs ED-I_0	0.000431721	1.80909	1.80909	ED-I_1 up vs ES-N_1 and DS-N_1	0.0343119	1.26747	1.26747	DD-N_1 and ED-N_1 up vs DD-N_0 and ED-N_0	4.61215e-06	0.544698	-1.83588	DS-I_1 and ES-I_1 down vs DD-N_1 and ED-N_1	0.500894	1.13653	1.13653	ES-I_1 and ES-N_1 up vs ES-I_0 and ES-N_0	0.42983	0.872712	-1.14585	DS-N_1 and ES-N_1 down vs DS-N_0 and ES-N_0	9.92907e-14	0.529039	-1.89022	DS-I_4i and ES-I_4i down vs ED-I_4i	9.92907e-14	1.89022	1.89022	ED-I_4i up vs ES-I_4i and DS-I_4i	8.84796e-07	1.9631	1.9631	DD-N_1 and ED-N_1 up vs ES-N_1 and DS-N_1	0.0199691	0.581387	-1.72003	DS-N_8 and ES-N_8 down vs ES-N_0 and DS-N_0	0.0959335	1.34033	1.34033	ED-N_1 up vs ED-N_0	0.181313	1.21111	1.21111	DD-N_1 up vs DD-N_0	0.0351274
MOSPD2	0.0158794	1.31229	1.31229	ED-I_1 up vs ED-I_0	0.00211985	1.35846	1.35846	ED-I_1 up vs ES-N_1 and DS-N_1	0.254069	1.09387	1.09387	DD-N_1 and ED-N_1 up vs DD-N_0 and ED-N_0	0.00197119	0.770522	-1.29782	DS-I_1 and ES-I_1 down vs DD-N_1 and ED-N_1	7.73516e-06	1.59127	1.59127	ES-I_1 and ES-N_1 up vs ES-I_0 and ES-N_0	0.0347297	1.24965	1.24965	DS-N_1 and ES-N_1 up vs DS-N_0 and ES-N_0	2.32721e-09	0.652793	-1.53188	DS-I_4i and ES-I_4i down vs ED-I_4i	2.32721e-09	1.53188	1.53188	ED-I_4i up vs ES-I_4i and DS-I_4i	0.00110143	1.31985	1.31985	DD-N_1 and ED-N_1 up vs ES-N_1 and DS-N_1	0.0139351	0.676994	-1.47712	DS-N_8 and ES-N_8 down vs ES-N_0 and DS-N_0	0.492867	1.0791	1.0791	ED-N_1 up vs ED-N_0	0.353154	1.10888	1.10888	DD-N_1 up vs DD-N_0	0.00406108
NFATC2	0.119534	0.770792	-1.29737	ED-I_1 down vs ED-I_0	0.00744078	0.691766	-1.44558	ED-I_1 down vs ES-N_1 and DS-N_1	0.0351834	0.756879	-1.32122	DD-N_1 and ED-N_1 down vs DD-N_0 and ED-N_0	1.87042e-05	1.64817	1.64817	DS-I_1 and ES-I_1 up vs DD-N_1 and ED-N_1	2.74984e-07	0.64925	-1.54024	ES-I_1 and ES-N_1 down vs ES-I_0 and ES-N_0	8.60634e-05	0.728132	-1.37338	DS-N_1 and ES-N_1 down vs DS-N_0 and ES-N_0	0.000470942	2.96385	2.96385	DS-I_4i and ES-I_4i up vs ED-I_4i	0.000470942	0.337399	-2.96385	ED-I_4i down vs ES-I_4i and DS-I_4i	0.000295626	0.647561	-1.54426	DD-N_1 and ED-N_1 down vs ES-N_1 and DS-N_1	0.0491977	1.14865	1.14865	DS-N_8 and ES-N_8 up vs ES-N_0 and DS-N_0	0.226501	0.777776	-1.28572	ED-N_1 down vs ED-N_0	0.0755543	0.740296	-1.35081	DD-N_1 down vs DD-N_0	0.0369219
RHOG	0.884427	1.01603	1.01603	ED-I_1 up vs ED-I_0	0.000254117	1.53861	1.53861	ED-I_1 up vs ES-N_1 and DS-N_1	0.0613534	1.17922	1.17922	DD-N_1 and ED-N_1 up vs DD-N_0 and ED-N_0	0.000691517	0.728456	-1.37277	DS-I_1 and ES-I_1 down vs DD-N_1 and ED-N_1	0.289105	0.894389	-1.11808	ES-I_1 and ES-N_1 down vs ES-I_0 and ES-N_0	0.016701	0.77835	-1.28477	DS-N_1 and ES-N_1 down vs DS-N_0 and ES-N_0	1.02204e-11	0.628179	-1.5919	DS-I_4i and ES-I_4i down vs ED-I_4i	1.02204e-11	1.5919	1.5919	ED-I_4i up vs ES-I_4i and DS-I_4i	1.4548e-05	1.53942	1.53942	DD-N_1 and ED-N_1 up vs ES-N_1 and DS-N_1	0.00490475	0.710287	-1.40788	DS-N_8 and ES-N_8 down vs ES-N_0 and DS-N_0	0.0354569	1.32534	1.32534	ED-N_1 up vs ED-N_0	0.587455	1.06516	1.06516	DD-N_1 up vs DD-N_0	0.0494271
ARPC5	0.315546	1.09659	1.09659	ED-I_1 up vs ED-I_0	0.000130638	1.42064	1.42064	ED-I_1 up vs ES-N_1 and DS-N_1	5.20853e-06	1.35433	1.35433	DD-N_1 and ED-N_1 up vs DD-N_0 and ED-N_0	1.08498e-09	0.651057	-1.53596	DS-I_1 and ES-I_1 down vs DD-N_1 and ED-N_1	0.325333	1.08545	1.08545	ES-I_1 and ES-N_1 up vs ES-I_0 and ES-N_0	0.80732	0.978978	-1.02147	DS-N_1 and ES-N_1 down vs DS-N_0 and ES-N_0	5.99271e-15	0.598693	-1.6703	DS-I_4i and ES-I_4i down vs ED-I_4i	5.99271e-15	1.6703	1.6703	ED-I_4i up vs ES-I_4i and DS-I_4i	6.72799e-12	1.66189	1.66189	DD-N_1 and ED-N_1 up vs ES-N_1 and DS-N_1	0.193365	0.875431	-1.14229	DS-N_8 and ES-N_8 down vs ES-N_0 and DS-N_0	0.00249374	1.30722	1.30722	ED-N_1 up vs ED-N_0	0.000454355	1.40807	1.40807	DD-N_1 up vs DD-N_0	0.0981504
PTAFR	0.330718	0.900464	-1.11054	ED-I_1 down vs ED-I_0	0.0130797	1.32616	1.32616	ED-I_1 up vs ES-N_1 and DS-N_1	0.0316859	0.799759	-1.25038	DD-N_1 and ED-N_1 down vs DD-N_0 and ED-N_0	0.185028	0.850015	-1.17645	DS-I_1 and ES-I_1 down vs DD-N_1 and ED-N_1	0.147446	0.834513	-1.1983	ES-I_1 and ES-N_1 down vs ES-I_0 and ES-N_0	0.438367	0.923747	-1.08255	DS-N_1 and ES-N_1 down vs DS-N_0 and ES-N_0	0.155144	0.905274	-1.10464	DS-I_4i and ES-I_4i down vs ED-I_4i	0.155144	1.10464	1.10464	ED-I_4i up vs ES-I_4i and DS-I_4i	0.774063	0.968606	-1.03241	DD-N_1 and ED-N_1 down vs ES-N_1 and DS-N_1	0.000701244	0.624851	-1.60038	DS-N_8 and ES-N_8 down vs ES-N_0 and DS-N_0	0.793401	1.04431	1.04431	ED-N_1 up vs ED-N_0	0.00106903	0.645256	-1.54977	DD-N_1 down vs DD-N_0	0.0686357
IRS2	0.0304544	1.29922	1.29922	ED-I_1 up vs ED-I_0	1.80622e-07	1.98336	1.98336	ED-I_1 up vs ES-N_1 and DS-N_1	0.816791	0.975135	-1.0255	DD-N_1 and ED-N_1 down vs DD-N_0 and ED-N_0	0.00177508	0.660315	-1.51443	DS-I_1 and ES-I_1 down vs DD-N_1 and ED-N_1	0.456397	1.12796	1.12796	ES-I_1 and ES-N_1 up vs ES-I_0 and ES-N_0	0.795046	1.04007	1.04007	DS-N_1 and ES-N_1 up vs DS-N_0 and ES-N_0	2.70938e-13	0.546375	-1.83025	DS-I_4i and ES-I_4i down vs ED-I_4i	2.70938e-13	1.83025	1.83025	ED-I_4i up vs ES-I_4i and DS-I_4i	0.00628808	1.42054	1.42054	DD-N_1 and ED-N_1 up vs ES-N_1 and DS-N_1	0.198531	0.779618	-1.28268	DS-N_8 and ES-N_8 down vs ES-N_0 and DS-N_0	0.739915	1.05196	1.05196	ED-N_1 up vs ED-N_0	0.509708	0.902816	-1.10765	DD-N_1 down vs DD-N_0	0.524842
ATP6V1F	0.428615	1.32102	1.32102	ED-I_1 up vs ED-I_0	0.50608	1.21469	1.21469	ED-I_1 up vs ES-N_1 and DS-N_1	1.44906e-25	4.64198	4.64198	DD-N_1 and ED-N_1 up vs DD-N_0 and ED-N_0	2.82117e-18	0.391896	-2.55169	DS-I_1 and ES-I_1 down vs DD-N_1 and ED-N_1	0.0703841	1.40648	1.40648	ES-I_1 and ES-N_1 up vs ES-I_0 and ES-N_0	0.569025	0.869486	-1.1501	DS-N_1 and ES-N_1 down vs DS-N_0 and ES-N_0	0.10457	0.595915	-1.67809	DS-I_4i and ES-I_4i down vs ED-I_4i	0.10457	1.67809	1.67809	ED-I_4i up vs ES-I_4i and DS-I_4i	1.01813e-25	4.30921	4.30921	DD-N_1 and ED-N_1 up vs ES-N_1 and DS-N_1	0.751805	0.919667	-1.08735	DS-N_8 and ES-N_8 down vs ES-N_0 and DS-N_0	4.13779e-14	4.85265	4.85265	ED-N_1 up vs ED-N_0	1.70272e-16	4.4706	4.4706	DD-N_1 up vs DD-N_0	0.00443611
ITM2B	0.889858	0.98805	-1.01209	ED-I_1 down vs ED-I_0	4.20768e-07	1.65589	1.65589	ED-I_1 up vs ES-N_1 and DS-N_1	4.00279e-06	1.39171	1.39171	DD-N_1 and ED-N_1 up vs DD-N_0 and ED-N_0	5.97089e-10	0.622974	-1.6052	DS-I_1 and ES-I_1 down vs DD-N_1 and ED-N_1	0.0705604	1.19857	1.19857	ES-I_1 and ES-N_1 up vs ES-I_0 and ES-N_0	0.473779	0.931702	-1.0733	DS-N_1 and ES-N_1 down vs DS-N_0 and ES-N_0	1.60519e-05	0.732764	-1.3647	DS-I_4i and ES-I_4i down vs ED-I_4i	1.60519e-05	1.3647	1.3647	ED-I_4i up vs ES-I_4i and DS-I_4i	4.42474e-13	1.81727	1.81727	DD-N_1 and ED-N_1 up vs ES-N_1 and DS-N_1	0.000907422	0.644333	-1.55199	DS-N_8 and ES-N_8 down vs ES-N_0 and DS-N_0	0.00190149	1.35628	1.35628	ED-N_1 up vs ED-N_0	0.000453673	1.42938	1.42938	DD-N_1 up vs DD-N_0	0.00124851
IKZF3	0.130371	0.746929	-1.33881	ED-I_1 down vs ED-I_0	1.72293e-05	0.539931	-1.85209	ED-I_1 down vs ES-N_1 and DS-N_1	0.121614	0.833312	-1.20003	DD-N_1 and ED-N_1 down vs DD-N_0 and ED-N_0	0.000199313	1.47575	1.47575	DS-I_1 and ES-I_1 up vs DD-N_1 and ED-N_1	3.03695e-05	0.709954	-1.40854	ES-I_1 and ES-N_1 down vs ES-I_0 and ES-N_0	0.0213793	0.835014	-1.19759	DS-N_1 and ES-N_1 down vs DS-N_0 and ES-N_0	0.000147539	3.19023	3.19023	DS-I_4i and ES-I_4i up vs ED-I_4i	0.000147539	0.313457	-3.19023	ED-I_4i down vs ES-I_4i and DS-I_4i	0.000678488	0.697711	-1.43326	DD-N_1 and ED-N_1 down vs ES-N_1 and DS-N_1	0.00130632	1.25725	1.25725	DS-N_8 and ES-N_8 up vs ES-N_0 and DS-N_0	0.541754	0.898145	-1.11341	ED-N_1 down vs ED-N_0	0.113988	0.779212	-1.28335	DD-N_1 down vs DD-N_0	0.00376845
RNF19B	0.736403	0.967092	-1.03403	ED-I_1 down vs ED-I_0	1.26647e-05	1.64489	1.64489	ED-I_1 up vs ES-N_1 and DS-N_1	0.0237085	0.809969	-1.23461	DD-N_1 and ED-N_1 down vs DD-N_0 and ED-N_0	0.0492802	0.80155	-1.24758	DS-I_1 and ES-I_1 down vs DD-N_1 and ED-N_1	0.834504	1.02682	1.02682	ES-I_1 and ES-N_1 up vs ES-I_0 and ES-N_0	0.226271	0.875255	-1.14252	DS-N_1 and ES-N_1 down vs DS-N_0 and ES-N_0	0.0777502	0.879241	-1.13735	DS-I_4i and ES-I_4i down vs ED-I_4i	0.0777502	1.13735	1.13735	ED-I_4i up vs ES-I_4i and DS-I_4i	0.0943368	1.20281	1.20281	DD-N_1 and ED-N_1 up vs ES-N_1 and DS-N_1	1.47376e-05	0.493138	-2.02783	DS-N_8 and ES-N_8 down vs ES-N_0 and DS-N_0	0.250503	0.849513	-1.17715	ED-N_1 down vs ED-N_0	0.0396086	0.777438	-1.28628	DD-N_1 down vs DD-N_0	0.00103384
CD6	0.018071	0.539506	-1.85355	ED-I_1 down vs ED-I_0	0.000965017	0.490355	-2.03934	ED-I_1 down vs ES-N_1 and DS-N_1	0.140367	0.760223	-1.3154	DD-N_1 and ED-N_1 down vs DD-N_0 and ED-N_0	3.86859e-05	1.87521	1.87521	DS-I_1 and ES-I_1 up vs DD-N_1 and ED-N_1	8.16003e-05	0.642476	-1.55648	ES-I_1 and ES-N_1 down vs ES-I_0 and ES-N_0	0.0167514	0.769523	-1.29951	DS-N_1 and ES-N_1 down vs DS-N_0 and ES-N_0	0.00499806	4.84903	4.84903	DS-I_4i and ES-I_4i up vs ED-I_4i	0.00499806	0.206227	-4.84903	ED-I_4i down vs ES-I_4i and DS-I_4i	0.00281234	0.614039	-1.62856	DD-N_1 and ED-N_1 down vs ES-N_1 and DS-N_1	0.000235607	1.39696	1.39696	DS-N_8 and ES-N_8 up vs ES-N_0 and DS-N_0	0.322163	0.756841	-1.32128	ED-N_1 down vs ED-N_0	0.272151	0.763191	-1.31029	DD-N_1 down vs DD-N_0	0.000604818
LRPPRC	0.0140664	0.68919	-1.45098	ED-I_1 down vs ED-I_0	1.63897e-07	0.538425	-1.85727	ED-I_1 down vs ES-N_1 and DS-N_1	0.638841	0.954183	-1.04802	DD-N_1 and ED-N_1 down vs DD-N_0 and ED-N_0	0.000619014	1.34666	1.34666	DS-I_1 and ES-I_1 up vs DD-N_1 and ED-N_1	0.883446	0.990186	-1.00991	ES-I_1 and ES-N_1 down vs ES-I_0 and ES-N_0	0.0733817	1.14249	1.14249	DS-N_1 and ES-N_1 up vs DS-N_0 and ES-N_0	0.0345301	1.54194	1.54194	DS-I_4i and ES-I_4i up vs ED-I_4i	0.0345301	0.648532	-1.54194	ED-I_4i down vs ES-I_4i and DS-I_4i	8.84429e-05	0.714812	-1.39897	DD-N_1 and ED-N_1 down vs ES-N_1 and DS-N_1	1.86888e-08	1.51566	1.51566	DS-N_8 and ES-N_8 up vs ES-N_0 and DS-N_0	0.541347	0.916119	-1.09156	ED-N_1 down vs ED-N_0	0.957866	0.992668	-1.00739	DD-N_1 down vs DD-N_0	0.00203536
GNAQ	0.155887	1.23637	1.23637	ED-I_1 up vs ED-I_0	0.0779951	1.25934	1.25934	ED-I_1 up vs ES-N_1 and DS-N_1	0.0011315	1.37202	1.37202	DD-N_1 and ED-N_1 up vs DD-N_0 and ED-N_0	5.27943e-06	0.62527	-1.59931	DS-I_1 and ES-I_1 down vs DD-N_1 and ED-N_1	0.0400178	1.31939	1.31939	ES-I_1 and ES-N_1 up vs ES-I_0 and ES-N_0	0.191727	1.18562	1.18562	DS-N_1 and ES-N_1 up vs DS-N_0 and ES-N_0	4.12046e-12	0.585662	-1.70747	DS-I_4i and ES-I_4i down vs ED-I_4i	4.12046e-12	1.70747	1.70747	ED-I_4i up vs ES-I_4i and DS-I_4i	2.08987e-05	1.53595	1.53595	DD-N_1 and ED-N_1 up vs ES-N_1 and DS-N_1	0.335088	0.848212	-1.17895	DS-N_8 and ES-N_8 down vs ES-N_0 and DS-N_0	0.0169816	1.3774	1.3774	ED-N_1 up vs ED-N_0	0.0244914	1.36648	1.36648	DD-N_1 up vs DD-N_0	0.407437
SULT1B1	0.327988	1.23088	1.23088	ED-I_1 up vs ED-I_0	0.0263919	1.58905	1.58905	ED-I_1 up vs ES-N_1 and DS-N_1	0.00516849	1.41152	1.41152	DD-N_1 and ED-N_1 up vs DD-N_0 and ED-N_0	2.43453e-06	0.511609	-1.95462	DS-I_1 and ES-I_1 down vs DD-N_1 and ED-N_1	0.0140249	1.83897	1.83897	ES-I_1 and ES-N_1 up vs ES-I_0 and ES-N_0	0.178759	1.40852	1.40852	DS-N_1 and ES-N_1 up vs DS-N_0 and ES-N_0	4.13346e-13	0.499724	-2.0011	DS-I_4i and ES-I_4i down vs ED-I_4i	4.13346e-13	2.0011	2.0011	ED-I_4i up vs ES-I_4i and DS-I_4i	1.74208e-07	2.19848	2.19848	DD-N_1 and ED-N_1 up vs ES-N_1 and DS-N_1	0.342052	0.68034	-1.46985	DS-N_8 and ES-N_8 down vs ES-N_0 and DS-N_0	0.17626	1.2532	1.2532	ED-N_1 up vs ED-N_0	0.00888427	1.60609	1.60609	DD-N_1 up vs DD-N_0	0.250565
NFE2L2	0.115359	0.884385	-1.13073	ED-I_1 down vs ED-I_0	0.0610601	1.15589	1.15589	ED-I_1 up vs ES-N_1 and DS-N_1	0.975592	0.998184	-1.00182	DD-N_1 and ED-N_1 down vs DD-N_0 and ED-N_0	0.00320581	0.827181	-1.20893	DS-I_1 and ES-I_1 down vs DD-N_1 and ED-N_1	0.0686074	1.13753	1.13753	ES-I_1 and ES-N_1 up vs ES-I_0 and ES-N_0	0.432182	1.05616	1.05616	DS-N_1 and ES-N_1 up vs DS-N_0 and ES-N_0	1.5374e-05	0.786079	-1.27214	DS-I_4i and ES-I_4i down vs ED-I_4i	1.5374e-05	1.27214	1.27214	ED-I_4i up vs ES-I_4i and DS-I_4i	0.00462216	1.19893	1.19893	DD-N_1 and ED-N_1 up vs ES-N_1 and DS-N_1	0.00802411	0.788062	-1.26894	DS-N_8 and ES-N_8 down vs ES-N_0 and DS-N_0	0.717662	1.03312	1.03312	ED-N_1 up vs ED-N_0	0.685603	0.968626	-1.03239	DD-N_1 down vs DD-N_0	0.0432667
VAV3	0.0102191	1.29224	1.29224	ED-I_1 up vs ED-I_0	0.000228449	1.39602	1.39602	ED-I_1 up vs ES-N_1 and DS-N_1	0.00574475	1.21674	1.21674	DD-N_1 and ED-N_1 up vs DD-N_0 and ED-N_0	0.00257114	0.81011	-1.2344	DS-I_1 and ES-I_1 down vs DD-N_1 and ED-N_1	0.00602679	1.26615	1.26615	ES-I_1 and ES-N_1 up vs ES-I_0 and ES-N_0	0.297507	1.09877	1.09877	DS-N_1 and ES-N_1 up vs DS-N_0 and ES-N_0	5.10914e-13	0.629755	-1.58792	DS-I_4i and ES-I_4i down vs ED-I_4i	5.10914e-13	1.58792	1.58792	ED-I_4i up vs ES-I_4i and DS-I_4i	3.52189e-06	1.42258	1.42258	DD-N_1 and ED-N_1 up vs ES-N_1 and DS-N_1	0.648109	0.952086	-1.05033	DS-N_8 and ES-N_8 down vs ES-N_0 and DS-N_0	0.340251	1.09758	1.09758	ED-N_1 up vs ED-N_0	0.00311139	1.35521	1.35521	DD-N_1 up vs DD-N_0	0.585584
IL13RA1	0.523607	1.07042	1.07042	ED-I_1 up vs ED-I_0	1.75676e-06	1.78592	1.78592	ED-I_1 up vs ES-N_1 and DS-N_1	0.0627172	0.819833	-1.21976	DD-N_1 and ED-N_1 down vs DD-N_0 and ED-N_0	0.618955	0.943009	-1.06043	DS-I_1 and ES-I_1 down vs DD-N_1 and ED-N_1	0.915696	1.0134	1.0134	ES-I_1 and ES-N_1 up vs ES-I_0 and ES-N_0	0.146788	0.840733	-1.18944	DS-N_1 and ES-N_1 down vs DS-N_0 and ES-N_0	6.61307e-09	0.642049	-1.55751	DS-I_4i and ES-I_4i down vs ED-I_4i	6.61307e-09	1.55751	1.55751	ED-I_4i up vs ES-I_4i and DS-I_4i	0.211	1.16766	1.16766	DD-N_1 and ED-N_1 up vs ES-N_1 and DS-N_1	2.48539e-05	0.475995	-2.10086	DS-N_8 and ES-N_8 down vs ES-N_0 and DS-N_0	0.114949	0.76837	-1.30146	ED-N_1 down vs ED-N_0	0.288618	0.864601	-1.1566	DD-N_1 down vs DD-N_0	0.00119204
ATP6V0E1	0.230673	1.13026	1.13026	ED-I_1 up vs ED-I_0	0.009854	1.2762	1.2762	ED-I_1 up vs ES-N_1 and DS-N_1	5.90015e-16	1.72899	1.72899	DD-N_1 and ED-N_1 up vs DD-N_0 and ED-N_0	5.4176e-15	0.605425	-1.65173	DS-I_1 and ES-I_1 down vs DD-N_1 and ED-N_1	4.66e-05	1.45231	1.45231	ES-I_1 and ES-N_1 up vs ES-I_0 and ES-N_0	0.0782331	1.18084	1.18084	DS-N_1 and ES-N_1 up vs DS-N_0 and ES-N_0	1.31259e-09	0.598023	-1.67218	DS-I_4i and ES-I_4i down vs ED-I_4i	1.31259e-09	1.67218	1.67218	ED-I_4i up vs ES-I_4i and DS-I_4i	4.74199e-20	1.91645	1.91645	DD-N_1 and ED-N_1 up vs ES-N_1 and DS-N_1	0.705102	0.957085	-1.04484	DS-N_8 and ES-N_8 down vs ES-N_0 and DS-N_0	2.48262e-08	1.59782	1.59782	ED-N_1 up vs ED-N_0	2.18542e-10	1.90028	1.90028	DD-N_1 up vs DD-N_0	0.0132982
SKAP1	0.272888	0.773195	-1.29333	ED-I_1 down vs ED-I_0	0.00340199	0.593357	-1.68533	ED-I_1 down vs ES-N_1 and DS-N_1	0.624879	0.936809	-1.06745	DD-N_1 and ED-N_1 down vs DD-N_0 and ED-N_0	9.27255e-05	1.53632	1.53632	DS-I_1 and ES-I_1 up vs DD-N_1 and ED-N_1	0.0103108	0.79438	-1.25884	ES-I_1 and ES-N_1 down vs ES-I_0 and ES-N_0	0.00141947	0.733956	-1.36248	DS-N_1 and ES-N_1 down vs DS-N_0 and ES-N_0	0.0144342	2.50775	2.50775	DS-I_4i and ES-I_4i up vs ED-I_4i	0.0144342	0.398764	-2.50775	ED-I_4i down vs ES-I_4i and DS-I_4i	0.213787	0.856561	-1.16746	DD-N_1 and ED-N_1 down vs ES-N_1 and DS-N_1	0.000955492	1.30567	1.30567	DS-N_8 and ES-N_8 up vs ES-N_0 and DS-N_0	0.698101	0.921684	-1.08497	ED-N_1 down vs ED-N_0	0.76136	0.949313	-1.05339	DD-N_1 down vs DD-N_0	0.0238714
CD5	0.00434236	0.501748	-1.99303	ED-I_1 down vs ED-I_0	0.00197234	0.516842	-1.93483	ED-I_1 down vs ES-N_1 and DS-N_1	0.0523973	0.708998	-1.41044	DD-N_1 and ED-N_1 down vs DD-N_0 and ED-N_0	0.000137069	1.7979	1.7979	DS-I_1 and ES-I_1 up vs DD-N_1 and ED-N_1	9.3928e-06	0.615062	-1.62585	ES-I_1 and ES-N_1 down vs ES-I_0 and ES-N_0	9.85302e-06	0.636464	-1.57118	DS-N_1 and ES-N_1 down vs DS-N_0 and ES-N_0	0.00235254	2.7687	2.7687	DS-I_4i and ES-I_4i up vs ED-I_4i	0.00235254	0.36118	-2.7687	ED-I_4i down vs ES-I_4i and DS-I_4i	0.00466684	0.630209	-1.58677	DD-N_1 and ED-N_1 down vs ES-N_1 and DS-N_1	0.0081945	1.23703	1.23703	DS-N_8 and ES-N_8 up vs ES-N_0 and DS-N_0	0.137786	0.652131	-1.53344	ED-N_1 down vs ED-N_0	0.205505	0.755826	-1.32306	DD-N_1 down vs DD-N_0	0.00134336
RAB11A	0.0271512	1.17308	1.17308	ED-I_1 up vs ED-I_0	0.000288035	1.26909	1.26909	ED-I_1 up vs ES-N_1 and DS-N_1	2.58417e-05	1.22818	1.22818	DD-N_1 and ED-N_1 up vs DD-N_0 and ED-N_0	1.36865e-08	0.750767	-1.33197	DS-I_1 and ES-I_1 down vs DD-N_1 and ED-N_1	0.000224907	1.24223	1.24223	ES-I_1 and ES-N_1 up vs ES-I_0 and ES-N_0	0.117748	1.10307	1.10307	DS-N_1 and ES-N_1 up vs DS-N_0 and ES-N_0	1.63524e-13	0.635268	-1.57414	DS-I_4i and ES-I_4i down vs ED-I_4i	1.63524e-13	1.57414	1.57414	ED-I_4i up vs ES-I_4i and DS-I_4i	3.19035e-12	1.45544	1.45544	DD-N_1 and ED-N_1 up vs ES-N_1 and DS-N_1	0.415471	0.940656	-1.06309	DS-N_8 and ES-N_8 down vs ES-N_0 and DS-N_0	0.134686	1.10235	1.10235	ED-N_1 up vs ED-N_0	7.78307e-06	1.38133	1.38133	DD-N_1 up vs DD-N_0	0.084684
SAT1	0.713379	1.10068	1.10068	ED-I_1 up vs ED-I_0	0.0817902	1.6046	1.6046	ED-I_1 up vs ES-N_1 and DS-N_1	2.09667e-19	3.07201	3.07201	DD-N_1 and ED-N_1 up vs DD-N_0 and ED-N_0	6.96666e-17	0.400648	-2.49596	DS-I_1 and ES-I_1 down vs DD-N_1 and ED-N_1	0.00104379	2.06121	2.06121	ES-I_1 and ES-N_1 up vs ES-I_0 and ES-N_0	0.95301	1.01693	1.01693	DS-N_1 and ES-N_1 up vs DS-N_0 and ES-N_0	0.00329825	0.621776	-1.6083	DS-I_4i and ES-I_4i down vs ED-I_4i	0.00329825	1.6083	1.6083	ED-I_4i up vs ES-I_4i and DS-I_4i	1.07491e-24	4.44852	4.44852	DD-N_1 and ED-N_1 up vs ES-N_1 and DS-N_1	0.265496	0.644761	-1.55096	DS-N_8 and ES-N_8 down vs ES-N_0 and DS-N_0	1.48801e-08	2.65142	2.65142	ED-N_1 up vs ED-N_0	1.48978e-14	3.52895	3.52895	DD-N_1 up vs DD-N_0	0.00510679
ZYX	0.693383	0.960312	-1.04133	ED-I_1 down vs ED-I_0	4.64022e-06	1.74709	1.74709	ED-I_1 up vs ES-N_1 and DS-N_1	0.140027	0.840952	-1.18913	DD-N_1 and ED-N_1 down vs DD-N_0 and ED-N_0	0.661598	0.945467	-1.05768	DS-I_1 and ES-I_1 down vs DD-N_1 and ED-N_1	0.107648	0.832201	-1.20163	ES-I_1 and ES-N_1 down vs ES-I_0 and ES-N_0	0.0048027	0.73046	-1.369	DS-N_1 and ES-N_1 down vs DS-N_0 and ES-N_0	0.00131133	0.791059	-1.26413	DS-I_4i and ES-I_4i down vs ED-I_4i	0.00131133	1.26413	1.26413	ED-I_4i up vs ES-I_4i and DS-I_4i	0.609712	1.06793	1.06793	DD-N_1 and ED-N_1 up vs ES-N_1 and DS-N_1	0.00033346	0.617274	-1.62002	DS-N_8 and ES-N_8 down vs ES-N_0 and DS-N_0	0.48236	0.887723	-1.12648	ED-N_1 down vs ED-N_0	0.1656	0.798503	-1.25234	DD-N_1 down vs DD-N_0	0.0771627
RNF141	0.0829949	1.27606	1.27606	ED-I_1 up vs ED-I_0	0.223169	1.15125	1.15125	ED-I_1 up vs ES-N_1 and DS-N_1	1.11099e-08	1.57031	1.57031	DD-N_1 and ED-N_1 up vs DD-N_0 and ED-N_0	4.263e-12	0.561507	-1.78092	DS-I_1 and ES-I_1 down vs DD-N_1 and ED-N_1	0.00258142	1.40977	1.40977	ES-I_1 and ES-N_1 up vs ES-I_0 and ES-N_0	0.0489315	1.25044	1.25044	DS-N_1 and ES-N_1 up vs DS-N_0 and ES-N_0	1.80086e-07	0.673183	-1.48548	DS-I_4i and ES-I_4i down vs ED-I_4i	1.80086e-07	1.48548	1.48548	ED-I_4i up vs ES-I_4i and DS-I_4i	1.01259e-11	1.75336	1.75336	DD-N_1 and ED-N_1 up vs ES-N_1 and DS-N_1	0.50871	0.907248	-1.10223	DS-N_8 and ES-N_8 down vs ES-N_0 and DS-N_0	0.00125112	1.43956	1.43956	ED-N_1 up vs ED-N_0	5.73051e-07	1.70254	1.70254	DD-N_1 up vs DD-N_0	0.172598
EP300	0.6069	1.03118	1.03118	ED-I_1 up vs ED-I_0	6.2833e-08	1.40123	1.40123	ED-I_1 up vs ES-N_1 and DS-N_1	0.601657	1.02835	1.02835	DD-N_1 and ED-N_1 up vs DD-N_0 and ED-N_0	0.0261478	0.884812	-1.13018	DS-I_1 and ES-I_1 down vs DD-N_1 and ED-N_1	0.959856	1.00276	1.00276	ES-I_1 and ES-N_1 up vs ES-I_0 and ES-N_0	0.0142605	0.874291	-1.14378	DS-N_1 and ES-N_1 down vs DS-N_0 and ES-N_0	0.00014346	0.82533	-1.21164	DS-I_4i and ES-I_4i down vs ED-I_4i	0.00014346	1.21164	1.21164	ED-I_4i up vs ES-I_4i and DS-I_4i	0.00721802	1.16221	1.16221	DD-N_1 and ED-N_1 up vs ES-N_1 and DS-N_1	3.15272e-05	0.759658	-1.31638	DS-N_8 and ES-N_8 down vs ES-N_0 and DS-N_0	0.159775	1.10918	1.10918	ED-N_1 up vs ED-N_0	0.502462	0.948938	-1.05381	DD-N_1 down vs DD-N_0	0.00401742
IRAK3	0.746065	1.08474	1.08474	ED-I_1 up vs ED-I_0	0.10936	1.50511	1.50511	ED-I_1 up vs ES-N_1 and DS-N_1	0.0871077	1.3417	1.3417	DD-N_1 and ED-N_1 up vs DD-N_0 and ED-N_0	0.00898983	0.61898	-1.61556	DS-I_1 and ES-I_1 down vs DD-N_1 and ED-N_1	0.234989	1.38299	1.38299	ES-I_1 and ES-N_1 up vs ES-I_0 and ES-N_0	0.479177	1.22216	1.22216	DS-N_1 and ES-N_1 up vs DS-N_0 and ES-N_0	7.1737e-19	0.400042	-2.49974	DS-I_4i and ES-I_4i down vs ED-I_4i	7.1737e-19	2.49974	2.49974	ED-I_4i up vs ES-I_4i and DS-I_4i	0.0020146	1.82492	1.82492	DD-N_1 and ED-N_1 up vs ES-N_1 and DS-N_1	0.838136	0.928941	-1.0765	DS-N_8 and ES-N_8 down vs ES-N_0 and DS-N_0	0.59326	1.146	1.146	ED-N_1 up vs ED-N_0	0.0593364	1.54935	1.54935	DD-N_1 up vs DD-N_0	0.737027
MAP3K3	0.917654	0.992776	-1.00728	ED-I_1 down vs ED-I_0	5.91099e-07	1.45939	1.45939	ED-I_1 up vs ES-N_1 and DS-N_1	0.0165321	0.840885	-1.18922	DD-N_1 and ED-N_1 down vs DD-N_0 and ED-N_0	0.981049	1.00181	1.00181	DS-I_1 and ES-I_1 up vs DD-N_1 and ED-N_1	0.0450163	0.864115	-1.15725	ES-I_1 and ES-N_1 down vs ES-I_0 and ES-N_0	0.00458714	0.827752	-1.20809	DS-N_1 and ES-N_1 down vs DS-N_0 and ES-N_0	5.13753e-07	0.739784	-1.35175	DS-I_4i and ES-I_4i down vs ED-I_4i	5.13753e-07	1.35175	1.35175	ED-I_4i up vs ES-I_4i and DS-I_4i	0.759909	0.977195	-1.02334	DD-N_1 and ED-N_1 down vs ES-N_1 and DS-N_1	1.8527e-06	0.672283	-1.48747	DS-N_8 and ES-N_8 down vs ES-N_0 and DS-N_0	0.196349	0.876153	-1.14135	ED-N_1 down vs ED-N_0	0.0349908	0.807401	-1.23854	DD-N_1 down vs DD-N_0	0.00344097
ADAR	0.342899	1.08514	1.08514	ED-I_1 up vs ED-I_0	4.28457e-05	1.42744	1.42744	ED-I_1 up vs ES-N_1 and DS-N_1	0.00813159	0.807633	-1.23819	DD-N_1 and ED-N_1 down vs DD-N_0 and ED-N_0	0.229565	0.895387	-1.11684	DS-I_1 and ES-I_1 down vs DD-N_1 and ED-N_1	0.336096	1.08825	1.08825	ES-I_1 and ES-N_1 up vs ES-I_0 and ES-N_0	0.289525	0.918722	-1.08847	DS-N_1 and ES-N_1 down vs DS-N_0 and ES-N_0	0.295744	0.931463	-1.07358	DS-I_4i and ES-I_4i down vs ED-I_4i	0.295744	1.07358	1.07358	ED-I_4i up vs ES-I_4i and DS-I_4i	0.870396	0.986019	-1.01418	DD-N_1 and ED-N_1 down vs ES-N_1 and DS-N_1	3.20493e-06	0.59265	-1.68734	DS-N_8 and ES-N_8 down vs ES-N_0 and DS-N_0	0.291463	0.88748	-1.12679	ED-N_1 down vs ED-N_0	0.00703425	0.734491	-1.36149	DD-N_1 down vs DD-N_0	0.000862057
RAPGEF1	8.8583e-08	0.638215	-1.56687	ED-I_1 down vs ED-I_0	0.220709	0.902233	-1.10836	ED-I_1 down vs ES-N_1 and DS-N_1	0.00281101	0.791617	-1.26324	DD-N_1 and ED-N_1 down vs DD-N_0 and ED-N_0	0.000190952	1.32254	1.32254	DS-I_1 and ES-I_1 up vs DD-N_1 and ED-N_1	2.24886e-18	0.592753	-1.68704	ES-I_1 and ES-N_1 down vs ES-I_0 and ES-N_0	1.9355e-12	0.671194	-1.48988	DS-N_1 and ES-N_1 down vs DS-N_0 and ES-N_0	0.0887989	1.14996	1.14996	DS-I_4i and ES-I_4i up vs ED-I_4i	0.0887989	0.869595	-1.14996	ED-I_4i down vs ES-I_4i and DS-I_4i	0.001713	0.787629	-1.26963	DD-N_1 and ED-N_1 down vs ES-N_1 and DS-N_1	0.00557027	0.864422	-1.15684	DS-N_8 and ES-N_8 down vs ES-N_0 and DS-N_0	0.136159	0.834558	-1.19824	ED-N_1 down vs ED-N_0	0.00590039	0.757839	-1.31954	DD-N_1 down vs DD-N_0	0.300064
RAB8B	0.299269	1.09488	1.09488	ED-I_1 up vs ED-I_0	0.00129962	1.30794	1.30794	ED-I_1 up vs ES-N_1 and DS-N_1	4.50154e-06	1.3141	1.3141	DD-N_1 and ED-N_1 up vs DD-N_0 and ED-N_0	1.42534e-05	0.780223	-1.28168	DS-I_1 and ES-I_1 down vs DD-N_1 and ED-N_1	5.58193e-06	1.4225	1.4225	ES-I_1 and ES-N_1 up vs ES-I_0 and ES-N_0	0.217351	1.10535	1.10535	DS-N_1 and ES-N_1 up vs DS-N_0 and ES-N_0	1.31614e-08	0.690982	-1.44722	DS-I_4i and ES-I_4i down vs ED-I_4i	1.31614e-08	1.44722	1.44722	ED-I_4i up vs ES-I_4i and DS-I_4i	1.07756e-12	1.60438	1.60438	DD-N_1 and ED-N_1 up vs ES-N_1 and DS-N_1	0.609951	0.951781	-1.05066	DS-N_8 and ES-N_8 down vs ES-N_0 and DS-N_0	0.202647	1.11213	1.11213	ED-N_1 up vs ED-N_0	1.96493e-07	1.54739	1.54739	DD-N_1 up vs DD-N_0	0.0227538
CASP4	0.879567	1.01894	1.01894	ED-I_1 up vs ED-I_0	0.0534647	1.25982	1.25982	ED-I_1 up vs ES-N_1 and DS-N_1	1.34676e-05	1.40559	1.40559	DD-N_1 and ED-N_1 up vs DD-N_0 and ED-N_0	1.92251e-06	0.690761	-1.44768	DS-I_1 and ES-I_1 down vs DD-N_1 and ED-N_1	0.00293961	1.40156	1.40156	ES-I_1 and ES-N_1 up vs ES-I_0 and ES-N_0	0.315907	1.12331	1.12331	DS-N_1 and ES-N_1 up vs DS-N_0 and ES-N_0	2.01619e-11	0.598657	-1.67041	DS-I_4i and ES-I_4i down vs ED-I_4i	2.01619e-11	1.67041	1.67041	ED-I_4i up vs ES-I_4i and DS-I_4i	4.94569e-11	1.78271	1.78271	DD-N_1 and ED-N_1 up vs ES-N_1 and DS-N_1	0.245955	0.841776	-1.18797	DS-N_8 and ES-N_8 down vs ES-N_0 and DS-N_0	0.0635803	1.22688	1.22688	ED-N_1 up vs ED-N_0	1.431e-05	1.60522	1.60522	DD-N_1 up vs DD-N_0	0.0822488
CD58	0.196395	1.27047	1.27047	ED-I_1 up vs ED-I_0	0.550487	1.09296	1.09296	ED-I_1 up vs ES-N_1 and DS-N_1	1.21481e-09	1.75624	1.75624	DD-N_1 and ED-N_1 up vs DD-N_0 and ED-N_0	3.22805e-09	0.592331	-1.68825	DS-I_1 and ES-I_1 down vs DD-N_1 and ED-N_1	1.62394e-05	1.81528	1.81528	ES-I_1 and ES-N_1 up vs ES-I_0 and ES-N_0	0.1265	1.2419	1.2419	DS-N_1 and ES-N_1 up vs DS-N_0 and ES-N_0	8.67586e-08	0.619115	-1.61521	DS-I_4i and ES-I_4i down vs ED-I_4i	8.67586e-08	1.61521	1.61521	ED-I_4i up vs ES-I_4i and DS-I_4i	1.56787e-12	1.98781	1.98781	DD-N_1 and ED-N_1 up vs ES-N_1 and DS-N_1	0.456417	0.869598	-1.14996	DS-N_8 and ES-N_8 down vs ES-N_0 and DS-N_0	0.000219521	1.62877	1.62877	ED-N_1 up vs ED-N_0	3.53844e-07	1.88416	1.88416	DD-N_1 up vs DD-N_0	0.040914
CR1	0.608286	1.11973	1.11973	ED-I_1 up vs ED-I_0	0.0489794	1.55624	1.55624	ED-I_1 up vs ES-N_1 and DS-N_1	0.0135466	1.46524	1.46524	DD-N_1 and ED-N_1 up vs DD-N_0 and ED-N_0	0.000753701	0.574699	-1.74004	DS-I_1 and ES-I_1 down vs DD-N_1 and ED-N_1	0.0507341	1.72082	1.72082	ES-I_1 and ES-N_1 up vs ES-I_0 and ES-N_0	0.422576	1.2258	1.2258	DS-N_1 and ES-N_1 up vs DS-N_0 and ES-N_0	3.56006e-06	0.657999	-1.51976	DS-I_4i and ES-I_4i down vs ED-I_4i	3.56006e-06	1.51976	1.51976	ED-I_4i up vs ES-I_4i and DS-I_4i	0.000190015	1.89652	1.89652	DD-N_1 and ED-N_1 up vs ES-N_1 and DS-N_1	0.138334	0.536418	-1.86422	DS-N_8 and ES-N_8 down vs ES-N_0 and DS-N_0	0.0825408	1.43394	1.43394	ED-N_1 up vs ED-N_0	0.0767588	1.50066	1.50066	DD-N_1 up vs DD-N_0	0.133898
NDUFA1	0.643961	0.82619	-1.21037	ED-I_1 down vs ED-I_0	0.473085	0.779457	-1.28295	ED-I_1 down vs ES-N_1 and DS-N_1	8.72649e-24	4.38083	4.38083	DD-N_1 and ED-N_1 up vs DD-N_0 and ED-N_0	3.83019e-19	0.351146	-2.84782	DS-I_1 and ES-I_1 down vs DD-N_1 and ED-N_1	0.00162396	2.28135	2.28135	ES-I_1 and ES-N_1 up vs ES-I_0 and ES-N_0	0.0484273	1.99038	1.99038	DS-N_1 and ES-N_1 up vs DS-N_0 and ES-N_0	0.0560218	0.525728	-1.90212	DS-I_4i and ES-I_4i down vs ED-I_4i	0.0560218	1.90212	1.90212	ED-I_4i up vs ES-I_4i and DS-I_4i	1.38106e-23	3.96534	3.96534	DD-N_1 and ED-N_1 up vs ES-N_1 and DS-N_1	0.0311013	2.20057	2.20057	DS-N_8 and ES-N_8 up vs ES-N_0 and DS-N_0	7.82496e-15	3.7342	3.7342	ED-N_1 up vs ED-N_0	1.78275e-13	5.51802	5.51802	DD-N_1 up vs DD-N_0	0.542558
CLEC2D	0.217332	0.820636	-1.21857	ED-I_1 down vs ED-I_0	1.16184e-05	0.592079	-1.68896	ED-I_1 down vs ES-N_1 and DS-N_1	0.119372	0.858356	-1.16502	DD-N_1 and ED-N_1 down vs DD-N_0 and ED-N_0	3.95471e-06	1.48873	1.48873	DS-I_1 and ES-I_1 up vs DD-N_1 and ED-N_1	0.746222	0.975591	-1.02502	ES-I_1 and ES-N_1 down vs ES-I_0 and ES-N_0	0.629529	1.03704	1.03704	DS-N_1 and ES-N_1 up vs DS-N_0 and ES-N_0	0.00750776	1.69198	1.69198	DS-I_4i and ES-I_4i up vs ED-I_4i	0.00750776	0.591024	-1.69198	ED-I_4i down vs ES-I_4i and DS-I_4i	0.000719389	0.738811	-1.35353	DD-N_1 and ED-N_1 down vs ES-N_1 and DS-N_1	1.63035e-07	1.46254	1.46254	DS-N_8 and ES-N_8 up vs ES-N_0 and DS-N_0	0.244841	0.846834	-1.18087	ED-N_1 down vs ED-N_0	0.296915	0.869321	-1.15032	DD-N_1 down vs DD-N_0	0.000162481
CNN2	0.631575	0.955044	-1.04707	ED-I_1 down vs ED-I_0	2.64282e-06	1.69838	1.69838	ED-I_1 up vs ES-N_1 and DS-N_1	0.191415	0.875133	-1.14268	DD-N_1 and ED-N_1 down vs DD-N_0 and ED-N_0	0.514091	0.93066	-1.07451	DS-I_1 and ES-I_1 down vs DD-N_1 and ED-N_1	0.022978	0.783843	-1.27577	ES-I_1 and ES-N_1 down vs ES-I_0 and ES-N_0	0.0024733	0.734701	-1.3611	DS-N_1 and ES-N_1 down vs DS-N_0 and ES-N_0	0.000106043	0.771944	-1.29543	DS-I_4i and ES-I_4i down vs ED-I_4i	0.000106043	1.29543	1.29543	ED-I_4i up vs ES-I_4i and DS-I_4i	0.248293	1.14004	1.14004	DD-N_1 and ED-N_1 up vs ES-N_1 and DS-N_1	0.00201304	0.699719	-1.42915	DS-N_8 and ES-N_8 down vs ES-N_0 and DS-N_0	0.606114	0.927324	-1.07837	ED-N_1 down vs ED-N_0	0.182606	0.827228	-1.20886	DD-N_1 down vs DD-N_0	0.0897614
CBLB	0.553203	0.907485	-1.10195	ED-I_1 down vs ED-I_0	0.000477385	0.654267	-1.52843	ED-I_1 down vs ES-N_1 and DS-N_1	0.431836	0.923184	-1.08321	DD-N_1 and ED-N_1 down vs DD-N_0 and ED-N_0	0.000228434	1.3869	1.3869	DS-I_1 and ES-I_1 up vs DD-N_1 and ED-N_1	0.0112151	0.835898	-1.19632	ES-I_1 and ES-N_1 down vs ES-I_0 and ES-N_0	0.170928	0.901608	-1.10913	DS-N_1 and ES-N_1 down vs DS-N_0 and ES-N_0	0.482549	1.12622	1.12622	DS-I_4i and ES-I_4i up vs ED-I_4i	0.482549	0.887923	-1.12622	ED-I_4i down vs ES-I_4i and DS-I_4i	0.0117037	0.79233	-1.2621	DD-N_1 and ED-N_1 down vs ES-N_1 and DS-N_1	1.01183e-05	1.36014	1.36014	DS-N_8 and ES-N_8 up vs ES-N_0 and DS-N_0	0.532596	0.914028	-1.09406	ED-N_1 down vs ED-N_0	0.625524	0.932393	-1.07251	DD-N_1 down vs DD-N_0	0.0081907
ATP6V1B2	0.196399	0.893587	-1.11909	ED-I_1 down vs ED-I_0	0.000237584	1.4247	1.4247	ED-I_1 up vs ES-N_1 and DS-N_1	0.655136	1.03548	1.03548	DD-N_1 and ED-N_1 up vs DD-N_0 and ED-N_0	0.0787357	0.868051	-1.15201	DS-I_1 and ES-I_1 down vs DD-N_1 and ED-N_1	0.351644	1.08605	1.08605	ES-I_1 and ES-N_1 up vs ES-I_0 and ES-N_0	0.214617	0.896683	-1.11522	DS-N_1 and ES-N_1 down vs DS-N_0 and ES-N_0	0.000120741	0.77694	-1.2871	DS-I_4i and ES-I_4i down vs ED-I_4i	0.000120741	1.2871	1.2871	ED-I_4i up vs ES-I_4i and DS-I_4i	0.00446406	1.27362	1.27362	DD-N_1 and ED-N_1 up vs ES-N_1 and DS-N_1	0.000103615	0.635115	-1.57452	DS-N_8 and ES-N_8 down vs ES-N_0 and DS-N_0	0.573475	1.06459	1.06459	ED-N_1 up vs ED-N_0	0.945283	1.00755	1.00755	DD-N_1 up vs DD-N_0	0.00195949
ROCK1	0.178452	0.885193	-1.1297	ED-I_1 down vs ED-I_0	0.484971	0.945009	-1.05819	ED-I_1 down vs ES-N_1 and DS-N_1	0.195736	1.08578	1.08578	DD-N_1 and ED-N_1 up vs DD-N_0 and ED-N_0	0.326222	0.941625	-1.06199	DS-I_1 and ES-I_1 down vs DD-N_1 and ED-N_1	6.72184e-06	1.40155	1.40155	ES-I_1 and ES-N_1 up vs ES-I_0 and ES-N_0	5.5279e-05	1.36017	1.36017	DS-N_1 and ES-N_1 up vs DS-N_0 and ES-N_0	1.13766e-13	0.645884	-1.54826	DS-I_4i and ES-I_4i down vs ED-I_4i	1.13766e-13	1.54826	1.54826	ED-I_4i up vs ES-I_4i and DS-I_4i	0.0919341	1.11168	1.11168	DD-N_1 and ED-N_1 up vs ES-N_1 and DS-N_1	0.00910704	1.25501	1.25501	DS-N_8 and ES-N_8 up vs ES-N_0 and DS-N_0	0.833354	0.980863	-1.01951	ED-N_1 down vs ED-N_0	0.0420568	1.19689	1.19689	DD-N_1 up vs DD-N_0	0.419044
RNASEL	0.972119	1.00322	1.00322	ED-I_1 up vs ED-I_0	0.235825	1.10415	1.10415	ED-I_1 up vs ES-N_1 and DS-N_1	0.724194	0.974079	-1.02661	DD-N_1 and ED-N_1 down vs DD-N_0 and ED-N_0	0.397254	0.937726	-1.06641	DS-I_1 and ES-I_1 down vs DD-N_1 and ED-N_1	0.000218881	1.37311	1.37311	ES-I_1 and ES-N_1 up vs ES-I_0 and ES-N_0	0.0153846	1.21192	1.21192	DS-N_1 and ES-N_1 up vs DS-N_0 and ES-N_0	2.90396e-07	0.729687	-1.37045	DS-I_4i and ES-I_4i down vs ED-I_4i	2.90396e-07	1.37045	1.37045	ED-I_4i up vs ES-I_4i and DS-I_4i	0.990257	1.0009	1.0009	DD-N_1 and ED-N_1 up vs ES-N_1 and DS-N_1	0.0726919	0.826602	-1.20977	DS-N_8 and ES-N_8 down vs ES-N_0 and DS-N_0	0.753491	0.966678	-1.03447	ED-N_1 down vs ED-N_0	0.853219	0.981176	-1.01918	DD-N_1 down vs DD-N_0	0.0311086
PRKCH	0.215968	0.789516	-1.2666	ED-I_1 down vs ED-I_0	0.00160917	0.626862	-1.59525	ED-I_1 down vs ES-N_1 and DS-N_1	0.703593	0.948183	-1.05465	DD-N_1 and ED-N_1 down vs DD-N_0 and ED-N_0	7.71927e-05	1.56502	1.56502	DS-I_1 and ES-I_1 up vs DD-N_1 and ED-N_1	0.000224816	0.732617	-1.36497	ES-I_1 and ES-N_1 down vs ES-I_0 and ES-N_0	0.0456699	0.839284	-1.19149	DS-N_1 and ES-N_1 down vs DS-N_0 and ES-N_0	0.0246947	1.89936	1.89936	DS-I_4i and ES-I_4i up vs ED-I_4i	0.0246947	0.526493	-1.89936	ED-I_4i down vs ES-I_4i and DS-I_4i	0.00244397	0.699605	-1.42938	DD-N_1 and ED-N_1 down vs ES-N_1 and DS-N_1	0.00166392	1.28259	1.28259	DS-N_8 and ES-N_8 up vs ES-N_0 and DS-N_0	0.761284	0.939873	-1.06397	ED-N_1 down vs ED-N_0	0.814732	0.956057	-1.04596	DD-N_1 down vs DD-N_0	0.0277414
BCL3	0.324657	1.14538	1.14538	ED-I_1 up vs ED-I_0	2.58068e-05	1.92402	1.92402	ED-I_1 up vs ES-N_1 and DS-N_1	0.203508	0.828814	-1.20654	DD-N_1 and ED-N_1 down vs DD-N_0 and ED-N_0	0.181428	0.788388	-1.26841	DS-I_1 and ES-I_1 down vs DD-N_1 and ED-N_1	0.572694	0.905197	-1.10473	ES-I_1 and ES-N_1 down vs ES-I_0 and ES-N_0	0.141349	0.794742	-1.25827	DS-N_1 and ES-N_1 down vs DS-N_0 and ES-N_0	1.97374e-10	0.577072	-1.73289	DS-I_4i and ES-I_4i down vs ED-I_4i	1.97374e-10	1.73289	1.73289	ED-I_4i up vs ES-I_4i and DS-I_4i	0.440864	1.13876	1.13876	DD-N_1 and ED-N_1 up vs ES-N_1 and DS-N_1	0.00235295	0.524899	-1.90513	DS-N_8 and ES-N_8 down vs ES-N_0 and DS-N_0	0.0616562	0.663947	-1.50614	ED-N_1 down vs ED-N_0	0.940003	1.01523	1.01523	DD-N_1 up vs DD-N_0	0.0441702
CD81	0.0197901	0.648028	-1.54314	ED-I_1 down vs ED-I_0	0.0027813	0.622441	-1.60658	ED-I_1 down vs ES-N_1 and DS-N_1	0.0207587	0.647655	-1.54403	DD-N_1 and ED-N_1 down vs DD-N_0 and ED-N_0	3.134e-06	2.09292	2.09292	DS-I_1 and ES-I_1 up vs DD-N_1 and ED-N_1	5.86648e-08	0.55865	-1.79003	ES-I_1 and ES-N_1 down vs ES-I_0 and ES-N_0	0.00953356	0.789645	-1.26639	DS-N_1 and ES-N_1 down vs DS-N_0 and ES-N_0	0.00417603	2.4597	2.4597	DS-I_4i and ES-I_4i up vs ED-I_4i	0.00417603	0.406553	-2.4597	ED-I_4i down vs ES-I_4i and DS-I_4i	5.90506e-07	0.459561	-2.17599	DD-N_1 and ED-N_1 down vs ES-N_1 and DS-N_1	0.0701811	1.16215	1.16215	DS-N_8 and ES-N_8 up vs ES-N_0 and DS-N_0	0.1098	0.651769	-1.53429	ED-N_1 down vs ED-N_0	0.0924396	0.643655	-1.55363	DD-N_1 down vs DD-N_0	0.0362286
JUNB	0.706371	0.959069	-1.04268	ED-I_1 down vs ED-I_0	0.000580671	1.52176	1.52176	ED-I_1 up vs ES-N_1 and DS-N_1	0.392451	0.911207	-1.09745	DD-N_1 and ED-N_1 down vs DD-N_0 and ED-N_0	0.0649308	0.794274	-1.25901	DS-I_1 and ES-I_1 down vs DD-N_1 and ED-N_1	0.3707	0.88587	-1.12883	ES-I_1 and ES-N_1 down vs ES-I_0 and ES-N_0	0.150354	0.850502	-1.17578	DS-N_1 and ES-N_1 down vs DS-N_0 and ES-N_0	0.000465675	0.76841	-1.30139	DS-I_4i and ES-I_4i down vs ED-I_4i	0.000465675	1.30139	1.30139	ED-I_4i up vs ES-I_4i and DS-I_4i	0.305336	1.12853	1.12853	DD-N_1 and ED-N_1 up vs ES-N_1 and DS-N_1	4.45435e-05	0.520212	-1.92229	DS-N_8 and ES-N_8 down vs ES-N_0 and DS-N_0	0.707147	0.937781	-1.06635	ED-N_1 down vs ED-N_0	0.404252	0.890073	-1.1235	DD-N_1 down vs DD-N_0	0.00794362
IL2RB	0.327307	0.802455	-1.24618	ED-I_1 down vs ED-I_0	0.00696637	0.628026	-1.59229	ED-I_1 down vs ES-N_1 and DS-N_1	0.0293799	0.663317	-1.50758	DD-N_1 and ED-N_1 down vs DD-N_0 and ED-N_0	8.70392e-06	2.03064	2.03064	DS-I_1 and ES-I_1 up vs DD-N_1 and ED-N_1	3.11211e-06	0.647532	-1.54432	ES-I_1 and ES-N_1 down vs ES-I_0 and ES-N_0	0.00176324	0.738997	-1.35319	DS-N_1 and ES-N_1 down vs DS-N_0 and ES-N_0	0.000137397	5.19872	5.19872	DS-I_4i and ES-I_4i up vs ED-I_4i	0.000137397	0.192355	-5.19872	ED-I_4i down vs ES-I_4i and DS-I_4i	2.66311e-05	0.507439	-1.97068	DD-N_1 and ED-N_1 down vs ES-N_1 and DS-N_1	0.0712088	1.16547	1.16547	DS-N_8 and ES-N_8 up vs ES-N_0 and DS-N_0	0.0982678	0.639899	-1.56275	ED-N_1 down vs ED-N_0	0.150739	0.686775	-1.45608	DD-N_1 down vs DD-N_0	0.0105897
ICAM3	0.368494	0.923137	-1.08326	ED-I_1 down vs ED-I_0	5.88626e-05	1.4899	1.4899	ED-I_1 up vs ES-N_1 and DS-N_1	0.00212619	0.757602	-1.31996	DD-N_1 and ED-N_1 down vs DD-N_0 and ED-N_0	0.905426	1.01191	1.01191	DS-I_1 and ES-I_1 up vs DD-N_1 and ED-N_1	0.395451	0.919293	-1.08779	ES-I_1 and ES-N_1 down vs ES-I_0 and ES-N_0	0.133544	0.872128	-1.14662	DS-N_1 and ES-N_1 down vs DS-N_0 and ES-N_0	4.48614e-05	0.76308	-1.31048	DS-I_4i and ES-I_4i down vs ED-I_4i	4.48614e-05	1.31048	1.31048	ED-I_4i up vs ES-I_4i and DS-I_4i	0.989338	0.998662	-1.00134	DD-N_1 and ED-N_1 down vs ES-N_1 and DS-N_1	0.000234688	0.647105	-1.54534	DS-N_8 and ES-N_8 down vs ES-N_0 and DS-N_0	0.0351922	0.747843	-1.33718	ED-N_1 down vs ED-N_0	0.023484	0.766012	-1.30546	DD-N_1 down vs DD-N_0	0.0129304
GRB2	0.0102217	0.827603	-1.20831	ED-I_1 down vs ED-I_0	0.00542719	1.24318	1.24318	ED-I_1 up vs ES-N_1 and DS-N_1	0.773211	0.981547	-1.0188	DD-N_1 and ED-N_1 down vs DD-N_0 and ED-N_0	0.0125351	0.839932	-1.19057	DS-I_1 and ES-I_1 down vs DD-N_1 and ED-N_1	0.00340388	0.815471	-1.22628	ES-I_1 and ES-N_1 down vs ES-I_0 and ES-N_0	0.00179292	0.817272	-1.22358	DS-N_1 and ES-N_1 down vs DS-N_0 and ES-N_0	0.170648	0.926307	-1.07956	DS-I_4i and ES-I_4i down vs ED-I_4i	0.170648	1.07956	1.07956	ED-I_4i up vs ES-I_4i and DS-I_4i	0.051605	1.14205	1.14205	DD-N_1 and ED-N_1 up vs ES-N_1 and DS-N_1	2.31334e-05	0.722375	-1.38432	DS-N_8 and ES-N_8 down vs ES-N_0 and DS-N_0	0.760165	1.02995	1.02995	ED-N_1 up vs ED-N_0	0.476211	0.940064	-1.06376	DD-N_1 down vs DD-N_0	0.0264219
OASL	0.461202	0.889855	-1.12378	ED-I_1 down vs ED-I_0	0.00564829	1.68479	1.68479	ED-I_1 up vs ES-N_1 and DS-N_1	0.00328654	0.590692	-1.69293	DD-N_1 and ED-N_1 down vs DD-N_0 and ED-N_0	0.63844	0.893252	-1.11951	DS-I_1 and ES-I_1 down vs DD-N_1 and ED-N_1	0.638164	1.10545	1.10545	ES-I_1 and ES-N_1 up vs ES-I_0 and ES-N_0	1.25309e-11	0.409529	-2.44183	DS-N_1 and ES-N_1 down vs DS-N_0 and ES-N_0	0.133572	1.2693	1.2693	DS-I_4i and ES-I_4i up vs ED-I_4i	0.133572	0.787837	-1.2693	ED-I_4i down vs ES-I_4i and DS-I_4i	0.642581	0.904623	-1.10543	DD-N_1 and ED-N_1 down vs ES-N_1 and DS-N_1	1.81738e-16	0.179524	-5.57027	DS-N_8 and ES-N_8 down vs ES-N_0 and DS-N_0	0.0188339	0.561944	-1.77954	ED-N_1 down vs ED-N_0	0.067079	0.622556	-1.60628	DD-N_1 down vs DD-N_0	1.86711e-07
TGFBR3	0.100597	0.685727	-1.45831	ED-I_1 down vs ED-I_0	0.00749917	0.605989	-1.65019	ED-I_1 down vs ES-N_1 and DS-N_1	0.0444351	0.728126	-1.37339	DD-N_1 and ED-N_1 down vs DD-N_0 and ED-N_0	4.02675e-05	1.75637	1.75637	DS-I_1 and ES-I_1 up vs DD-N_1 and ED-N_1	0.0177331	0.786176	-1.27198	ES-I_1 and ES-N_1 down vs ES-I_0 and ES-N_0	0.000941893	0.714306	-1.39996	DS-N_1 and ES-N_1 down vs DS-N_0 and ES-N_0	0.00231793	4.64118	4.64118	DS-I_4i and ES-I_4i up vs ED-I_4i	0.00231793	0.215463	-4.64118	ED-I_4i down vs ES-I_4i and DS-I_4i	0.00956272	0.67987	-1.47087	DD-N_1 and ED-N_1 down vs ES-N_1 and DS-N_1	0.000787962	1.32164	1.32164	DS-N_8 and ES-N_8 up vs ES-N_0 and DS-N_0	0.0940245	0.67416	-1.48333	ED-N_1 down vs ED-N_0	0.240032	0.780126	-1.28184	DD-N_1 down vs DD-N_0	0.00280202
TLR5	0.841983	1.04591	1.04591	ED-I_1 up vs ED-I_0	0.107264	1.44538	1.44538	ED-I_1 up vs ES-N_1 and DS-N_1	0.213767	1.21168	1.21168	DD-N_1 and ED-N_1 up vs DD-N_0 and ED-N_0	0.0390251	0.716298	-1.39607	DS-I_1 and ES-I_1 down vs DD-N_1 and ED-N_1	0.0735038	1.57509	1.57509	ES-I_1 and ES-N_1 up vs ES-I_0 and ES-N_0	0.537075	1.16137	1.16137	DS-N_1 and ES-N_1 up vs DS-N_0 and ES-N_0	2.31999e-08	0.600518	-1.66523	DS-I_4i and ES-I_4i down vs ED-I_4i	2.31999e-08	1.66523	1.66523	ED-I_4i up vs ES-I_4i and DS-I_4i	0.00311804	1.69133	1.69133	DD-N_1 and ED-N_1 up vs ES-N_1 and DS-N_1	0.151951	0.583801	-1.71291	DS-N_8 and ES-N_8 down vs ES-N_0 and DS-N_0	0.559842	1.13363	1.13363	ED-N_1 up vs ED-N_0	0.239447	1.29778	1.29778	DD-N_1 up vs DD-N_0	0.236372
SYK	0.0379751	0.862223	-1.15979	ED-I_1 down vs ED-I_0	0.0131321	1.19876	1.19876	ED-I_1 up vs ES-N_1 and DS-N_1	0.106321	0.894404	-1.11806	DD-N_1 and ED-N_1 down vs DD-N_0 and ED-N_0	0.99416	0.99948	-1.00052	DS-I_1 and ES-I_1 down vs DD-N_1 and ED-N_1	0.00360361	0.827087	-1.20906	ES-I_1 and ES-N_1 down vs ES-I_0 and ES-N_0	0.00990057	0.855515	-1.16889	DS-N_1 and ES-N_1 down vs DS-N_0 and ES-N_0	0.00152309	0.836256	-1.19581	DS-I_4i and ES-I_4i down vs ED-I_4i	0.00152309	1.19581	1.19581	ED-I_4i up vs ES-I_4i and DS-I_4i	0.360826	0.939004	-1.06496	DD-N_1 and ED-N_1 down vs ES-N_1 and DS-N_1	3.0956e-06	0.704353	-1.41974	DS-N_8 and ES-N_8 down vs ES-N_0 and DS-N_0	0.391062	0.916654	-1.09092	ED-N_1 down vs ED-N_0	0.152885	0.874304	-1.14377	DD-N_1 down vs DD-N_0	0.016207
IFNGR2	0.81559	1.04529	1.04529	ED-I_1 up vs ED-I_0	0.0638299	1.42762	1.42762	ED-I_1 up vs ES-N_1 and DS-N_1	2.50123e-12	2.12502	2.12502	DD-N_1 and ED-N_1 up vs DD-N_0 and ED-N_0	8.09929e-12	0.497864	-2.00858	DS-I_1 and ES-I_1 down vs DD-N_1 and ED-N_1	0.00498624	1.60981	1.60981	ES-I_1 and ES-N_1 up vs ES-I_0 and ES-N_0	0.884771	0.973541	-1.02718	DS-N_1 and ES-N_1 down vs DS-N_0 and ES-N_0	2.52237e-05	0.627901	-1.59261	DS-I_4i and ES-I_4i down vs ED-I_4i	2.52237e-05	1.59261	1.59261	ED-I_4i up vs ES-I_4i and DS-I_4i	2.96514e-17	2.79542	2.79542	DD-N_1 and ED-N_1 up vs ES-N_1 and DS-N_1	0.0983795	0.664251	-1.50545	DS-N_8 and ES-N_8 down vs ES-N_0 and DS-N_0	0.0024849	1.63768	1.63768	ED-N_1 up vs ED-N_0	1.99137e-12	2.6328	2.6328	DD-N_1 up vs DD-N_0	0.010037
SEMA4A	0.806775	1.03108	1.03108	ED-I_1 up vs ED-I_0	9.63482e-06	1.94108	1.94108	ED-I_1 up vs ES-N_1 and DS-N_1	0.633612	1.06294	1.06294	DD-N_1 and ED-N_1 up vs DD-N_0 and ED-N_0	0.0499127	0.761453	-1.31328	DS-I_1 and ES-I_1 down vs DD-N_1 and ED-N_1	0.395577	0.87233	-1.14635	ES-I_1 and ES-N_1 down vs ES-I_0 and ES-N_0	0.143442	0.801181	-1.24816	DS-N_1 and ES-N_1 down vs DS-N_0 and ES-N_0	0.637329	1.03943	1.03943	DS-I_4i and ES-I_4i up vs ED-I_4i	0.637329	0.962062	-1.03943	ED-I_4i down vs ES-I_4i and DS-I_4i	0.0129157	1.43557	1.43557	DD-N_1 and ED-N_1 up vs ES-N_1 and DS-N_1	0.00446992	0.568269	-1.75973	DS-N_8 and ES-N_8 down vs ES-N_0 and DS-N_0	0.612858	1.09839	1.09839	ED-N_1 up vs ED-N_0	0.866496	1.03019	1.03019	DD-N_1 up vs DD-N_0	0.0448608
CD244	0.0588118	0.658875	-1.51774	ED-I_1 down vs ED-I_0	2.72828e-05	0.496429	-2.01439	ED-I_1 down vs ES-N_1 and DS-N_1	0.312734	0.869644	-1.1499	DD-N_1 and ED-N_1 down vs DD-N_0 and ED-N_0	0.00054862	1.50752	1.50752	DS-I_1 and ES-I_1 up vs DD-N_1 and ED-N_1	0.000843667	0.735935	-1.35882	ES-I_1 and ES-N_1 down vs ES-I_0 and ES-N_0	0.100236	0.863626	-1.15791	DS-N_1 and ES-N_1 down vs DS-N_0 and ES-N_0	0.0630294	1.72369	1.72369	DS-I_4i and ES-I_4i up vs ED-I_4i	0.0630294	0.580149	-1.72369	ED-I_4i down vs ES-I_4i and DS-I_4i	0.00135132	0.680453	-1.46961	DD-N_1 and ED-N_1 down vs ES-N_1 and DS-N_1	0.00090928	1.30854	1.30854	DS-N_8 and ES-N_8 up vs ES-N_0 and DS-N_0	0.906835	0.978578	-1.02189	ED-N_1 down vs ED-N_0	0.190345	0.761506	-1.31319	DD-N_1 down vs DD-N_0	0.00387365
ST6GAL1	0.0330511	0.78777	-1.26941	ED-I_1 down vs ED-I_0	0.0714431	0.835437	-1.19698	ED-I_1 down vs ES-N_1 and DS-N_1	0.130703	0.878944	-1.13773	DD-N_1 and ED-N_1 down vs DD-N_0 and ED-N_0	0.0328741	1.19009	1.19009	DS-I_1 and ES-I_1 up vs DD-N_1 and ED-N_1	2.59272e-10	0.644956	-1.55049	ES-I_1 and ES-N_1 down vs ES-I_0 and ES-N_0	1.87303e-07	0.713672	-1.4012	DS-N_1 and ES-N_1 down vs DS-N_0 and ES-N_0	0.000218399	1.83259	1.83259	DS-I_4i and ES-I_4i up vs ED-I_4i	0.000218399	0.545675	-1.83259	ED-I_4i down vs ES-I_4i and DS-I_4i	0.0696317	0.861053	-1.16137	DD-N_1 and ED-N_1 down vs ES-N_1 and DS-N_1	0.273783	1.06437	1.06437	DS-N_8 and ES-N_8 up vs ES-N_0 and DS-N_0	0.824539	0.973104	-1.02764	ED-N_1 down vs ED-N_0	0.055776	0.796938	-1.2548	DD-N_1 down vs DD-N_0	0.0597508
TBX21	0.0193288	0.569846	-1.75486	ED-I_1 down vs ED-I_0	0.00805253	0.574017	-1.74211	ED-I_1 down vs ES-N_1 and DS-N_1	0.0295207	0.684214	-1.46153	DD-N_1 and ED-N_1 down vs DD-N_0 and ED-N_0	0.000703313	1.70668	1.70668	DS-I_1 and ES-I_1 up vs DD-N_1 and ED-N_1	2.27945e-07	0.584212	-1.71171	ES-I_1 and ES-N_1 down vs ES-I_0 and ES-N_0	2.37196e-06	0.612647	-1.63226	DS-N_1 and ES-N_1 down vs DS-N_0 and ES-N_0	0.000871129	4.36593	4.36593	DS-I_4i and ES-I_4i up vs ED-I_4i	0.000871129	0.229046	-4.36593	ED-I_4i down vs ES-I_4i and DS-I_4i	0.00951448	0.650464	-1.53736	DD-N_1 and ED-N_1 down vs ES-N_1 and DS-N_1	0.42391	1.07069	1.07069	DS-N_8 and ES-N_8 up vs ES-N_0 and DS-N_0	0.162973	0.682524	-1.46515	ED-N_1 down vs ED-N_0	0.0905948	0.685592	-1.45859	DD-N_1 down vs DD-N_0	0.369921
PRKCQ	0.171794	0.767866	-1.30231	ED-I_1 down vs ED-I_0	0.00343925	0.638751	-1.56556	ED-I_1 down vs ES-N_1 and DS-N_1	0.0538062	0.776067	-1.28855	DD-N_1 and ED-N_1 down vs DD-N_0 and ED-N_0	4.89497e-05	1.60246	1.60246	DS-I_1 and ES-I_1 up vs DD-N_1 and ED-N_1	0.000191377	0.732313	-1.36554	ES-I_1 and ES-N_1 down vs ES-I_0 and ES-N_0	0.000397754	0.735838	-1.35899	DS-N_1 and ES-N_1 down vs DS-N_0 and ES-N_0	0.000594398	2.69669	2.69669	DS-I_4i and ES-I_4i up vs ED-I_4i	0.000594398	0.370826	-2.69669	ED-I_4i down vs ES-I_4i and DS-I_4i	0.00446669	0.705673	-1.41709	DD-N_1 and ED-N_1 down vs ES-N_1 and DS-N_1	0.00217564	1.2524	1.2524	DS-N_8 and ES-N_8 up vs ES-N_0 and DS-N_0	0.410882	0.843965	-1.18488	ED-N_1 down vs ED-N_0	0.0563463	0.724638	-1.38	DD-N_1 down vs DD-N_0	0.00161313
ITGB7	0.0638168	0.742239	-1.34728	ED-I_1 down vs ED-I_0	0.00208298	0.665101	-1.50353	ED-I_1 down vs ES-N_1 and DS-N_1	0.00110175	0.638079	-1.56721	DD-N_1 and ED-N_1 down vs DD-N_0 and ED-N_0	0.000538078	1.58742	1.58742	DS-I_1 and ES-I_1 up vs DD-N_1 and ED-N_1	4.54838e-09	0.599679	-1.66756	ES-I_1 and ES-N_1 down vs ES-I_0 and ES-N_0	0.00220504	0.786229	-1.27189	DS-N_1 and ES-N_1 down vs DS-N_0 and ES-N_0	0.000180463	2.54729	2.54729	DS-I_4i and ES-I_4i up vs ED-I_4i	0.000180463	0.392575	-2.54729	ED-I_4i down vs ES-I_4i and DS-I_4i	7.66312e-07	0.539563	-1.85335	DD-N_1 and ED-N_1 down vs ES-N_1 and DS-N_1	0.133172	1.11516	1.11516	DS-N_8 and ES-N_8 up vs ES-N_0 and DS-N_0	0.0398535	0.676646	-1.47788	ED-N_1 down vs ED-N_0	0.0095741	0.600395	-1.66557	DD-N_1 down vs DD-N_0	0.0312943
RNF169	0.671048	0.975141	-1.02549	ED-I_1 down vs ED-I_0	0.000869663	1.21305	1.21305	ED-I_1 up vs ES-N_1 and DS-N_1	0.000283481	0.828733	-1.20666	DD-N_1 and ED-N_1 down vs DD-N_0 and ED-N_0	0.240264	1.06414	1.06414	DS-I_1 and ES-I_1 up vs DD-N_1 and ED-N_1	0.0180742	1.13643	1.13643	ES-I_1 and ES-N_1 up vs ES-I_0 and ES-N_0	0.82639	1.01142	1.01142	DS-N_1 and ES-N_1 up vs DS-N_0 and ES-N_0	0.0153286	0.88763	-1.1266	DS-I_4i and ES-I_4i down vs ED-I_4i	0.0153286	1.1266	1.1266	ED-I_4i up vs ES-I_4i and DS-I_4i	0.570826	0.97001	-1.03092	DD-N_1 and ED-N_1 down vs ES-N_1 and DS-N_1	0.00216182	0.820729	-1.21843	DS-N_8 and ES-N_8 down vs ES-N_0 and DS-N_0	0.0362872	0.847045	-1.18057	ED-N_1 down vs ED-N_0	0.00207228	0.81367	-1.229	DD-N_1 down vs DD-N_0	0.00364273
MAP3K1	0.116759	0.892408	-1.12056	ED-I_1 down vs ED-I_0	0.162998	1.10229	1.10229	ED-I_1 up vs ES-N_1 and DS-N_1	0.959017	1.00283	1.00283	DD-N_1 and ED-N_1 up vs DD-N_0 and ED-N_0	0.117096	0.915869	-1.09186	DS-I_1 and ES-I_1 down vs DD-N_1 and ED-N_1	0.627472	1.02737	1.02737	ES-I_1 and ES-N_1 up vs ES-I_0 and ES-N_0	0.0500396	0.894758	-1.11762	DS-N_1 and ES-N_1 down vs DS-N_0 and ES-N_0	0.00816747	0.872382	-1.14629	DS-I_4i and ES-I_4i down vs ED-I_4i	0.00816747	1.14629	1.14629	ED-I_4i up vs ES-I_4i and DS-I_4i	0.0177759	1.14651	1.14651	DD-N_1 and ED-N_1 up vs ES-N_1 and DS-N_1	1.10162e-05	0.732728	-1.36476	DS-N_8 and ES-N_8 down vs ES-N_0 and DS-N_0	0.469981	0.944192	-1.05911	ED-N_1 down vs ED-N_0	0.426605	1.0625	1.0625	DD-N_1 up vs DD-N_0	0.00216343
GGA2	0.0161241	0.719741	-1.38939	ED-I_1 down vs ED-I_0	1.47824e-06	0.591458	-1.69074	ED-I_1 down vs ES-N_1 and DS-N_1	0.191964	0.876423	-1.141	DD-N_1 and ED-N_1 down vs DD-N_0 and ED-N_0	0.00119305	1.34537	1.34537	DS-I_1 and ES-I_1 up vs DD-N_1 and ED-N_1	4.16069e-06	0.725103	-1.37911	ES-I_1 and ES-N_1 down vs ES-I_0 and ES-N_0	0.315847	0.936807	-1.06746	DS-N_1 and ES-N_1 down vs DS-N_0 and ES-N_0	5.23401e-05	2.00647	2.00647	DS-I_4i and ES-I_4i up vs ED-I_4i	5.23401e-05	0.498387	-2.00647	ED-I_4i down vs ES-I_4i and DS-I_4i	1.41282e-06	0.656602	-1.52299	DD-N_1 and ED-N_1 down vs ES-N_1 and DS-N_1	0.000228022	1.26183	1.26183	DS-N_8 and ES-N_8 up vs ES-N_0 and DS-N_0	0.108363	0.775811	-1.28897	ED-N_1 down vs ED-N_0	0.811648	0.969366	-1.0316	DD-N_1 down vs DD-N_0	0.000152712
RNF187	3.12098e-08	3.10406	3.10406	ED-I_1 up vs ED-I_0	9.38564e-06	1.86212	1.86212	ED-I_1 up vs ES-N_1 and DS-N_1	0.570347	0.900485	-1.11051	DD-N_1 and ED-N_1 down vs DD-N_0 and ED-N_0	0.683749	0.922704	-1.08377	DS-I_1 and ES-I_1 down vs DD-N_1 and ED-N_1	0.149468	1.2785	1.2785	ES-I_1 and ES-N_1 up vs ES-I_0 and ES-N_0	0.0446329	1.45431	1.45431	DS-N_1 and ES-N_1 up vs DS-N_0 and ES-N_0	0.594748	0.811994	-1.23154	DS-I_4i and ES-I_4i down vs ED-I_4i	0.594748	1.23154	1.23154	ED-I_4i up vs ES-I_4i and DS-I_4i	0.30871	0.837956	-1.19338	DD-N_1 and ED-N_1 down vs ES-N_1 and DS-N_1	0.502829	1.16726	1.16726	DS-N_8 and ES-N_8 up vs ES-N_0 and DS-N_0	0.964427	1.00948	1.00948	ED-N_1 up vs ED-N_0	0.39713	0.748157	-1.33662	DD-N_1 down vs DD-N_0	0.167388
IGF2BP2	1.56803e-05	4.34618	4.34618	ED-I_1 up vs ED-I_0	0.000228861	2.29876	2.29876	ED-I_1 up vs ES-N_1 and DS-N_1	2.39843e-05	2.0193	2.0193	DD-N_1 and ED-N_1 up vs DD-N_0 and ED-N_0	1.49952e-06	0.435566	-2.29586	DS-I_1 and ES-I_1 down vs DD-N_1 and ED-N_1	0.194368	1.42712	1.42712	ES-I_1 and ES-N_1 up vs ES-I_0 and ES-N_0	0.267487	1.45746	1.45746	DS-N_1 and ES-N_1 up vs DS-N_0 and ES-N_0	0.847859	0.862432	-1.15951	DS-I_4i and ES-I_4i down vs ED-I_4i	0.847859	1.15951	1.15951	ED-I_4i up vs ES-I_4i and DS-I_4i	2.45684e-07	2.55321	2.55321	DD-N_1 and ED-N_1 up vs ES-N_1 and DS-N_1	0.719729	0.836124	-1.19599	DS-N_8 and ES-N_8 down vs ES-N_0 and DS-N_0	8.4044e-06	2.10674	2.10674	ED-N_1 up vs ED-N_0	0.123843	1.82591	1.82591	DD-N_1 up vs DD-N_0	0.999625
NFATC2IP	0.368286	0.891904	-1.1212	ED-I_1 down vs ED-I_0	0.00683533	0.758552	-1.3183	ED-I_1 down vs ES-N_1 and DS-N_1	0.000745954	0.730328	-1.36925	DD-N_1 and ED-N_1 down vs DD-N_0 and ED-N_0	6.35479e-05	1.4295	1.4295	DS-I_1 and ES-I_1 up vs DD-N_1 and ED-N_1	7.54184e-08	0.691889	-1.44532	ES-I_1 and ES-N_1 down vs ES-I_0 and ES-N_0	3.95268e-05	0.767182	-1.30347	DS-N_1 and ES-N_1 down vs DS-N_0 and ES-N_0	0.00696646	1.55054	1.55054	DS-I_4i and ES-I_4i up vs ED-I_4i	0.00696646	0.644935	-1.55054	ED-I_4i down vs ES-I_4i and DS-I_4i	9.94563e-05	0.705469	-1.4175	DD-N_1 and ED-N_1 down vs ES-N_1 and DS-N_1	0.084745	1.10625	1.10625	DS-N_8 and ES-N_8 up vs ES-N_0 and DS-N_0	0.033815	0.757568	-1.32001	ED-N_1 down vs ED-N_0	0.00733795	0.704105	-1.42024	DD-N_1 down vs DD-N_0	0.00127117
PRCP	0.263948	0.906845	-1.10272	ED-I_1 down vs ED-I_0	0.00507342	1.29057	1.29057	ED-I_1 up vs ES-N_1 and DS-N_1	0.46606	0.944623	-1.05862	DD-N_1 and ED-N_1 down vs DD-N_0 and ED-N_0	0.0843563	0.864261	-1.15706	DS-I_1 and ES-I_1 down vs DD-N_1 and ED-N_1	0.67929	0.964745	-1.03654	ES-I_1 and ES-N_1 down vs ES-I_0 and ES-N_0	0.507098	1.05888	1.05888	DS-N_1 and ES-N_1 up vs DS-N_0 and ES-N_0	0.172027	0.915777	-1.09197	DS-I_4i and ES-I_4i down vs ED-I_4i	0.172027	1.09197	1.09197	ED-I_4i up vs ES-I_4i and DS-I_4i	0.251935	1.09878	1.09878	DD-N_1 and ED-N_1 up vs ES-N_1 and DS-N_1	0.0510133	0.807105	-1.239	DS-N_8 and ES-N_8 down vs ES-N_0 and DS-N_0	0.188379	0.858584	-1.16471	ED-N_1 down vs ED-N_0	0.774235	1.03083	1.03083	DD-N_1 up vs DD-N_0	0.271379
RNF144B	0.696122	1.05169	1.05169	ED-I_1 up vs ED-I_0	0.00152091	1.53879	1.53879	ED-I_1 up vs ES-N_1 and DS-N_1	4.6485e-06	1.58059	1.58059	DD-N_1 and ED-N_1 up vs DD-N_0 and ED-N_0	3.28512e-08	0.562406	-1.77807	DS-I_1 and ES-I_1 down vs DD-N_1 and ED-N_1	0.71699	0.951167	-1.05134	ES-I_1 and ES-N_1 down vs ES-I_0 and ES-N_0	0.97617	0.995928	-1.00409	DS-N_1 and ES-N_1 down vs DS-N_0 and ES-N_0	1.19283e-08	0.626646	-1.5958	DS-I_4i and ES-I_4i down vs ED-I_4i	1.19283e-08	1.5958	1.5958	ED-I_4i up vs ES-I_4i and DS-I_4i	7.41894e-09	1.85067	1.85067	DD-N_1 and ED-N_1 up vs ES-N_1 and DS-N_1	0.189152	0.801069	-1.24833	DS-N_8 and ES-N_8 down vs ES-N_0 and DS-N_0	0.00215379	1.59657	1.59657	ED-N_1 up vs ED-N_0	0.000469331	1.56731	1.56731	DD-N_1 up vs DD-N_0	0.142649
ZAP70	0.0402914	0.6017	-1.66196	ED-I_1 down vs ED-I_0	0.0233291	0.611695	-1.6348	ED-I_1 down vs ES-N_1 and DS-N_1	0.0133735	0.553425	-1.80693	DD-N_1 and ED-N_1 down vs DD-N_0 and ED-N_0	4.05464e-05	2.32395	2.32395	DS-I_1 and ES-I_1 up vs DD-N_1 and ED-N_1	1.14422e-06	0.570222	-1.7537	ES-I_1 and ES-N_1 down vs ES-I_0 and ES-N_0	0.000295265	0.661636	-1.51141	DS-N_1 and ES-N_1 down vs DS-N_0 and ES-N_0	0.00558783	4.36604	4.36604	DS-I_4i and ES-I_4i up vs ED-I_4i	0.00558783	0.229041	-4.36604	ED-I_4i down vs ES-I_4i and DS-I_4i	0.000165029	0.452309	-2.21088	DD-N_1 and ED-N_1 down vs ES-N_1 and DS-N_1	0.0857431	1.17568	1.17568	DS-N_8 and ES-N_8 up vs ES-N_0 and DS-N_0	0.0231069	0.429342	-2.32914	ED-N_1 down vs ED-N_0	0.216047	0.681295	-1.46779	DD-N_1 down vs DD-N_0	0.0330918
IL4R	0.716746	1.07588	1.07588	ED-I_1 up vs ED-I_0	0.0586369	1.47017	1.47017	ED-I_1 up vs ES-N_1 and DS-N_1	0.920024	1.01719	1.01719	DD-N_1 and ED-N_1 up vs DD-N_0 and ED-N_0	0.388917	0.858479	-1.16485	DS-I_1 and ES-I_1 down vs DD-N_1 and ED-N_1	0.433366	1.19202	1.19202	ES-I_1 and ES-N_1 up vs ES-I_0 and ES-N_0	0.701593	1.08394	1.08394	DS-N_1 and ES-N_1 up vs DS-N_0 and ES-N_0	5.5985e-09	0.602594	-1.65949	DS-I_4i and ES-I_4i down vs ED-I_4i	5.5985e-09	1.65949	1.65949	ED-I_4i up vs ES-I_4i and DS-I_4i	0.202618	1.26507	1.26507	DD-N_1 and ED-N_1 up vs ES-N_1 and DS-N_1	0.366023	0.780268	-1.28161	DS-N_8 and ES-N_8 down vs ES-N_0 and DS-N_0	0.76594	0.924575	-1.08158	ED-N_1 down vs ED-N_0	0.660223	1.102	1.102	DD-N_1 up vs DD-N_0	0.444978
DDX10	0.292854	0.852785	-1.17263	ED-I_1 down vs ED-I_0	0.000811927	0.674568	-1.48243	ED-I_1 down vs ES-N_1 and DS-N_1	0.639718	1.04785	1.04785	DD-N_1 and ED-N_1 up vs DD-N_0 and ED-N_0	8.84344e-05	1.38045	1.38045	DS-I_1 and ES-I_1 up vs DD-N_1 and ED-N_1	0.637012	0.968316	-1.03272	ES-I_1 and ES-N_1 down vs ES-I_0 and ES-N_0	0.146746	0.89787	-1.11375	DS-N_1 and ES-N_1 down vs DS-N_0 and ES-N_0	0.0818919	1.42842	1.42842	DS-I_4i and ES-I_4i up vs ED-I_4i	0.0818919	0.700074	-1.42842	ED-I_4i down vs ES-I_4i and DS-I_4i	0.0544199	0.844765	-1.18376	DD-N_1 and ED-N_1 down vs ES-N_1 and DS-N_1	0.00269436	1.23631	1.23631	DS-N_8 and ES-N_8 up vs ES-N_0 and DS-N_0	0.874192	1.0237	1.0237	ED-N_1 up vs ED-N_0	0.614497	1.07041	1.07041	DD-N_1 up vs DD-N_0	0.287252
CD8B	0.804224	0.922339	-1.0842	ED-I_1 down vs ED-I_0	0.00384695	0.537702	-1.85977	ED-I_1 down vs ES-N_1 and DS-N_1	0.173285	0.772487	-1.29452	DD-N_1 and ED-N_1 down vs DD-N_0 and ED-N_0	0.00728024	1.56982	1.56982	DS-I_1 and ES-I_1 up vs DD-N_1 and ED-N_1	2.07054e-05	0.569054	-1.7573	ES-I_1 and ES-N_1 down vs ES-I_0 and ES-N_0	0.256736	0.872058	-1.14671	DS-N_1 and ES-N_1 down vs DS-N_0 and ES-N_0	0.0274622	2.97672	2.97672	DS-I_4i and ES-I_4i up vs ED-I_4i	0.0274622	0.33594	-2.97672	ED-I_4i down vs ES-I_4i and DS-I_4i	0.00589433	0.630935	-1.58495	DD-N_1 and ED-N_1 down vs ES-N_1 and DS-N_1	9.49156e-09	1.74926	1.74926	DS-N_8 and ES-N_8 up vs ES-N_0 and DS-N_0	0.645219	0.869694	-1.14983	ED-N_1 down vs ED-N_0	0.142706	0.703096	-1.42228	DD-N_1 down vs DD-N_0	3.38835e-07
TRAF5	0.0660673	0.727969	-1.37368	ED-I_1 down vs ED-I_0	0.000485768	0.616704	-1.62152	ED-I_1 down vs ES-N_1 and DS-N_1	0.355685	1.11104	1.11104	DD-N_1 and ED-N_1 up vs DD-N_0 and ED-N_0	0.000220182	1.39642	1.39642	DS-I_1 and ES-I_1 up vs DD-N_1 and ED-N_1	0.843007	1.01622	1.01622	ES-I_1 and ES-N_1 up vs ES-I_0 and ES-N_0	0.862186	0.984909	-1.01532	DS-N_1 and ES-N_1 down vs DS-N_0 and ES-N_0	0.178842	1.33596	1.33596	DS-I_4i and ES-I_4i up vs ED-I_4i	0.178842	0.748528	-1.33596	ED-I_4i down vs ES-I_4i and DS-I_4i	0.125802	0.860746	-1.16178	DD-N_1 and ED-N_1 down vs ES-N_1 and DS-N_1	3.02362e-07	1.51141	1.51141	DS-N_8 and ES-N_8 up vs ES-N_0 and DS-N_0	0.594722	1.0912	1.0912	ED-N_1 up vs ED-N_0	0.438426	1.13053	1.13053	DD-N_1 up vs DD-N_0	0.000512184
ARPC3	0.46633	1.10239	1.10239	ED-I_1 up vs ED-I_0	0.60098	1.06127	1.06127	ED-I_1 up vs ES-N_1 and DS-N_1	1.31143e-19	2.07451	2.07451	DD-N_1 and ED-N_1 up vs DD-N_0 and ED-N_0	3.37875e-15	0.573395	-1.744	DS-I_1 and ES-I_1 down vs DD-N_1 and ED-N_1	0.00754047	1.2965	1.2965	ES-I_1 and ES-N_1 up vs ES-I_0 and ES-N_0	0.0741593	1.20694	1.20694	DS-N_1 and ES-N_1 up vs DS-N_0 and ES-N_0	2.05759e-07	0.612155	-1.63357	DS-I_4i and ES-I_4i down vs ED-I_4i	2.05759e-07	1.63357	1.63357	ED-I_4i up vs ES-I_4i and DS-I_4i	5.90758e-19	1.97438	1.97438	DD-N_1 and ED-N_1 up vs ES-N_1 and DS-N_1	0.24552	1.14884	1.14884	DS-N_8 and ES-N_8 up vs ES-N_0 and DS-N_0	4.18285e-09	1.90039	1.90039	ED-N_1 up vs ED-N_0	3.61549e-14	2.25728	2.25728	DD-N_1 up vs DD-N_0	0.317132
NCOR2	0.0802309	0.833344	-1.19998	ED-I_1 down vs ED-I_0	0.749124	1.03256	1.03256	ED-I_1 up vs ES-N_1 and DS-N_1	0.001243	0.694664	-1.43954	DD-N_1 and ED-N_1 down vs DD-N_0 and ED-N_0	5.05362e-05	1.54216	1.54216	DS-I_1 and ES-I_1 up vs DD-N_1 and ED-N_1	1.72574e-12	0.600353	-1.66569	ES-I_1 and ES-N_1 down vs ES-I_0 and ES-N_0	1.16538e-06	0.705621	-1.41719	DS-N_1 and ES-N_1 down vs DS-N_0 and ES-N_0	5.22264e-05	1.90418	1.90418	DS-I_4i and ES-I_4i up vs ED-I_4i	5.22264e-05	0.525161	-1.90418	ED-I_4i down vs ES-I_4i and DS-I_4i	6.87425e-05	0.652725	-1.53204	DD-N_1 and ED-N_1 down vs ES-N_1 and DS-N_1	0.71415	0.976175	-1.02441	DS-N_8 and ES-N_8 down vs ES-N_0 and DS-N_0	0.118221	0.777902	-1.28551	ED-N_1 down vs ED-N_0	0.00248014	0.622213	-1.60717	DD-N_1 down vs DD-N_0	0.322764
ABCA1	0.157974	0.826859	-1.2094	ED-I_1 down vs ED-I_0	0.0112881	1.48665	1.48665	ED-I_1 up vs ES-N_1 and DS-N_1	0.573639	0.943341	-1.06006	DD-N_1 and ED-N_1 down vs DD-N_0 and ED-N_0	0.0128115	0.739015	-1.35315	DS-I_1 and ES-I_1 down vs DD-N_1 and ED-N_1	0.00494101	1.60226	1.60226	ES-I_1 and ES-N_1 up vs ES-I_0 and ES-N_0	0.955281	1.0088	1.0088	DS-N_1 and ES-N_1 up vs DS-N_0 and ES-N_0	0.721044	1.03472	1.03472	DS-I_4i and ES-I_4i up vs ED-I_4i	0.721044	0.966449	-1.03472	ED-I_4i down vs ES-I_4i and DS-I_4i	0.000941357	1.53617	1.53617	DD-N_1 and ED-N_1 up vs ES-N_1 and DS-N_1	0.00266789	0.471318	-2.12171	DS-N_8 and ES-N_8 down vs ES-N_0 and DS-N_0	0.567417	1.09614	1.09614	ED-N_1 up vs ED-N_0	0.172307	0.831088	-1.20324	DD-N_1 down vs DD-N_0	0.00637967
EOMES	0.0389249	0.493982	-2.02437	ED-I_1 down vs ED-I_0	2.98414e-06	0.327314	-3.05517	ED-I_1 down vs ES-N_1 and DS-N_1	0.932224	1.01758	1.01758	DD-N_1 and ED-N_1 up vs DD-N_0 and ED-N_0	0.00087405	1.66884	1.66884	DS-I_1 and ES-I_1 up vs DD-N_1 and ED-N_1	7.19851e-06	0.615204	-1.62548	ES-I_1 and ES-N_1 down vs ES-I_0 and ES-N_0	0.0854726	0.835347	-1.19711	DS-N_1 and ES-N_1 down vs DS-N_0 and ES-N_0	0.00793638	3.79377	3.79377	DS-I_4i and ES-I_4i up vs ED-I_4i	0.00793638	0.26359	-3.79377	ED-I_4i down vs ES-I_4i and DS-I_4i	0.000622941	0.592362	-1.68816	DD-N_1 and ED-N_1 down vs ES-N_1 and DS-N_1	0.0138589	1.2623	1.2623	DS-N_8 and ES-N_8 up vs ES-N_0 and DS-N_0	0.638026	1.15691	1.15691	ED-N_1 up vs ED-N_0	0.72614	0.908818	-1.10033	DD-N_1 down vs DD-N_0	0.0102435
CACNA1E	0.323726	0.808625	-1.23667	ED-I_1 down vs ED-I_0	0.20442	1.35833	1.35833	ED-I_1 up vs ES-N_1 and DS-N_1	0.395008	1.16329	1.16329	DD-N_1 and ED-N_1 up vs DD-N_0 and ED-N_0	0.145363	0.765346	-1.3066	DS-I_1 and ES-I_1 down vs DD-N_1 and ED-N_1	0.027776	2.04808	2.04808	ES-I_1 and ES-N_1 up vs ES-I_0 and ES-N_0	0.602702	1.13609	1.13609	DS-N_1 and ES-N_1 up vs DS-N_0 and ES-N_0	1.74021e-06	1.77082	1.77082	DS-I_4i and ES-I_4i up vs ED-I_4i	1.74021e-06	0.564711	-1.77082	ED-I_4i down vs ES-I_4i and DS-I_4i	0.0475319	1.4708	1.4708	DD-N_1 and ED-N_1 up vs ES-N_1 and DS-N_1	0.118667	0.54639	-1.8302	DS-N_8 and ES-N_8 down vs ES-N_0 and DS-N_0	0.62189	1.14321	1.14321	ED-N_1 up vs ED-N_0	0.477557	1.1809	1.1809	DD-N_1 up vs DD-N_0	0.200746
EIF4G3	0.245365	1.09883	1.09883	ED-I_1 up vs ED-I_0	0.00289836	1.25269	1.25269	ED-I_1 up vs ES-N_1 and DS-N_1	0.0173244	1.16131	1.16131	DD-N_1 and ED-N_1 up vs DD-N_0 and ED-N_0	0.00411292	0.836197	-1.19589	DS-I_1 and ES-I_1 down vs DD-N_1 and ED-N_1	0.0942599	1.11824	1.11824	ES-I_1 and ES-N_1 up vs ES-I_0 and ES-N_0	0.647267	0.96962	-1.03133	DS-N_1 and ES-N_1 down vs DS-N_0 and ES-N_0	1.02291e-05	0.78303	-1.27709	DS-I_4i and ES-I_4i down vs ED-I_4i	1.02291e-05	1.27709	1.27709	ED-I_4i up vs ES-I_4i and DS-I_4i	0.000585678	1.24568	1.24568	DD-N_1 and ED-N_1 up vs ES-N_1 and DS-N_1	0.00182526	0.767593	-1.30277	DS-N_8 and ES-N_8 down vs ES-N_0 and DS-N_0	0.106346	1.16084	1.16084	ED-N_1 up vs ED-N_0	0.0778601	1.16174	1.16174	DD-N_1 up vs DD-N_0	0.00037243
MAP3K4	0.0084786	0.706209	-1.41601	ED-I_1 down vs ED-I_0	0.000153788	0.656518	-1.52319	ED-I_1 down vs ES-N_1 and DS-N_1	0.10643	0.841891	-1.1878	DD-N_1 and ED-N_1 down vs DD-N_0 and ED-N_0	2.15012e-06	1.55185	1.55185	DS-I_1 and ES-I_1 up vs DD-N_1 and ED-N_1	0.000662398	0.801551	-1.24758	ES-I_1 and ES-N_1 down vs ES-I_0 and ES-N_0	0.0133338	0.846481	-1.18136	DS-N_1 and ES-N_1 down vs DS-N_0 and ES-N_0	0.00177262	1.90023	1.90023	DS-I_4i and ES-I_4i up vs ED-I_4i	0.00177262	0.526252	-1.90023	ED-I_4i down vs ES-I_4i and DS-I_4i	9.77384e-06	0.66096	-1.51295	DD-N_1 and ED-N_1 down vs ES-N_1 and DS-N_1	0.112903	1.1085	1.1085	DS-N_8 and ES-N_8 up vs ES-N_0 and DS-N_0	0.374763	0.868035	-1.15203	ED-N_1 down vs ED-N_0	0.161827	0.8192	-1.2207	DD-N_1 down vs DD-N_0	0.0675632
ATP5I	0.918494	0.927974	-1.07762	ED-I_1 down vs ED-I_0	0.551065	0.718504	-1.39178	ED-I_1 down vs ES-N_1 and DS-N_1	3.6584e-20	7.11686	7.11686	DD-N_1 and ED-N_1 up vs DD-N_0 and ED-N_0	1.42322e-13	0.354456	-2.82123	DS-I_1 and ES-I_1 down vs DD-N_1 and ED-N_1	0.00360711	2.72739	2.72739	ES-I_1 and ES-N_1 up vs ES-I_0 and ES-N_0	0.137121	2.35047	2.35047	DS-N_1 and ES-N_1 up vs DS-N_0 and ES-N_0	0.493666	0.55934	-1.78782	DS-I_4i and ES-I_4i down vs ED-I_4i	0.493666	1.78782	1.78782	ED-I_4i up vs ES-I_4i and DS-I_4i	1.16496e-18	4.88618	4.88618	DD-N_1 and ED-N_1 up vs ES-N_1 and DS-N_1	0.301355	2.03934	2.03934	DS-N_8 and ES-N_8 up vs ES-N_0 and DS-N_0	1.13208e-11	5.41997	5.41997	ED-N_1 up vs ED-N_0	4.31771e-12	10.7916	10.7916	DD-N_1 up vs DD-N_0	0.0565271
CEACAM1	0.607842	1.18331	1.18331	ED-I_1 up vs ED-I_0	0.395788	1.28557	1.28557	ED-I_1 up vs ES-N_1 and DS-N_1	0.967062	1.00998	1.00998	DD-N_1 and ED-N_1 up vs DD-N_0 and ED-N_0	0.327062	0.771132	-1.29679	DS-I_1 and ES-I_1 down vs DD-N_1 and ED-N_1	0.0289609	2.17845	2.17845	ES-I_1 and ES-N_1 up vs ES-I_0 and ES-N_0	0.344308	1.35086	1.35086	DS-N_1 and ES-N_1 up vs DS-N_0 and ES-N_0	2.26748e-15	0.414343	-2.41346	DS-I_4i and ES-I_4i down vs ED-I_4i	2.26748e-15	2.41346	2.41346	ED-I_4i up vs ES-I_4i and DS-I_4i	0.459922	1.20842	1.20842	DD-N_1 and ED-N_1 up vs ES-N_1 and DS-N_1	0.312989	0.58491	-1.70966	DS-N_8 and ES-N_8 down vs ES-N_0 and DS-N_0	0.907483	1.04307	1.04307	ED-N_1 up vs ED-N_0	0.953893	0.981664	-1.01868	DD-N_1 down vs DD-N_0	0.314122
GMFG	0.868599	1.03171	1.03171	ED-I_1 up vs ED-I_0	0.386209	1.16218	1.16218	ED-I_1 up vs ES-N_1 and DS-N_1	7.00441e-13	2.02238	2.02238	DD-N_1 and ED-N_1 up vs DD-N_0 and ED-N_0	3.06591e-11	0.548722	-1.82242	DS-I_1 and ES-I_1 down vs DD-N_1 and ED-N_1	0.000698758	1.6976	1.6976	ES-I_1 and ES-N_1 up vs ES-I_0 and ES-N_0	0.20137	1.24298	1.24298	DS-N_1 and ES-N_1 up vs DS-N_0 and ES-N_0	5.82709e-08	0.565303	-1.76896	DS-I_4i and ES-I_4i down vs ED-I_4i	5.82709e-08	1.76896	1.76896	ED-I_4i up vs ES-I_4i and DS-I_4i	4.4623e-17	2.45171	2.45171	DD-N_1 and ED-N_1 up vs ES-N_1 and DS-N_1	0.984966	1.00396	1.00396	DS-N_8 and ES-N_8 up vs ES-N_0 and DS-N_0	6.64134e-07	1.8327	1.8327	ED-N_1 up vs ED-N_0	3.3844e-08	2.28366	2.28366	DD-N_1 up vs DD-N_0	0.300047
ACTR3	0.468175	1.06921	1.06921	ED-I_1 up vs ED-I_0	0.506099	1.05416	1.05416	ED-I_1 up vs ES-N_1 and DS-N_1	2.9569e-08	1.40149	1.40149	DD-N_1 and ED-N_1 up vs DD-N_0 and ED-N_0	2.241e-06	0.764456	-1.30812	DS-I_1 and ES-I_1 down vs DD-N_1 and ED-N_1	9.53733e-05	1.31215	1.31215	ES-I_1 and ES-N_1 up vs ES-I_0 and ES-N_0	0.00362994	1.24303	1.24303	DS-N_1 and ES-N_1 up vs DS-N_0 and ES-N_0	4.24864e-11	0.65557	-1.52539	DS-I_4i and ES-I_4i down vs ED-I_4i	4.24864e-11	1.52539	1.52539	ED-I_4i up vs ES-I_4i and DS-I_4i	7.29031e-09	1.41324	1.41324	DD-N_1 and ED-N_1 up vs ES-N_1 and DS-N_1	0.151647	1.13168	1.13168	DS-N_8 and ES-N_8 up vs ES-N_0 and DS-N_0	0.0128901	1.21756	1.21756	ED-N_1 up vs ED-N_0	5.2346e-08	1.64157	1.64157	DD-N_1 up vs DD-N_0	0.536872
HCK	0.915491	0.985496	-1.01472	ED-I_1 down vs ED-I_0	0.00132323	1.64208	1.64208	ED-I_1 up vs ES-N_1 and DS-N_1	0.60625	0.932413	-1.07249	DD-N_1 and ED-N_1 down vs DD-N_0 and ED-N_0	0.502228	0.908004	-1.10132	DS-I_1 and ES-I_1 down vs DD-N_1 and ED-N_1	0.273013	0.852702	-1.17274	ES-I_1 and ES-N_1 down vs ES-I_0 and ES-N_0	0.0772277	0.777762	-1.28574	DS-N_1 and ES-N_1 down vs DS-N_0 and ES-N_0	1.09572e-05	0.702524	-1.42344	DS-I_4i and ES-I_4i down vs ED-I_4i	1.09572e-05	1.42344	1.42344	ED-I_4i up vs ES-I_4i and DS-I_4i	0.210831	1.20746	1.20746	DD-N_1 and ED-N_1 up vs ES-N_1 and DS-N_1	0.00300446	0.583082	-1.71502	DS-N_8 and ES-N_8 down vs ES-N_0 and DS-N_0	0.32705	0.822629	-1.21561	ED-N_1 down vs ED-N_0	0.800951	1.04797	1.04797	DD-N_1 up vs DD-N_0	0.0404108
TYROBP	0.793646	1.02946	1.02946	ED-I_1 up vs ED-I_0	0.00101231	1.46179	1.46179	ED-I_1 up vs ES-N_1 and DS-N_1	3.30404e-09	1.61041	1.61041	DD-N_1 and ED-N_1 up vs DD-N_0 and ED-N_0	2.21751e-11	0.576471	-1.73469	DS-I_1 and ES-I_1 down vs DD-N_1 and ED-N_1	0.997771	1.0003	1.0003	ES-I_1 and ES-N_1 up vs ES-I_0 and ES-N_0	0.171159	0.865722	-1.15511	DS-N_1 and ES-N_1 down vs DS-N_0 and ES-N_0	0.000332907	0.751549	-1.33059	DS-I_4i and ES-I_4i down vs ED-I_4i	0.000332907	1.33059	1.33059	ED-I_4i up vs ES-I_4i and DS-I_4i	3.8863e-14	1.95016	1.95016	DD-N_1 and ED-N_1 up vs ES-N_1 and DS-N_1	0.000225764	0.592403	-1.68804	DS-N_8 and ES-N_8 down vs ES-N_0 and DS-N_0	4.01998e-05	1.60131	1.60131	ED-N_1 up vs ED-N_0	8.53289e-06	1.61903	1.61903	DD-N_1 up vs DD-N_0	0.000183071
TIGIT	0.0790476	0.546478	-1.8299	ED-I_1 down vs ED-I_0	1.2641e-05	0.3539	-2.82566	ED-I_1 down vs ES-N_1 and DS-N_1	0.686897	0.923998	-1.08225	DD-N_1 and ED-N_1 down vs DD-N_0 and ED-N_0	0.00144168	1.64226	1.64226	DS-I_1 and ES-I_1 up vs DD-N_1 and ED-N_1	0.0144462	0.740059	-1.35124	ES-I_1 and ES-N_1 down vs ES-I_0 and ES-N_0	0.616786	1.06264	1.06264	DS-N_1 and ES-N_1 up vs DS-N_0 and ES-N_0	0.00636425	4.54436	4.54436	DS-I_4i and ES-I_4i up vs ED-I_4i	0.00636425	0.220053	-4.54436	ED-I_4i down vs ES-I_4i and DS-I_4i	0.00141117	0.608441	-1.64354	DD-N_1 and ED-N_1 down vs ES-N_1 and DS-N_1	3.71536e-06	1.66068	1.66068	DS-N_8 and ES-N_8 up vs ES-N_0 and DS-N_0	0.964908	0.986643	-1.01354	ED-N_1 down vs ED-N_0	0.598915	0.87496	-1.14291	DD-N_1 down vs DD-N_0	0.0129616
PIK3CB	0.459119	1.06928	1.06928	ED-I_1 up vs ED-I_0	0.423707	1.06456	1.06456	ED-I_1 up vs ES-N_1 and DS-N_1	0.000335957	1.24858	1.24858	DD-N_1 and ED-N_1 up vs DD-N_0 and ED-N_0	4.65329e-08	0.697408	-1.43388	DS-I_1 and ES-I_1 down vs DD-N_1 and ED-N_1	1.56275e-06	1.45938	1.45938	ES-I_1 and ES-N_1 up vs ES-I_0 and ES-N_0	1.37339e-05	1.41566	1.41566	DS-N_1 and ES-N_1 up vs DS-N_0 and ES-N_0	3.01257e-05	0.761575	-1.31307	DS-I_4i and ES-I_4i down vs ED-I_4i	3.01257e-05	1.31307	1.31307	ED-I_4i up vs ES-I_4i and DS-I_4i	8.37738e-05	1.27162	1.27162	DD-N_1 and ED-N_1 up vs ES-N_1 and DS-N_1	0.163094	1.14449	1.14449	DS-N_8 and ES-N_8 up vs ES-N_0 and DS-N_0	0.0549862	1.1698	1.1698	ED-N_1 up vs ED-N_0	0.00143628	1.34378	1.34378	DD-N_1 up vs DD-N_0	0.339977
HRH2	0.584823	0.901526	-1.10923	ED-I_1 down vs ED-I_0	0.214741	1.27415	1.27415	ED-I_1 up vs ES-N_1 and DS-N_1	0.0889159	0.760731	-1.31453	DD-N_1 and ED-N_1 down vs DD-N_0 and ED-N_0	0.896191	1.02342	1.02342	DS-I_1 and ES-I_1 up vs DD-N_1 and ED-N_1	0.713737	0.937653	-1.06649	ES-I_1 and ES-N_1 down vs ES-I_0 and ES-N_0	0.66274	0.927173	-1.07855	DS-N_1 and ES-N_1 down vs DS-N_0 and ES-N_0	1.04608e-08	0.609292	-1.64125	DS-I_4i and ES-I_4i down vs ED-I_4i	1.04608e-08	1.64125	1.64125	ED-I_4i up vs ES-I_4i and DS-I_4i	0.869093	1.03049	1.03049	DD-N_1 and ED-N_1 up vs ES-N_1 and DS-N_1	0.146673	0.730616	-1.36871	DS-N_8 and ES-N_8 down vs ES-N_0 and DS-N_0	0.153678	0.677795	-1.47537	ED-N_1 down vs ED-N_0	0.325468	0.825859	-1.21086	DD-N_1 down vs DD-N_0	0.36257
KLF1	4.93343e-05	4.65578	4.65578	ED-I_1 up vs ED-I_0	0.000581515	2.34063	2.34063	ED-I_1 up vs ES-N_1 and DS-N_1	0.00294761	2.06948	2.06948	DD-N_1 and ED-N_1 up vs DD-N_0 and ED-N_0	0.00342327	0.504312	-1.9829	DS-I_1 and ES-I_1 down vs DD-N_1 and ED-N_1	0.159852	1.56077	1.56077	ES-I_1 and ES-N_1 up vs ES-I_0 and ES-N_0	0.404243	1.35403	1.35403	DS-N_1 and ES-N_1 up vs DS-N_0 and ES-N_0	0.309144	0.335418	-2.98135	DS-I_4i and ES-I_4i down vs ED-I_4i	0.309144	2.98135	2.98135	ED-I_4i up vs ES-I_4i and DS-I_4i	0.00459077	1.92189	1.92189	DD-N_1 and ED-N_1 up vs ES-N_1 and DS-N_1	0.75768	0.854925	-1.16969	DS-N_8 and ES-N_8 down vs ES-N_0 and DS-N_0	0.00107237	2.32961	2.32961	ED-N_1 up vs ED-N_0	0.349485	1.63169	1.63169	DD-N_1 up vs DD-N_0	0.715754
TREML2	0.312596	0.868968	-1.15079	ED-I_1 down vs ED-I_0	0.0847834	1.2878	1.2878	ED-I_1 up vs ES-N_1 and DS-N_1	0.104682	1.20198	1.20198	DD-N_1 and ED-N_1 up vs DD-N_0 and ED-N_0	0.00351279	0.703032	-1.42241	DS-I_1 and ES-I_1 down vs DD-N_1 and ED-N_1	0.153972	1.25029	1.25029	ES-I_1 and ES-N_1 up vs ES-I_0 and ES-N_0	0.571731	1.08322	1.08322	DS-N_1 and ES-N_1 up vs DS-N_0 and ES-N_0	3.18296e-05	0.709167	-1.41011	DS-I_4i and ES-I_4i down vs ED-I_4i	3.18296e-05	1.41011	1.41011	ED-I_4i up vs ES-I_4i and DS-I_4i	0.00602944	1.38702	1.38702	DD-N_1 and ED-N_1 up vs ES-N_1 and DS-N_1	0.031051	0.646136	-1.54766	DS-N_8 and ES-N_8 down vs ES-N_0 and DS-N_0	0.0975476	1.34952	1.34952	ED-N_1 up vs ED-N_0	0.522536	1.09631	1.09631	DD-N_1 up vs DD-N_0	0.0335164
GZMH	0.115312	0.642782	-1.55574	ED-I_1 down vs ED-I_0	0.0014912	0.504864	-1.98073	ED-I_1 down vs ES-N_1 and DS-N_1	0.0965924	0.757568	-1.32001	DD-N_1 and ED-N_1 down vs DD-N_0 and ED-N_0	0.00478585	1.53327	1.53327	DS-I_1 and ES-I_1 up vs DD-N_1 and ED-N_1	0.00746347	0.737905	-1.35519	ES-I_1 and ES-N_1 down vs ES-I_0 and ES-N_0	0.0396009	0.793733	-1.25987	DS-N_1 and ES-N_1 down vs DS-N_0 and ES-N_0	0.00172696	7.54942	7.54942	DS-I_4i and ES-I_4i up vs ED-I_4i	0.00172696	0.13246	-7.54942	ED-I_4i down vs ES-I_4i and DS-I_4i	0.017017	0.68979	-1.44972	DD-N_1 and ED-N_1 down vs ES-N_1 and DS-N_1	0.0079555	1.29603	1.29603	DS-N_8 and ES-N_8 up vs ES-N_0 and DS-N_0	0.258505	0.751053	-1.33146	ED-N_1 down vs ED-N_0	0.220866	0.763285	-1.31013	DD-N_1 down vs DD-N_0	0.0254613
TRIM58	0.00111773	3.94958	3.94958	ED-I_1 up vs ED-I_0	0.00723667	2.13013	2.13013	ED-I_1 up vs ES-N_1 and DS-N_1	0.000495256	1.88513	1.88513	DD-N_1 and ED-N_1 up vs DD-N_0 and ED-N_0	5.5784e-05	0.467591	-2.13862	DS-I_1 and ES-I_1 down vs DD-N_1 and ED-N_1	0.15233	1.63997	1.63997	ES-I_1 and ES-N_1 up vs ES-I_0 and ES-N_0	0.303766	1.53948	1.53948	DS-N_1 and ES-N_1 up vs DS-N_0 and ES-N_0	0.510543	0.497241	-2.0111	DS-I_4i and ES-I_4i down vs ED-I_4i	0.510543	2.0111	2.0111	ED-I_4i up vs ES-I_4i and DS-I_4i	2.23403e-06	2.70454	2.70454	DD-N_1 and ED-N_1 up vs ES-N_1 and DS-N_1	0.889263	1.08087	1.08087	DS-N_8 and ES-N_8 up vs ES-N_0 and DS-N_0	0.00290819	1.73726	1.73726	ED-N_1 up vs ED-N_0	0.0472963	2.26997	2.26997	DD-N_1 up vs DD-N_0	0.695291
ALPL	0.580027	0.874585	-1.1434	ED-I_1 down vs ED-I_0	0.0092585	2.4338	2.4338	ED-I_1 up vs ES-N_1 and DS-N_1	0.124559	1.44085	1.44085	DD-N_1 and ED-N_1 up vs DD-N_0 and ED-N_0	0.0386644	0.597492	-1.67366	DS-I_1 and ES-I_1 down vs DD-N_1 and ED-N_1	0.385805	1.48466	1.48466	ES-I_1 and ES-N_1 up vs ES-I_0 and ES-N_0	0.865597	0.929837	-1.07546	DS-N_1 and ES-N_1 down vs DS-N_0 and ES-N_0	0.0280912	0.797254	-1.25431	DS-I_4i and ES-I_4i down vs ED-I_4i	0.0280912	1.25431	1.25431	ED-I_4i up vs ES-I_4i and DS-I_4i	0.00319071	2.36639	2.36639	DD-N_1 and ED-N_1 up vs ES-N_1 and DS-N_1	0.229637	0.44685	-2.23789	DS-N_8 and ES-N_8 down vs ES-N_0 and DS-N_0	0.369281	1.3436	1.3436	ED-N_1 up vs ED-N_0	0.201465	1.55017	1.55017	DD-N_1 up vs DD-N_0	0.322223
ALOX5AP	0.0925086	1.35987	1.35987	ED-I_1 up vs ED-I_0	0.000225881	2.03982	2.03982	ED-I_1 up vs ES-N_1 and DS-N_1	0.00541908	1.53868	1.53868	DD-N_1 and ED-N_1 up vs DD-N_0 and ED-N_0	0.000194883	0.539078	-1.85502	DS-I_1 and ES-I_1 down vs DD-N_1 and ED-N_1	0.0222388	1.81864	1.81864	ES-I_1 and ES-N_1 up vs ES-I_0 and ES-N_0	0.278908	1.32474	1.32474	DS-N_1 and ES-N_1 up vs DS-N_0 and ES-N_0	2.22616e-15	0.389426	-2.56788	DS-I_4i and ES-I_4i down vs ED-I_4i	2.22616e-15	2.56788	2.56788	ED-I_4i up vs ES-I_4i and DS-I_4i	0.000117509	1.91236	1.91236	DD-N_1 and ED-N_1 up vs ES-N_1 and DS-N_1	0.260876	0.626113	-1.59716	DS-N_8 and ES-N_8 down vs ES-N_0 and DS-N_0	0.322714	1.22145	1.22145	ED-N_1 up vs ED-N_0	0.00318678	2.02689	2.02689	DD-N_1 up vs DD-N_0	0.133694
SH2D1A	0.458581	0.752126	-1.32956	ED-I_1 down vs ED-I_0	0.000130807	0.399845	-2.50097	ED-I_1 down vs ES-N_1 and DS-N_1	0.194349	0.806527	-1.23988	DD-N_1 and ED-N_1 down vs DD-N_0 and ED-N_0	0.0014078	1.58184	1.58184	DS-I_1 and ES-I_1 up vs DD-N_1 and ED-N_1	0.588692	0.932458	-1.07243	ES-I_1 and ES-N_1 down vs ES-I_0 and ES-N_0	0.356778	1.13109	1.13109	DS-N_1 and ES-N_1 up vs DS-N_0 and ES-N_0	0.0236094	3.15056	3.15056	DS-I_4i and ES-I_4i up vs ED-I_4i	0.0236094	0.317404	-3.15056	ED-I_4i down vs ES-I_4i and DS-I_4i	0.0299297	0.718026	-1.39271	DD-N_1 and ED-N_1 down vs ES-N_1 and DS-N_1	1.24767e-08	1.93702	1.93702	DS-N_8 and ES-N_8 up vs ES-N_0 and DS-N_0	0.108432	0.67271	-1.48653	ED-N_1 down vs ED-N_0	0.819104	0.950131	-1.05249	DD-N_1 down vs DD-N_0	0.000277845
RRP1B	0.67646	0.947032	-1.05593	ED-I_1 down vs ED-I_0	0.0688023	0.825011	-1.21211	ED-I_1 down vs ES-N_1 and DS-N_1	0.157278	0.843484	-1.18556	DD-N_1 and ED-N_1 down vs DD-N_0 and ED-N_0	4.35081e-07	1.66702	1.66702	DS-I_1 and ES-I_1 up vs DD-N_1 and ED-N_1	0.000698908	0.787491	-1.26986	ES-I_1 and ES-N_1 down vs ES-I_0 and ES-N_0	0.0268105	0.851624	-1.17423	DS-N_1 and ES-N_1 down vs DS-N_0 and ES-N_0	0.000160522	1.97686	1.97686	DS-I_4i and ES-I_4i up vs ED-I_4i	0.000160522	0.505853	-1.97686	ED-I_4i down vs ES-I_4i and DS-I_4i	7.20498e-06	0.629702	-1.58805	DD-N_1 and ED-N_1 down vs ES-N_1 and DS-N_1	0.00142281	1.23867	1.23867	DS-N_8 and ES-N_8 up vs ES-N_0 and DS-N_0	0.918986	1.0186	1.0186	ED-N_1 up vs ED-N_0	0.0361847	0.713152	-1.40223	DD-N_1 down vs DD-N_0	0.00241441
PPP1R12A	0.290326	0.905554	-1.1043	ED-I_1 down vs ED-I_0	0.689646	0.967055	-1.03407	ED-I_1 down vs ES-N_1 and DS-N_1	0.883334	1.01005	1.01005	DD-N_1 and ED-N_1 up vs DD-N_0 and ED-N_0	0.672718	0.972087	-1.02871	DS-I_1 and ES-I_1 down vs DD-N_1 and ED-N_1	0.000967782	1.28307	1.28307	ES-I_1 and ES-N_1 up vs ES-I_0 and ES-N_0	0.00611475	1.22926	1.22926	DS-N_1 and ES-N_1 up vs DS-N_0 and ES-N_0	3.85581e-11	0.677567	-1.47587	DS-I_4i and ES-I_4i down vs ED-I_4i	3.85581e-11	1.47587	1.47587	ED-I_4i up vs ES-I_4i and DS-I_4i	0.493973	1.04736	1.04736	DD-N_1 and ED-N_1 up vs ES-N_1 and DS-N_1	0.21657	1.11365	1.11365	DS-N_8 and ES-N_8 up vs ES-N_0 and DS-N_0	0.376018	0.91888	-1.08828	ED-N_1 down vs ED-N_0	0.274842	1.11237	1.11237	DD-N_1 up vs DD-N_0	0.830782
CHST12	0.0514443	0.677329	-1.47639	ED-I_1 down vs ED-I_0	0.000590829	0.576164	-1.73562	ED-I_1 down vs ES-N_1 and DS-N_1	0.00021426	0.52063	-1.92075	DD-N_1 and ED-N_1 down vs DD-N_0 and ED-N_0	6.65842e-05	1.9698	1.9698	DS-I_1 and ES-I_1 up vs DD-N_1 and ED-N_1	1.02673e-08	0.54788	-1.82522	ES-I_1 and ES-N_1 down vs ES-I_0 and ES-N_0	0.000479216	0.73969	-1.35192	DS-N_1 and ES-N_1 down vs DS-N_0 and ES-N_0	0.000623231	3.38449	3.38449	DS-I_4i and ES-I_4i up vs ED-I_4i	0.000623231	0.295466	-3.38449	ED-I_4i down vs ES-I_4i and DS-I_4i	6.6765e-08	0.427918	-2.3369	DD-N_1 and ED-N_1 down vs ES-N_1 and DS-N_1	0.544607	0.950717	-1.05184	DS-N_8 and ES-N_8 down vs ES-N_0 and DS-N_0	0.0136757	0.540991	-1.84846	ED-N_1 down vs ED-N_0	0.00486139	0.50131	-1.99478	DD-N_1 down vs DD-N_0	0.574276
RAC2	0.942182	1.00647	1.00647	ED-I_1 up vs ED-I_0	0.000182936	1.41337	1.41337	ED-I_1 up vs ES-N_1 and DS-N_1	0.840513	0.983939	-1.01632	DD-N_1 and ED-N_1 down vs DD-N_0 and ED-N_0	0.410719	0.934907	-1.06963	DS-I_1 and ES-I_1 down vs DD-N_1 and ED-N_1	0.00788532	0.814067	-1.2284	ES-I_1 and ES-N_1 down vs ES-I_0 and ES-N_0	0.00013676	0.743876	-1.34431	DS-N_1 and ES-N_1 down vs DS-N_0 and ES-N_0	2.20857e-09	0.695766	-1.43727	DS-I_4i and ES-I_4i down vs ED-I_4i	2.20857e-09	1.43727	1.43727	ED-I_4i up vs ES-I_4i and DS-I_4i	0.0991426	1.15054	1.15054	DD-N_1 and ED-N_1 up vs ES-N_1 and DS-N_1	0.0399333	0.84915	-1.17765	DS-N_8 and ES-N_8 down vs ES-N_0 and DS-N_0	0.688504	1.04888	1.04888	ED-N_1 up vs ED-N_0	0.493249	0.92796	-1.07763	DD-N_1 down vs DD-N_0	0.428139
GZMA	0.622555	0.834349	-1.19854	ED-I_1 down vs ED-I_0	0.000300324	0.437705	-2.28465	ED-I_1 down vs ES-N_1 and DS-N_1	0.791457	0.960894	-1.0407	DD-N_1 and ED-N_1 down vs DD-N_0 and ED-N_0	0.00220293	1.46501	1.46501	DS-I_1 and ES-I_1 up vs DD-N_1 and ED-N_1	0.000675527	1.56699	1.56699	ES-I_1 and ES-N_1 up vs ES-I_0 and ES-N_0	0.00575443	1.5341	1.5341	DS-N_1 and ES-N_1 up vs DS-N_0 and ES-N_0	0.0363739	3.8029	3.8029	DS-I_4i and ES-I_4i up vs ED-I_4i	0.0363739	0.262957	-3.8029	ED-I_4i down vs ES-I_4i and DS-I_4i	0.258152	0.85477	-1.16991	DD-N_1 and ED-N_1 down vs ES-N_1 and DS-N_1	1.56617e-08	2.25312	2.25312	DS-N_8 and ES-N_8 up vs ES-N_0 and DS-N_0	0.460511	0.863066	-1.15866	ED-N_1 down vs ED-N_0	0.715487	1.08743	1.08743	DD-N_1 up vs DD-N_0	0.00035083
UQCR10	0.15507	1.51692	1.51692	ED-I_1 up vs ED-I_0	0.426978	1.19699	1.19699	ED-I_1 up vs ES-N_1 and DS-N_1	6.0019e-22	3.57255	3.57255	DD-N_1 and ED-N_1 up vs DD-N_0 and ED-N_0	7.26094e-15	0.458356	-2.18171	DS-I_1 and ES-I_1 down vs DD-N_1 and ED-N_1	0.013638	1.52434	1.52434	ES-I_1 and ES-N_1 up vs ES-I_0 and ES-N_0	0.161537	1.39656	1.39656	DS-N_1 and ES-N_1 up vs DS-N_0 and ES-N_0	0.00219195	0.403503	-2.4783	DS-I_4i and ES-I_4i down vs ED-I_4i	0.00219195	2.4783	2.4783	ED-I_4i up vs ES-I_4i and DS-I_4i	1.75226e-21	3.24326	3.24326	DD-N_1 and ED-N_1 up vs ES-N_1 and DS-N_1	0.188295	1.41306	1.41306	DS-N_8 and ES-N_8 up vs ES-N_0 and DS-N_0	2.2392e-11	3.09194	3.09194	ED-N_1 up vs ED-N_0	1.14112e-14	4.19542	4.19542	DD-N_1 up vs DD-N_0	0.440844
CD247	0.909058	0.964968	-1.0363	ED-I_1 down vs ED-I_0	0.0621292	0.659711	-1.51581	ED-I_1 down vs ES-N_1 and DS-N_1	0.4953	0.866034	-1.15469	DD-N_1 and ED-N_1 down vs DD-N_0 and ED-N_0	0.00110774	1.73106	1.73106	DS-I_1 and ES-I_1 up vs DD-N_1 and ED-N_1	0.00250092	0.715272	-1.39807	ES-I_1 and ES-N_1 down vs ES-I_0 and ES-N_0	0.00499302	0.703906	-1.42064	DS-N_1 and ES-N_1 down vs DS-N_0 and ES-N_0	0.0130163	4.41928	4.41928	DS-I_4i and ES-I_4i up vs ED-I_4i	0.0130163	0.226281	-4.41928	ED-I_4i down vs ES-I_4i and DS-I_4i	0.0425222	0.689334	-1.45067	DD-N_1 and ED-N_1 down vs ES-N_1 and DS-N_1	0.00670496	1.31678	1.31678	DS-N_8 and ES-N_8 up vs ES-N_0 and DS-N_0	0.429139	0.772134	-1.29511	ED-N_1 down vs ED-N_0	0.862161	0.953453	-1.04882	DD-N_1 down vs DD-N_0	0.0628063
HNRNPK	0.131919	1.12282	1.12282	ED-I_1 up vs ED-I_0	4.80832e-05	1.3523	1.3523	ED-I_1 up vs ES-N_1 and DS-N_1	1.22685e-13	1.48823	1.48823	DD-N_1 and ED-N_1 up vs DD-N_0 and ED-N_0	9.71549e-16	0.648994	-1.54085	DS-I_1 and ES-I_1 down vs DD-N_1 and ED-N_1	0.513598	1.04077	1.04077	ES-I_1 and ES-N_1 up vs ES-I_0 and ES-N_0	0.12746	0.904303	-1.10582	DS-N_1 and ES-N_1 down vs DS-N_0 and ES-N_0	5.68507e-10	0.663696	-1.50671	DS-I_4i and ES-I_4i down vs ED-I_4i	5.68507e-10	1.50671	1.50671	ED-I_4i up vs ES-I_4i and DS-I_4i	6.9323e-22	1.77726	1.77726	DD-N_1 and ED-N_1 up vs ES-N_1 and DS-N_1	0.653649	0.968855	-1.03215	DS-N_8 and ES-N_8 down vs ES-N_0 and DS-N_0	2.75244e-09	1.53044	1.53044	ED-N_1 up vs ED-N_0	9.42605e-07	1.44467	1.44467	DD-N_1 up vs DD-N_0	0.116538
SLC25A37	1.0584e-08	3.76785	3.76785	ED-I_1 up vs ED-I_0	1.09523e-08	2.7433	2.7433	ED-I_1 up vs ES-N_1 and DS-N_1	0.00683854	1.45335	1.45335	DD-N_1 and ED-N_1 up vs DD-N_0 and ED-N_0	5.37689e-05	0.540467	-1.85025	DS-I_1 and ES-I_1 down vs DD-N_1 and ED-N_1	0.172697	1.35278	1.35278	ES-I_1 and ES-N_1 up vs ES-I_0 and ES-N_0	0.574734	1.15441	1.15441	DS-N_1 and ES-N_1 up vs DS-N_0 and ES-N_0	0.352144	0.719723	-1.38942	DS-I_4i and ES-I_4i down vs ED-I_4i	0.352144	1.38942	1.38942	ED-I_4i up vs ES-I_4i and DS-I_4i	2.01625e-06	2.19924	2.19924	DD-N_1 and ED-N_1 up vs ES-N_1 and DS-N_1	0.520541	0.803937	-1.24388	DS-N_8 and ES-N_8 down vs ES-N_0 and DS-N_0	0.00896141	1.47387	1.47387	ED-N_1 up vs ED-N_0	0.2215	1.4147	1.4147	DD-N_1 up vs DD-N_0	0.918186
CD46	0.589253	1.05854	1.05854	ED-I_1 up vs ED-I_0	0.33851	1.09286	1.09286	ED-I_1 up vs ES-N_1 and DS-N_1	0.000904554	1.2594	1.2594	DD-N_1 and ED-N_1 up vs DD-N_0 and ED-N_0	3.61247e-05	0.748054	-1.3368	DS-I_1 and ES-I_1 down vs DD-N_1 and ED-N_1	2.99159e-05	1.49242	1.49242	ES-I_1 and ES-N_1 up vs ES-I_0 and ES-N_0	0.000372616	1.40133	1.40133	DS-N_1 and ES-N_1 up vs DS-N_0 and ES-N_0	9.9693e-09	0.655514	-1.52552	DS-I_4i and ES-I_4i down vs ED-I_4i	9.9693e-09	1.52552	1.52552	ED-I_4i up vs ES-I_4i and DS-I_4i	1.29118e-05	1.36373	1.36373	DD-N_1 and ED-N_1 up vs ES-N_1 and DS-N_1	0.943768	0.991329	-1.00875	DS-N_8 and ES-N_8 down vs ES-N_0 and DS-N_0	0.0321039	1.24599	1.24599	ED-N_1 up vs ED-N_0	0.00977876	1.27165	1.27165	DD-N_1 up vs DD-N_0	0.1884
GNB1	0.546617	0.963654	-1.03772	ED-I_1 down vs ED-I_0	2.26217e-05	1.30733	1.30733	ED-I_1 up vs ES-N_1 and DS-N_1	1.717e-10	1.3901	1.3901	DD-N_1 and ED-N_1 up vs DD-N_0 and ED-N_0	6.20147e-09	0.753433	-1.32726	DS-I_1 and ES-I_1 down vs DD-N_1 and ED-N_1	0.0456317	0.904684	-1.10536	ES-I_1 and ES-N_1 down vs ES-I_0 and ES-N_0	8.79114e-06	0.79122	-1.26387	DS-N_1 and ES-N_1 down vs DS-N_0 and ES-N_0	1.00685e-08	0.741373	-1.34885	DS-I_4i and ES-I_4i down vs ED-I_4i	1.00685e-08	1.34885	1.34885	ED-I_4i up vs ES-I_4i and DS-I_4i	3.1978e-13	1.46521	1.46521	DD-N_1 and ED-N_1 up vs ES-N_1 and DS-N_1	0.0012606	0.834178	-1.19878	DS-N_8 and ES-N_8 down vs ES-N_0 and DS-N_0	3.78672e-07	1.44851	1.44851	ED-N_1 up vs ED-N_0	2.86208e-05	1.33633	1.33633	DD-N_1 up vs DD-N_0	0.00128723
MAPK1	0.00441304	1.36939	1.36939	ED-I_1 up vs ED-I_0	9.81792e-06	1.58331	1.58331	ED-I_1 up vs ES-N_1 and DS-N_1	3.76033e-09	1.56978	1.56978	DD-N_1 and ED-N_1 up vs DD-N_0 and ED-N_0	1.04075e-11	0.585288	-1.70856	DS-I_1 and ES-I_1 down vs DD-N_1 and ED-N_1	0.0359139	1.24033	1.24033	ES-I_1 and ES-N_1 up vs ES-I_0 and ES-N_0	0.726908	1.03805	1.03805	DS-N_1 and ES-N_1 up vs DS-N_0 and ES-N_0	2.36382e-06	0.653658	-1.52985	DS-I_4i and ES-I_4i down vs ED-I_4i	2.36382e-06	1.52985	1.52985	ED-I_4i up vs ES-I_4i and DS-I_4i	3.70899e-14	1.8827	1.8827	DD-N_1 and ED-N_1 up vs ES-N_1 and DS-N_1	0.251533	0.861286	-1.16105	DS-N_8 and ES-N_8 down vs ES-N_0 and DS-N_0	8.87921e-07	1.60456	1.60456	ED-N_1 up vs ED-N_0	0.000322167	1.52767	1.52767	DD-N_1 up vs DD-N_0	0.353228
CD3G	0.0120409	0.545675	-1.83259	ED-I_1 down vs ED-I_0	5.82676e-05	0.46089	-2.16972	ED-I_1 down vs ES-N_1 and DS-N_1	0.137228	0.792565	-1.26173	DD-N_1 and ED-N_1 down vs DD-N_0 and ED-N_0	0.000255909	1.63705	1.63705	DS-I_1 and ES-I_1 up vs DD-N_1 and ED-N_1	0.00401288	0.748314	-1.33634	ES-I_1 and ES-N_1 down vs ES-I_0 and ES-N_0	0.280062	0.896115	-1.11593	DS-N_1 and ES-N_1 down vs DS-N_0 and ES-N_0	0.00321547	4.04438	4.04438	DS-I_4i and ES-I_4i up vs ED-I_4i	0.00321547	0.247257	-4.04438	ED-I_4i down vs ES-I_4i and DS-I_4i	0.00139298	0.643288	-1.55451	DD-N_1 and ED-N_1 down vs ES-N_1 and DS-N_1	7.33954e-05	1.43111	1.43111	DS-N_8 and ES-N_8 up vs ES-N_0 and DS-N_0	0.20785	0.763038	-1.31055	ED-N_1 down vs ED-N_0	0.398095	0.825089	-1.21199	DD-N_1 down vs DD-N_0	0.000568428
GLUL	0.0532017	1.54771	1.54771	ED-I_1 up vs ED-I_0	0.00703309	1.75221	1.75221	ED-I_1 up vs ES-N_1 and DS-N_1	0.000675351	1.58067	1.58067	DD-N_1 and ED-N_1 up vs DD-N_0 and ED-N_0	3.39615e-06	0.50404	-1.98397	DS-I_1 and ES-I_1 down vs DD-N_1 and ED-N_1	0.429381	1.18947	1.18947	ES-I_1 and ES-N_1 up vs ES-I_0 and ES-N_0	0.852721	1.04373	1.04373	DS-N_1 and ES-N_1 up vs DS-N_0 and ES-N_0	0.154755	0.708685	-1.41106	DS-I_4i and ES-I_4i down vs ED-I_4i	0.154755	1.41106	1.41106	ED-I_4i up vs ES-I_4i and DS-I_4i	2.71231e-07	2.23556	2.23556	DD-N_1 and ED-N_1 up vs ES-N_1 and DS-N_1	0.450332	0.80273	-1.24575	DS-N_8 and ES-N_8 down vs ES-N_0 and DS-N_0	0.0063033	1.56708	1.56708	ED-N_1 up vs ED-N_0	0.0347801	1.59933	1.59933	DD-N_1 up vs DD-N_0	0.960596
MYADM	0.699443	0.938184	-1.06589	ED-I_1 down vs ED-I_0	0.00940976	1.63187	1.63187	ED-I_1 up vs ES-N_1 and DS-N_1	0.332158	0.849695	-1.17689	DD-N_1 and ED-N_1 down vs DD-N_0 and ED-N_0	0.184243	0.763674	-1.30946	DS-I_1 and ES-I_1 down vs DD-N_1 and ED-N_1	0.559439	0.89678	-1.1151	ES-I_1 and ES-N_1 down vs ES-I_0 and ES-N_0	0.289171	0.827125	-1.20901	DS-N_1 and ES-N_1 down vs DS-N_0 and ES-N_0	0.000846043	0.73625	-1.35823	DS-I_4i and ES-I_4i down vs ED-I_4i	0.000846043	1.35823	1.35823	ED-I_4i up vs ES-I_4i and DS-I_4i	0.491546	1.13923	1.13923	DD-N_1 and ED-N_1 up vs ES-N_1 and DS-N_1	0.0524429	0.648058	-1.54307	DS-N_8 and ES-N_8 down vs ES-N_0 and DS-N_0	0.939077	0.981621	-1.01872	ED-N_1 down vs ED-N_0	0.195711	0.739471	-1.35232	DD-N_1 down vs DD-N_0	0.270454
EP400	0.030364	0.776353	-1.28807	ED-I_1 down vs ED-I_0	0.000196901	0.697222	-1.43426	ED-I_1 down vs ES-N_1 and DS-N_1	0.0560975	0.845312	-1.18299	DD-N_1 and ED-N_1 down vs DD-N_0 and ED-N_0	0.000205107	1.3514	1.3514	DS-I_1 and ES-I_1 up vs DD-N_1 and ED-N_1	1.80519e-05	0.774374	-1.29137	ES-I_1 and ES-N_1 down vs ES-I_0 and ES-N_0	0.000370681	0.809044	-1.23603	DS-N_1 and ES-N_1 down vs DS-N_0 and ES-N_0	0.00604889	1.42949	1.42949	DS-I_4i and ES-I_4i up vs ED-I_4i	0.00604889	0.699552	-1.42949	ED-I_4i down vs ES-I_4i and DS-I_4i	4.53802e-05	0.720727	-1.38749	DD-N_1 and ED-N_1 down vs ES-N_1 and DS-N_1	0.231697	1.07006	1.07006	DS-N_8 and ES-N_8 up vs ES-N_0 and DS-N_0	0.0442523	0.767511	-1.30291	ED-N_1 down vs ED-N_0	0.489126	0.921792	-1.08484	DD-N_1 down vs DD-N_0	0.127436
STAT6	0.35395	1.06186	1.06186	ED-I_1 up vs ED-I_0	5.16497e-10	1.55269	1.55269	ED-I_1 up vs ES-N_1 and DS-N_1	0.000105508	0.763075	-1.31049	DD-N_1 and ED-N_1 down vs DD-N_0 and ED-N_0	0.408016	1.06334	1.06334	DS-I_1 and ES-I_1 up vs DD-N_1 and ED-N_1	0.0144209	0.852942	-1.17241	ES-I_1 and ES-N_1 down vs ES-I_0 and ES-N_0	0.00141303	0.817658	-1.223	DS-N_1 and ES-N_1 down vs DS-N_0 and ES-N_0	0.127634	0.910908	-1.09781	DS-I_4i and ES-I_4i down vs ED-I_4i	0.127634	1.09781	1.09781	ED-I_4i up vs ES-I_4i and DS-I_4i	0.294937	0.925732	-1.08023	DD-N_1 and ED-N_1 down vs ES-N_1 and DS-N_1	0.00165705	0.800853	-1.24867	DS-N_8 and ES-N_8 down vs ES-N_0 and DS-N_0	0.156311	0.861994	-1.1601	ED-N_1 down vs ED-N_0	4.47038e-05	0.686572	-1.45651	DD-N_1 down vs DD-N_0	0.246974
FTL	4.97288e-05	2.28465	2.28465	ED-I_1 up vs ED-I_0	6.64921e-07	2.52175	2.52175	ED-I_1 up vs ES-N_1 and DS-N_1	1.13673e-16	2.88526	2.88526	DD-N_1 and ED-N_1 up vs DD-N_0 and ED-N_0	1.16363e-16	0.36339	-2.75187	DS-I_1 and ES-I_1 down vs DD-N_1 and ED-N_1	0.975995	0.994592	-1.00544	ES-I_1 and ES-N_1 down vs ES-I_0 and ES-N_0	0.377257	0.823943	-1.21368	DS-N_1 and ES-N_1 down vs DS-N_0 and ES-N_0	0.216395	0.716248	-1.39616	DS-I_4i and ES-I_4i down vs ED-I_4i	0.216395	1.39616	1.39616	ED-I_4i up vs ES-I_4i and DS-I_4i	5.48477e-20	3.55279	3.55279	DD-N_1 and ED-N_1 up vs ES-N_1 and DS-N_1	0.145541	0.677675	-1.47563	DS-N_8 and ES-N_8 down vs ES-N_0 and DS-N_0	1.03006e-14	3.27053	3.27053	ED-N_1 up vs ED-N_0	1.21951e-05	2.43103	2.43103	DD-N_1 up vs DD-N_0	0.319281
PAK1	0.393147	0.929715	-1.0756	ED-I_1 down vs ED-I_0	0.000355645	1.38549	1.38549	ED-I_1 up vs ES-N_1 and DS-N_1	0.150484	0.884132	-1.13105	DD-N_1 and ED-N_1 down vs DD-N_0 and ED-N_0	0.54512	0.946366	-1.05667	DS-I_1 and ES-I_1 down vs DD-N_1 and ED-N_1	0.288344	0.91319	-1.09506	ES-I_1 and ES-N_1 down vs ES-I_0 and ES-N_0	0.161908	0.891655	-1.12151	DS-N_1 and ES-N_1 down vs DS-N_0 and ES-N_0	0.30946	0.934401	-1.0702	DS-I_4i and ES-I_4i down vs ED-I_4i	0.30946	1.0702	1.0702	ED-I_4i up vs ES-I_4i and DS-I_4i	0.956701	1.00483	1.00483	DD-N_1 and ED-N_1 up vs ES-N_1 and DS-N_1	0.00169403	0.727535	-1.3745	DS-N_8 and ES-N_8 down vs ES-N_0 and DS-N_0	0.859253	0.977441	-1.02308	ED-N_1 down vs ED-N_0	0.0638596	0.8088	-1.2364	DD-N_1 down vs DD-N_0	0.0485082
CREBBP	0.754937	1.02557	1.02557	ED-I_1 up vs ED-I_0	1.24951e-06	1.52922	1.52922	ED-I_1 up vs ES-N_1 and DS-N_1	0.0700585	0.86038	-1.16228	DD-N_1 and ED-N_1 down vs DD-N_0 and ED-N_0	0.397851	0.926433	-1.07941	DS-I_1 and ES-I_1 down vs DD-N_1 and ED-N_1	0.13998	0.885371	-1.12947	ES-I_1 and ES-N_1 down vs ES-I_0 and ES-N_0	0.0116593	0.819883	-1.21969	DS-N_1 and ES-N_1 down vs DS-N_0 and ES-N_0	0.000451095	0.792735	-1.26145	DS-I_4i and ES-I_4i down vs ED-I_4i	0.000451095	1.26145	1.26145	ED-I_4i up vs ES-I_4i and DS-I_4i	0.81578	1.02067	1.02067	DD-N_1 and ED-N_1 up vs ES-N_1 and DS-N_1	7.13944e-05	0.681557	-1.46723	DS-N_8 and ES-N_8 down vs ES-N_0 and DS-N_0	0.884387	0.982651	-1.01766	ED-N_1 down vs ED-N_0	0.0159975	0.758381	-1.3186	DD-N_1 down vs DD-N_0	0.0100048
IFRD1	0.725885	1.04698	1.04698	ED-I_1 up vs ED-I_0	0.00259841	1.51025	1.51025	ED-I_1 up vs ES-N_1 and DS-N_1	0.706757	0.964216	-1.03711	DD-N_1 and ED-N_1 down vs DD-N_0 and ED-N_0	0.0707853	0.82555	-1.21131	DS-I_1 and ES-I_1 down vs DD-N_1 and ED-N_1	0.000825556	1.58881	1.58881	ES-I_1 and ES-N_1 up vs ES-I_0 and ES-N_0	0.249258	1.18728	1.18728	DS-N_1 and ES-N_1 up vs DS-N_0 and ES-N_0	1.53519e-07	0.61933	-1.61465	DS-I_4i and ES-I_4i down vs ED-I_4i	1.53519e-07	1.61465	1.61465	ED-I_4i up vs ES-I_4i and DS-I_4i	0.00121611	1.46065	1.46065	DD-N_1 and ED-N_1 up vs ES-N_1 and DS-N_1	0.0906755	0.69448	-1.43993	DS-N_8 and ES-N_8 down vs ES-N_0 and DS-N_0	0.372153	0.902579	-1.10794	ED-N_1 down vs ED-N_0	0.717962	1.06337	1.06337	DD-N_1 up vs DD-N_0	0.127444
ABI1	0.978977	1.00182	1.00182	ED-I_1 up vs ED-I_0	0.0169747	1.16756	1.16756	ED-I_1 up vs ES-N_1 and DS-N_1	2.49615e-05	1.24032	1.24032	DD-N_1 and ED-N_1 up vs DD-N_0 and ED-N_0	1.16691e-05	0.803214	-1.245	DS-I_1 and ES-I_1 down vs DD-N_1 and ED-N_1	0.0099517	1.15957	1.15957	ES-I_1 and ES-N_1 up vs ES-I_0 and ES-N_0	0.576925	1.03278	1.03278	DS-N_1 and ES-N_1 up vs DS-N_0 and ES-N_0	1.23519e-08	0.740696	-1.35008	DS-I_4i and ES-I_4i down vs ED-I_4i	1.23519e-08	1.35008	1.35008	ED-I_4i up vs ES-I_4i and DS-I_4i	3.50435e-08	1.33571	1.33571	DD-N_1 and ED-N_1 up vs ES-N_1 and DS-N_1	0.333502	0.936943	-1.0673	DS-N_8 and ES-N_8 down vs ES-N_0 and DS-N_0	0.0108028	1.20771	1.20771	ED-N_1 up vs ED-N_0	0.000506932	1.27131	1.27131	DD-N_1 up vs DD-N_0	0.00859767
SLAMF6	0.730921	0.92123	-1.08551	ED-I_1 down vs ED-I_0	0.00617265	0.62676	-1.59551	ED-I_1 down vs ES-N_1 and DS-N_1	0.0648577	1.26236	1.26236	DD-N_1 and ED-N_1 up vs DD-N_0 and ED-N_0	0.134473	1.16396	1.16396	DS-I_1 and ES-I_1 up vs DD-N_1 and ED-N_1	0.161475	0.877551	-1.13953	ES-I_1 and ES-N_1 down vs ES-I_0 and ES-N_0	0.334854	0.903847	-1.10638	DS-N_1 and ES-N_1 down vs DS-N_0 and ES-N_0	0.0190824	2.54037	2.54037	DS-I_4i and ES-I_4i up vs ED-I_4i	0.0190824	0.393644	-2.54037	ED-I_4i down vs ES-I_4i and DS-I_4i	0.748188	1.03634	1.03634	DD-N_1 and ED-N_1 up vs ES-N_1 and DS-N_1	0.000867797	1.37317	1.37317	DS-N_8 and ES-N_8 up vs ES-N_0 and DS-N_0	0.218992	1.26171	1.26171	ED-N_1 up vs ED-N_0	0.165253	1.26294	1.26294	DD-N_1 up vs DD-N_0	0.404843
ARHGAP9	0.4057	1.09028	1.09028	ED-I_1 up vs ED-I_0	1.848e-06	1.73532	1.73532	ED-I_1 up vs ES-N_1 and DS-N_1	0.000642226	0.666202	-1.50105	DD-N_1 and ED-N_1 down vs DD-N_0 and ED-N_0	0.0796217	1.24794	1.24794	DS-I_1 and ES-I_1 up vs DD-N_1 and ED-N_1	0.244636	0.872671	-1.14591	ES-I_1 and ES-N_1 down vs ES-I_0 and ES-N_0	0.0613425	0.813341	-1.2295	DS-N_1 and ES-N_1 down vs DS-N_0 and ES-N_0	0.000391906	0.764686	-1.30773	DS-I_4i and ES-I_4i down vs ED-I_4i	0.000391906	1.30773	1.30773	ED-I_4i up vs ES-I_4i and DS-I_4i	0.382837	0.890427	-1.12306	DD-N_1 and ED-N_1 down vs ES-N_1 and DS-N_1	0.00192946	0.654203	-1.52858	DS-N_8 and ES-N_8 down vs ES-N_0 and DS-N_0	0.041714	0.697214	-1.43428	ED-N_1 down vs ED-N_0	0.0047306	0.639738	-1.56314	DD-N_1 down vs DD-N_0	0.058081
CTSB	0.00446715	1.81152	1.81152	ED-I_1 up vs ED-I_0	0.000275136	1.9993	1.9993	ED-I_1 up vs ES-N_1 and DS-N_1	0.0175342	1.41108	1.41108	DD-N_1 and ED-N_1 up vs DD-N_0 and ED-N_0	0.000695407	0.591386	-1.69094	DS-I_1 and ES-I_1 down vs DD-N_1 and ED-N_1	0.69017	0.926524	-1.0793	ES-I_1 and ES-N_1 down vs ES-I_0 and ES-N_0	0.761724	0.937362	-1.06682	DS-N_1 and ES-N_1 down vs DS-N_0 and ES-N_0	0.812753	0.929767	-1.07554	DS-I_4i and ES-I_4i down vs ED-I_4i	0.812753	1.07554	1.07554	ED-I_4i up vs ES-I_4i and DS-I_4i	8.52019e-05	1.90819	1.90819	DD-N_1 and ED-N_1 up vs ES-N_1 and DS-N_1	0.993431	0.998114	-1.00189	DS-N_8 and ES-N_8 down vs ES-N_0 and DS-N_0	0.0561494	1.40954	1.40954	ED-N_1 up vs ED-N_0	0.143947	1.41313	1.41313	DD-N_1 up vs DD-N_0	0.534396
HNRNPA2B1	0.613535	0.964533	-1.03677	ED-I_1 down vs ED-I_0	0.0278283	0.877538	-1.13955	ED-I_1 down vs ES-N_1 and DS-N_1	4.6305e-06	1.24962	1.24962	DD-N_1 and ED-N_1 up vs DD-N_0 and ED-N_0	0.864297	0.992938	-1.00711	DS-I_1 and ES-I_1 down vs DD-N_1 and ED-N_1	0.288486	1.04645	1.04645	ES-I_1 and ES-N_1 up vs ES-I_0 and ES-N_0	0.758841	1.01406	1.01406	DS-N_1 and ES-N_1 up vs DS-N_0 and ES-N_0	0.000111422	0.799907	-1.25015	DS-I_4i and ES-I_4i down vs ED-I_4i	0.000111422	1.25015	1.25015	ED-I_4i up vs ES-I_4i and DS-I_4i	0.00864333	1.12297	1.12297	DD-N_1 and ED-N_1 up vs ES-N_1 and DS-N_1	1.06164e-06	1.25585	1.25585	DS-N_8 and ES-N_8 up vs ES-N_0 and DS-N_0	0.00192936	1.25087	1.25087	ED-N_1 up vs ED-N_0	0.000527339	1.24852	1.24852	DD-N_1 up vs DD-N_0	0.29896
CARD6	0.524811	1.08093	1.08093	ED-I_1 up vs ED-I_0	0.0776256	1.22037	1.22037	ED-I_1 up vs ES-N_1 and DS-N_1	0.0067312	1.28582	1.28582	DD-N_1 and ED-N_1 up vs DD-N_0 and ED-N_0	0.000849248	0.731902	-1.3663	DS-I_1 and ES-I_1 down vs DD-N_1 and ED-N_1	0.010194	1.35568	1.35568	ES-I_1 and ES-N_1 up vs ES-I_0 and ES-N_0	0.020692	1.30995	1.30995	DS-N_1 and ES-N_1 up vs DS-N_0 and ES-N_0	1.10575e-06	0.687075	-1.45545	DS-I_4i and ES-I_4i down vs ED-I_4i	1.10575e-06	1.45545	1.45545	ED-I_4i up vs ES-I_4i and DS-I_4i	0.00262254	1.31772	1.31772	DD-N_1 and ED-N_1 up vs ES-N_1 and DS-N_1	0.374783	0.868975	-1.15078	DS-N_8 and ES-N_8 down vs ES-N_0 and DS-N_0	0.134263	1.22618	1.22618	ED-N_1 up vs ED-N_0	0.018737	1.34321	1.34321	DD-N_1 up vs DD-N_0	0.321846
S100A9	0.0909371	1.37212	1.37212	ED-I_1 up vs ED-I_0	0.00251379	1.73419	1.73419	ED-I_1 up vs ES-N_1 and DS-N_1	0.138083	0.795767	-1.25665	DD-N_1 and ED-N_1 down vs DD-N_0 and ED-N_0	0.132947	0.746521	-1.33955	DS-I_1 and ES-I_1 down vs DD-N_1 and ED-N_1	0.0159169	1.90369	1.90369	ES-I_1 and ES-N_1 up vs ES-I_0 and ES-N_0	0.0613679	1.58318	1.58318	DS-N_1 and ES-N_1 up vs DS-N_0 and ES-N_0	6.54564e-07	0.596303	-1.677	DS-I_4i and ES-I_4i down vs ED-I_4i	6.54564e-07	1.677	1.677	ED-I_4i up vs ES-I_4i and DS-I_4i	0.328088	1.19716	1.19716	DD-N_1 and ED-N_1 up vs ES-N_1 and DS-N_1	0.342244	0.672906	-1.48609	DS-N_8 and ES-N_8 down vs ES-N_0 and DS-N_0	0.0669089	0.705256	-1.41792	ED-N_1 down vs ED-N_0	0.79266	0.935164	-1.06933	DD-N_1 down vs DD-N_0	0.428176
TRAF1	0.981554	1.00466	1.00466	ED-I_1 up vs ED-I_0	0.017442	0.706183	-1.41606	ED-I_1 down vs ES-N_1 and DS-N_1	0.699048	0.94871	-1.05406	DD-N_1 and ED-N_1 down vs DD-N_0 and ED-N_0	0.0235941	1.31059	1.31059	DS-I_1 and ES-I_1 up vs DD-N_1 and ED-N_1	4.63132e-05	0.659218	-1.51695	ES-I_1 and ES-N_1 down vs ES-I_0 and ES-N_0	0.214082	0.889133	-1.12469	DS-N_1 and ES-N_1 down vs DS-N_0 and ES-N_0	0.369852	1.21411	1.21411	DS-I_4i and ES-I_4i up vs ED-I_4i	0.369852	0.823646	-1.21411	ED-I_4i down vs ES-I_4i and DS-I_4i	0.0181686	0.755114	-1.3243	DD-N_1 and ED-N_1 down vs ES-N_1 and DS-N_1	1.6238e-05	1.43641	1.43641	DS-N_8 and ES-N_8 up vs ES-N_0 and DS-N_0	0.602419	0.888604	-1.12536	ED-N_1 down vs ED-N_0	0.979465	0.995699	-1.00432	DD-N_1 down vs DD-N_0	0.000775885
TBL1X	0.558185	0.95295	-1.04937	ED-I_1 down vs ED-I_0	1.69058e-05	1.47478	1.47478	ED-I_1 up vs ES-N_1 and DS-N_1	0.327652	1.075	1.075	DD-N_1 and ED-N_1 up vs DD-N_0 and ED-N_0	0.00353496	0.795314	-1.25737	DS-I_1 and ES-I_1 down vs DD-N_1 and ED-N_1	0.441538	0.936609	-1.06768	ES-I_1 and ES-N_1 down vs ES-I_0 and ES-N_0	0.0400649	0.846405	-1.18147	DS-N_1 and ES-N_1 down vs DS-N_0 and ES-N_0	2.43857e-07	0.71621	-1.39624	DS-I_4i and ES-I_4i down vs ED-I_4i	2.43857e-07	1.39624	1.39624	ED-I_4i up vs ES-I_4i and DS-I_4i	0.000996179	1.30158	1.30158	DD-N_1 and ED-N_1 up vs ES-N_1 and DS-N_1	0.0159938	0.799762	-1.25037	DS-N_8 and ES-N_8 down vs ES-N_0 and DS-N_0	0.278606	1.13055	1.13055	ED-N_1 up vs ED-N_0	0.7635	1.02959	1.02959	DD-N_1 up vs DD-N_0	0.113394
TOP2B	0.145412	0.861051	-1.16137	ED-I_1 down vs ED-I_0	3.32033e-07	0.663997	-1.50603	ED-I_1 down vs ES-N_1 and DS-N_1	0.77789	0.980541	-1.01984	DD-N_1 and ED-N_1 down vs DD-N_0 and ED-N_0	0.000234278	1.25686	1.25686	DS-I_1 and ES-I_1 up vs DD-N_1 and ED-N_1	0.63147	1.02622	1.02622	ES-I_1 and ES-N_1 up vs ES-I_0 and ES-N_0	0.0106673	1.15429	1.15429	DS-N_1 and ES-N_1 up vs DS-N_0 and ES-N_0	0.308374	1.10205	1.10205	DS-I_4i and ES-I_4i up vs ED-I_4i	0.308374	0.907397	-1.10205	ED-I_4i down vs ES-I_4i and DS-I_4i	4.50904e-05	0.777575	-1.28605	DD-N_1 and ED-N_1 down vs ES-N_1 and DS-N_1	7.32489e-12	1.48498	1.48498	DS-N_8 and ES-N_8 up vs ES-N_0 and DS-N_0	0.862859	1.01716	1.01716	ED-N_1 up vs ED-N_0	0.567699	0.945218	-1.05796	DD-N_1 down vs DD-N_0	8.78097e-09
JAK3	0.202364	0.810996	-1.23305	ED-I_1 down vs ED-I_0	0.332552	1.18101	1.18101	ED-I_1 up vs ES-N_1 and DS-N_1	0.22253	0.844344	-1.18435	DD-N_1 and ED-N_1 down vs DD-N_0 and ED-N_0	0.878829	1.02241	1.02241	DS-I_1 and ES-I_1 up vs DD-N_1 and ED-N_1	0.544934	0.913951	-1.09415	ES-I_1 and ES-N_1 down vs ES-I_0 and ES-N_0	0.381637	0.882294	-1.13341	DS-N_1 and ES-N_1 down vs DS-N_0 and ES-N_0	8.19709e-07	0.673721	-1.4843	DS-I_4i and ES-I_4i down vs ED-I_4i	8.19709e-07	1.4843	1.4843	ED-I_4i up vs ES-I_4i and DS-I_4i	0.67988	1.06459	1.06459	DD-N_1 and ED-N_1 up vs ES-N_1 and DS-N_1	0.232732	0.821843	-1.21678	DS-N_8 and ES-N_8 down vs ES-N_0 and DS-N_0	0.35008	0.821224	-1.21769	ED-N_1 down vs ED-N_0	0.428164	0.864949	-1.15614	DD-N_1 down vs DD-N_0	0.541884
TMEM127	0.207517	0.901878	-1.1088	ED-I_1 down vs ED-I_0	0.00367714	1.28062	1.28062	ED-I_1 up vs ES-N_1 and DS-N_1	0.0061702	0.815363	-1.22645	DD-N_1 and ED-N_1 down vs DD-N_0 and ED-N_0	0.540038	0.951084	-1.05143	DS-I_1 and ES-I_1 down vs DD-N_1 and ED-N_1	0.107604	0.879213	-1.13738	ES-I_1 and ES-N_1 down vs ES-I_0 and ES-N_0	0.0302391	0.854641	-1.17008	DS-N_1 and ES-N_1 down vs DS-N_0 and ES-N_0	0.814815	1.01578	1.01578	DS-I_4i and ES-I_4i up vs ED-I_4i	0.814815	0.984463	-1.01578	ED-I_4i down vs ES-I_4i and DS-I_4i	0.95678	1.00434	1.00434	DD-N_1 and ED-N_1 up vs ES-N_1 and DS-N_1	0.000100421	0.706645	-1.41514	DS-N_8 and ES-N_8 down vs ES-N_0 and DS-N_0	0.281815	0.879181	-1.13742	ED-N_1 down vs ED-N_0	0.00504057	0.768944	-1.30048	DD-N_1 down vs DD-N_0	0.0223985
IL7R	0.349923	0.766948	-1.30387	ED-I_1 down vs ED-I_0	0.0619563	0.654731	-1.52734	ED-I_1 down vs ES-N_1 and DS-N_1	0.798807	1.05754	1.05754	DD-N_1 and ED-N_1 up vs DD-N_0 and ED-N_0	0.0200236	1.48737	1.48737	DS-I_1 and ES-I_1 up vs DD-N_1 and ED-N_1	0.0100229	0.728086	-1.37346	ES-I_1 and ES-N_1 down vs ES-I_0 and ES-N_0	0.128608	0.813574	-1.22914	DS-N_1 and ES-N_1 down vs DS-N_0 and ES-N_0	0.880212	1.0582	1.0582	DS-I_4i and ES-I_4i up vs ED-I_4i	0.880212	0.945003	-1.0582	ED-I_4i down vs ES-I_4i and DS-I_4i	0.0965896	0.742421	-1.34694	DD-N_1 and ED-N_1 down vs ES-N_1 and DS-N_1	5.2256e-10	1.88757	1.88757	DS-N_8 and ES-N_8 up vs ES-N_0 and DS-N_0	0.343872	1.43392	1.43392	ED-N_1 up vs ED-N_0	0.557269	0.856136	-1.16804	DD-N_1 down vs DD-N_0	5.46824e-09
ITGB2	0.0387453	0.813708	-1.22894	ED-I_1 down vs ED-I_0	0.0026252	1.40935	1.40935	ED-I_1 up vs ES-N_1 and DS-N_1	4.38197e-08	0.575486	-1.73766	DD-N_1 and ED-N_1 down vs DD-N_0 and ED-N_0	0.212118	1.15769	1.15769	DS-I_1 and ES-I_1 up vs DD-N_1 and ED-N_1	3.41469e-05	0.665933	-1.50165	ES-I_1 and ES-N_1 down vs ES-I_0 and ES-N_0	0.00276403	0.750498	-1.33245	DS-N_1 and ES-N_1 down vs DS-N_0 and ES-N_0	0.00962457	1.22833	1.22833	DS-I_4i and ES-I_4i up vs ED-I_4i	0.00962457	0.814115	-1.22833	ED-I_4i down vs ES-I_4i and DS-I_4i	0.348379	0.894131	-1.1184	DD-N_1 and ED-N_1 down vs ES-N_1 and DS-N_1	0.00857157	0.757706	-1.31977	DS-N_8 and ES-N_8 down vs ES-N_0 and DS-N_0	1.80837e-06	0.511863	-1.95365	ED-N_1 down vs ED-N_0	0.00193738	0.647514	-1.54437	DD-N_1 down vs DD-N_0	0.236701
ADAM10	0.473134	0.942106	-1.06145	ED-I_1 down vs ED-I_0	0.366471	1.07184	1.07184	ED-I_1 up vs ES-N_1 and DS-N_1	1.09681e-10	1.48367	1.48367	DD-N_1 and ED-N_1 up vs DD-N_0 and ED-N_0	0.000677222	0.839382	-1.19135	DS-I_1 and ES-I_1 down vs DD-N_1 and ED-N_1	0.000110119	1.27329	1.27329	ES-I_1 and ES-N_1 up vs ES-I_0 and ES-N_0	0.186938	1.09387	1.09387	DS-N_1 and ES-N_1 up vs DS-N_0 and ES-N_0	0.00433074	0.84587	-1.18221	DS-I_4i and ES-I_4i down vs ED-I_4i	0.00433074	1.18221	1.18221	ED-I_4i up vs ES-I_4i and DS-I_4i	7.19395e-10	1.4324	1.4324	DD-N_1 and ED-N_1 up vs ES-N_1 and DS-N_1	0.905945	0.990703	-1.00938	DS-N_8 and ES-N_8 down vs ES-N_0 and DS-N_0	0.000349423	1.35599	1.35599	ED-N_1 up vs ED-N_0	8.64118e-09	1.61751	1.61751	DD-N_1 up vs DD-N_0	0.0919314
SIGLEC5	0.965246	1.00667	1.00667	ED-I_1 up vs ED-I_0	0.00137565	1.74494	1.74494	ED-I_1 up vs ES-N_1 and DS-N_1	0.471378	1.10639	1.10639	DD-N_1 and ED-N_1 up vs DD-N_0 and ED-N_0	0.00543167	0.634691	-1.57557	DS-I_1 and ES-I_1 down vs DD-N_1 and ED-N_1	0.0502806	1.59528	1.59528	ES-I_1 and ES-N_1 up vs ES-I_0 and ES-N_0	0.78861	1.05294	1.05294	DS-N_1 and ES-N_1 up vs DS-N_0 and ES-N_0	0.825991	0.977764	-1.02274	DS-I_4i and ES-I_4i down vs ED-I_4i	0.825991	1.02274	1.02274	ED-I_4i up vs ES-I_4i and DS-I_4i	0.0131979	1.48138	1.48138	DD-N_1 and ED-N_1 up vs ES-N_1 and DS-N_1	0.0298277	0.521489	-1.91758	DS-N_8 and ES-N_8 down vs ES-N_0 and DS-N_0	0.0523402	1.52275	1.52275	ED-N_1 up vs ED-N_0	0.352499	0.840882	-1.18923	DD-N_1 down vs DD-N_0	0.0572303
RAB5A	0.246831	1.16517	1.16517	ED-I_1 up vs ED-I_0	0.0211695	1.32564	1.32564	ED-I_1 up vs ES-N_1 and DS-N_1	1.94716e-11	1.7256	1.7256	DD-N_1 and ED-N_1 up vs DD-N_0 and ED-N_0	1.64043e-12	0.565732	-1.76762	DS-I_1 and ES-I_1 down vs DD-N_1 and ED-N_1	0.0345359	1.26776	1.26776	ES-I_1 and ES-N_1 up vs ES-I_0 and ES-N_0	0.571283	1.06937	1.06937	DS-N_1 and ES-N_1 up vs DS-N_0 and ES-N_0	1.27243e-06	0.635648	-1.5732	DS-I_4i and ES-I_4i down vs ED-I_4i	1.27243e-06	1.5732	1.5732	ED-I_4i up vs ES-I_4i and DS-I_4i	4.14303e-16	2.04815	2.04815	DD-N_1 and ED-N_1 up vs ES-N_1 and DS-N_1	0.536015	0.915922	-1.0918	DS-N_8 and ES-N_8 down vs ES-N_0 and DS-N_0	7.53832e-06	1.60006	1.60006	ED-N_1 up vs ED-N_0	1.25743e-07	1.87992	1.87992	DD-N_1 up vs DD-N_0	0.229544
S1PR5	0.146569	0.646256	-1.54738	ED-I_1 down vs ED-I_0	0.00191261	0.494159	-2.02364	ED-I_1 down vs ES-N_1 and DS-N_1	0.682165	0.914614	-1.09336	DD-N_1 and ED-N_1 down vs DD-N_0 and ED-N_0	0.00229886	1.68573	1.68573	DS-I_1 and ES-I_1 up vs DD-N_1 and ED-N_1	5.82063e-06	0.587544	-1.702	ES-I_1 and ES-N_1 down vs ES-I_0 and ES-N_0	0.106252	0.824436	-1.21295	DS-N_1 and ES-N_1 down vs DS-N_0 and ES-N_0	0.0116899	6.61107	6.61107	DS-I_4i and ES-I_4i up vs ED-I_4i	0.0116899	0.151261	-6.61107	ED-I_4i down vs ES-I_4i and DS-I_4i	0.00403732	0.607593	-1.64584	DD-N_1 and ED-N_1 down vs ES-N_1 and DS-N_1	0.00391622	1.3503	1.3503	DS-N_8 and ES-N_8 up vs ES-N_0 and DS-N_0	0.854823	1.06938	1.06938	ED-N_1 up vs ED-N_0	0.446267	0.816179	-1.22522	DD-N_1 down vs DD-N_0	0.00737265
DDX58	0.325324	0.847687	-1.17968	ED-I_1 down vs ED-I_0	0.396161	1.15499	1.15499	ED-I_1 up vs ES-N_1 and DS-N_1	0.0023707	0.660808	-1.5133	DD-N_1 and ED-N_1 down vs DD-N_0 and ED-N_0	0.97272	0.99444	-1.00559	DS-I_1 and ES-I_1 down vs DD-N_1 and ED-N_1	0.0653428	1.35674	1.35674	ES-I_1 and ES-N_1 up vs ES-I_0 and ES-N_0	9.49246e-06	0.596132	-1.67748	DS-N_1 and ES-N_1 down vs DS-N_0 and ES-N_0	0.610219	1.06148	1.06148	DS-I_4i and ES-I_4i up vs ED-I_4i	0.610219	0.942079	-1.06148	ED-I_4i down vs ES-I_4i and DS-I_4i	0.702818	0.941583	-1.06204	DD-N_1 and ED-N_1 down vs ES-N_1 and DS-N_1	9.10675e-12	0.28451	-3.51481	DS-N_8 and ES-N_8 down vs ES-N_0 and DS-N_0	0.0215863	0.621772	-1.60831	ED-N_1 down vs ED-N_0	0.0426815	0.696385	-1.43599	DD-N_1 down vs DD-N_0	2.28268e-06
CD55	0.569688	1.14103	1.14103	ED-I_1 up vs ED-I_0	0.0180324	1.81296	1.81296	ED-I_1 up vs ES-N_1 and DS-N_1	0.000281511	1.78921	1.78921	DD-N_1 and ED-N_1 up vs DD-N_0 and ED-N_0	0.00040617	0.581791	-1.71883	DS-I_1 and ES-I_1 down vs DD-N_1 and ED-N_1	0.0439463	1.65143	1.65143	ES-I_1 and ES-N_1 up vs ES-I_0 and ES-N_0	0.958545	1.01469	1.01469	DS-N_1 and ES-N_1 up vs DS-N_0 and ES-N_0	4.43777e-14	0.414362	-2.41335	DS-I_4i and ES-I_4i down vs ED-I_4i	4.43777e-14	2.41335	2.41335	ED-I_4i up vs ES-I_4i and DS-I_4i	7.84433e-07	2.46091	2.46091	DD-N_1 and ED-N_1 up vs ES-N_1 and DS-N_1	0.339215	0.700116	-1.42833	DS-N_8 and ES-N_8 down vs ES-N_0 and DS-N_0	0.014951	1.61055	1.61055	ED-N_1 up vs ED-N_0	0.00601566	2.06459	2.06459	DD-N_1 up vs DD-N_0	0.142791
IL27RA	0.0193528	0.703906	-1.42064	ED-I_1 down vs ED-I_0	0.0809326	0.786794	-1.27098	ED-I_1 down vs ES-N_1 and DS-N_1	0.0639768	0.75647	-1.32193	DD-N_1 and ED-N_1 down vs DD-N_0 and ED-N_0	0.000193808	1.64026	1.64026	DS-I_1 and ES-I_1 up vs DD-N_1 and ED-N_1	2.49656e-07	0.637288	-1.56915	ES-I_1 and ES-N_1 down vs ES-I_0 and ES-N_0	9.16343e-05	0.716	-1.39665	DS-N_1 and ES-N_1 down vs DS-N_0 and ES-N_0	0.000385575	2.59486	2.59486	DS-I_4i and ES-I_4i up vs ED-I_4i	0.000385575	0.385377	-2.59486	ED-I_4i down vs ES-I_4i and DS-I_4i	0.000148438	0.605268	-1.65216	DD-N_1 and ED-N_1 down vs ES-N_1 and DS-N_1	0.195858	1.10222	1.10222	DS-N_8 and ES-N_8 up vs ES-N_0 and DS-N_0	0.065726	0.627534	-1.59354	ED-N_1 down vs ED-N_0	0.433998	0.865992	-1.15474	DD-N_1 down vs DD-N_0	0.0240975
RNF13	0.315875	1.14234	1.14234	ED-I_1 up vs ED-I_0	0.000541703	1.60691	1.60691	ED-I_1 up vs ES-N_1 and DS-N_1	0.00182083	1.36514	1.36514	DD-N_1 and ED-N_1 up vs DD-N_0 and ED-N_0	0.000511086	0.70854	-1.41135	DS-I_1 and ES-I_1 down vs DD-N_1 and ED-N_1	0.0201254	1.36417	1.36417	ES-I_1 and ES-N_1 up vs ES-I_0 and ES-N_0	0.542295	1.09402	1.09402	DS-N_1 and ES-N_1 up vs DS-N_0 and ES-N_0	2.63088e-10	0.564291	-1.77213	DS-I_4i and ES-I_4i down vs ED-I_4i	2.63088e-10	1.77213	1.77213	ED-I_4i up vs ES-I_4i and DS-I_4i	4.72566e-07	1.75493	1.75493	DD-N_1 and ED-N_1 up vs ES-N_1 and DS-N_1	0.35026	0.840097	-1.19034	DS-N_8 and ES-N_8 down vs ES-N_0 and DS-N_0	0.120936	1.22729	1.22729	ED-N_1 up vs ED-N_0	0.00398534	1.54021	1.54021	DD-N_1 up vs DD-N_0	0.126727
CEACAM3	0.666811	0.944624	-1.05862	ED-I_1 down vs ED-I_0	0.00193357	1.58788	1.58788	ED-I_1 up vs ES-N_1 and DS-N_1	0.389476	1.08935	1.08935	DD-N_1 and ED-N_1 up vs DD-N_0 and ED-N_0	4.85747e-05	0.614538	-1.62724	DS-I_1 and ES-I_1 down vs DD-N_1 and ED-N_1	0.0943234	1.3189	1.3189	ES-I_1 and ES-N_1 up vs ES-I_0 and ES-N_0	0.973824	0.99501	-1.00502	DS-N_1 and ES-N_1 down vs DS-N_0 and ES-N_0	0.790104	1.02719	1.02719	DS-I_4i and ES-I_4i up vs ED-I_4i	0.790104	0.973529	-1.02719	ED-I_4i down vs ES-I_4i and DS-I_4i	1.71575e-05	1.69207	1.69207	DD-N_1 and ED-N_1 up vs ES-N_1 and DS-N_1	0.0054003	0.526018	-1.90108	DS-N_8 and ES-N_8 down vs ES-N_0 and DS-N_0	0.15	1.25801	1.25801	ED-N_1 up vs ED-N_0	0.821767	0.971977	-1.02883	DD-N_1 down vs DD-N_0	0.0134659
CABIN1	0.088297	0.832861	-1.20068	ED-I_1 down vs ED-I_0	0.00893853	0.788654	-1.26798	ED-I_1 down vs ES-N_1 and DS-N_1	1.7486e-05	0.646029	-1.54792	DD-N_1 and ED-N_1 down vs DD-N_0 and ED-N_0	8.51068e-05	1.48665	1.48665	DS-I_1 and ES-I_1 up vs DD-N_1 and ED-N_1	2.83329e-07	0.714203	-1.40016	ES-I_1 and ES-N_1 down vs ES-I_0 and ES-N_0	0.0216538	0.868616	-1.15126	DS-N_1 and ES-N_1 down vs DS-N_0 and ES-N_0	0.00477922	1.40842	1.40842	DS-I_4i and ES-I_4i up vs ED-I_4i	0.00477922	0.710016	-1.40842	ED-I_4i down vs ES-I_4i and DS-I_4i	3.15444e-10	0.553957	-1.8052	DD-N_1 and ED-N_1 down vs ES-N_1 and DS-N_1	0.540831	1.03854	1.03854	DS-N_8 and ES-N_8 up vs ES-N_0 and DS-N_0	0.0118608	0.700105	-1.42836	ED-N_1 down vs ED-N_0	0.000289922	0.595897	-1.67814	DD-N_1 down vs DD-N_0	0.0345729
TYK2	0.132272	0.896319	-1.11567	ED-I_1 down vs ED-I_0	0.0457661	1.15374	1.15374	ED-I_1 up vs ES-N_1 and DS-N_1	8.32968e-10	0.641585	-1.55864	DD-N_1 and ED-N_1 down vs DD-N_0 and ED-N_0	0.0517606	1.16478	1.16478	DS-I_1 and ES-I_1 up vs DD-N_1 and ED-N_1	9.15972e-05	0.781782	-1.27913	ES-I_1 and ES-N_1 down vs ES-I_0 and ES-N_0	0.00509474	0.849673	-1.17692	DS-N_1 and ES-N_1 down vs DS-N_0 and ES-N_0	0.555006	1.03829	1.03829	DS-I_4i and ES-I_4i up vs ED-I_4i	0.555006	0.963122	-1.03829	ED-I_4i down vs ES-I_4i and DS-I_4i	0.000270341	0.761909	-1.31249	DD-N_1 and ED-N_1 down vs ES-N_1 and DS-N_1	5.47195e-07	0.694924	-1.43901	DS-N_8 and ES-N_8 down vs ES-N_0 and DS-N_0	0.000845881	0.707718	-1.41299	ED-N_1 down vs ED-N_0	3.45013e-08	0.586443	-1.7052	DD-N_1 down vs DD-N_0	0.00207336
MAP3K11	0.221264	0.902661	-1.10784	ED-I_1 down vs ED-I_0	0.000206152	1.40463	1.40463	ED-I_1 up vs ES-N_1 and DS-N_1	0.00185997	0.739223	-1.35277	DD-N_1 and ED-N_1 down vs DD-N_0 and ED-N_0	0.143072	1.16019	1.16019	DS-I_1 and ES-I_1 up vs DD-N_1 and ED-N_1	1.0862e-05	0.691393	-1.44636	ES-I_1 and ES-N_1 down vs ES-I_0 and ES-N_0	1.55187e-05	0.720867	-1.38722	DS-N_1 and ES-N_1 down vs DS-N_0 and ES-N_0	0.407184	1.06255	1.06255	DS-I_4i and ES-I_4i up vs ED-I_4i	0.407184	0.941132	-1.06255	ED-I_4i down vs ES-I_4i and DS-I_4i	0.0500143	0.823134	-1.21487	DD-N_1 and ED-N_1 down vs ES-N_1 and DS-N_1	1.88631e-07	0.622539	-1.60632	DS-N_8 and ES-N_8 down vs ES-N_0 and DS-N_0	0.124117	0.80363	-1.24435	ED-N_1 down vs ED-N_0	0.00393623	0.684466	-1.46099	DD-N_1 down vs DD-N_0	0.00383799
STAT4	0.686609	1.10448	1.10448	ED-I_1 up vs ED-I_0	0.0557211	0.719267	-1.39031	ED-I_1 down vs ES-N_1 and DS-N_1	0.0230121	1.35748	1.35748	DD-N_1 and ED-N_1 up vs DD-N_0 and ED-N_0	0.00835608	1.2985	1.2985	DS-I_1 and ES-I_1 up vs DD-N_1 and ED-N_1	0.0837913	1.17427	1.17427	ES-I_1 and ES-N_1 up vs ES-I_0 and ES-N_0	0.422761	0.912695	-1.09566	DS-N_1 and ES-N_1 down vs DS-N_0 and ES-N_0	0.128438	1.68726	1.68726	DS-I_4i and ES-I_4i up vs ED-I_4i	0.128438	0.592678	-1.68726	ED-I_4i down vs ES-I_4i and DS-I_4i	0.451197	1.09236	1.09236	DD-N_1 and ED-N_1 up vs ES-N_1 and DS-N_1	0.000764862	1.41219	1.41219	DS-N_8 and ES-N_8 up vs ES-N_0 and DS-N_0	0.0306496	1.48123	1.48123	ED-N_1 up vs ED-N_0	0.288966	1.23415	1.23415	DD-N_1 up vs DD-N_0	0.454206
EIF3A	0.00126481	0.778619	-1.28432	ED-I_1 down vs ED-I_0	0.00784261	0.83183	-1.20217	ED-I_1 down vs ES-N_1 and DS-N_1	0.0131333	1.16165	1.16165	DD-N_1 and ED-N_1 up vs DD-N_0 and ED-N_0	0.213365	1.06763	1.06763	DS-I_1 and ES-I_1 up vs DD-N_1 and ED-N_1	0.000187303	0.841034	-1.18901	ES-I_1 and ES-N_1 down vs ES-I_0 and ES-N_0	0.0183446	0.891614	-1.12156	DS-N_1 and ES-N_1 down vs DS-N_0 and ES-N_0	0.158197	1.12758	1.12758	DS-I_4i and ES-I_4i up vs ED-I_4i	0.158197	0.886854	-1.12758	ED-I_4i down vs ES-I_4i and DS-I_4i	0.555894	0.96903	-1.03196	DD-N_1 and ED-N_1 down vs ES-N_1 and DS-N_1	0.000328409	1.18481	1.18481	DS-N_8 and ES-N_8 up vs ES-N_0 and DS-N_0	0.0847675	1.16661	1.16661	ED-N_1 up vs ED-N_0	0.0721617	1.15717	1.15717	DD-N_1 up vs DD-N_0	0.00506839
CDC42	0.000850432	1.30977	1.30977	ED-I_1 up vs ED-I_0	0.00038964	1.27912	1.27912	ED-I_1 up vs ES-N_1 and DS-N_1	2.45342e-11	1.44762	1.44762	DD-N_1 and ED-N_1 up vs DD-N_0 and ED-N_0	2.75676e-13	0.666134	-1.5012	DS-I_1 and ES-I_1 down vs DD-N_1 and ED-N_1	0.0121035	1.17631	1.17631	ES-I_1 and ES-N_1 up vs ES-I_0 and ES-N_0	0.0547228	1.13891	1.13891	DS-N_1 and ES-N_1 up vs DS-N_0 and ES-N_0	2.0979e-05	0.744988	-1.3423	DS-I_4i and ES-I_4i down vs ED-I_4i	2.0979e-05	1.3423	1.3423	ED-I_4i up vs ES-I_4i and DS-I_4i	5.31662e-14	1.52763	1.52763	DD-N_1 and ED-N_1 up vs ES-N_1 and DS-N_1	0.978519	0.997852	-1.00215	DS-N_8 and ES-N_8 down vs ES-N_0 and DS-N_0	3.5679e-08	1.46552	1.46552	ED-N_1 up vs ED-N_0	2.79754e-05	1.4257	1.4257	DD-N_1 up vs DD-N_0	0.956851
GNG10	0.951304	0.980418	-1.01997	ED-I_1 down vs ED-I_0	0.367349	1.34337	1.34337	ED-I_1 up vs ES-N_1 and DS-N_1	1.91256e-06	1.92018	1.92018	DD-N_1 and ED-N_1 up vs DD-N_0 and ED-N_0	1.38518e-06	0.526175	-1.90051	DS-I_1 and ES-I_1 down vs DD-N_1 and ED-N_1	0.00105143	2.71258	2.71258	ES-I_1 and ES-N_1 up vs ES-I_0 and ES-N_0	0.371602	1.3848	1.3848	DS-N_1 and ES-N_1 up vs DS-N_0 and ES-N_0	7.54355e-07	0.539675	-1.85297	DS-I_4i and ES-I_4i down vs ED-I_4i	7.54355e-07	1.85297	1.85297	ED-I_4i up vs ES-I_4i and DS-I_4i	4.69666e-12	3.35539	3.35539	DD-N_1 and ED-N_1 up vs ES-N_1 and DS-N_1	0.716263	0.826607	-1.20976	DS-N_8 and ES-N_8 down vs ES-N_0 and DS-N_0	0.0208697	1.59191	1.59191	ED-N_1 up vs ED-N_0	7.00963e-06	2.27715	2.27715	DD-N_1 up vs DD-N_0	0.284072
RNF125	0.916532	0.983412	-1.01687	ED-I_1 down vs ED-I_0	0.0470105	0.782286	-1.2783	ED-I_1 down vs ES-N_1 and DS-N_1	0.704651	0.958632	-1.04315	DD-N_1 and ED-N_1 down vs DD-N_0 and ED-N_0	2.47893e-06	1.53835	1.53835	DS-I_1 and ES-I_1 up vs DD-N_1 and ED-N_1	0.197693	0.911712	-1.09684	ES-I_1 and ES-N_1 down vs ES-I_0 and ES-N_0	0.012938	0.817587	-1.22311	DS-N_1 and ES-N_1 down vs DS-N_0 and ES-N_0	0.013028	1.65951	1.65951	DS-I_4i and ES-I_4i up vs ED-I_4i	0.013028	0.602589	-1.65951	ED-I_4i down vs ES-I_4i and DS-I_4i	0.0561765	0.824475	-1.21289	DD-N_1 and ED-N_1 down vs ES-N_1 and DS-N_1	0.0174202	1.19333	1.19333	DS-N_8 and ES-N_8 up vs ES-N_0 and DS-N_0	0.173281	0.795487	-1.25709	ED-N_1 down vs ED-N_0	0.407561	1.13187	1.13187	DD-N_1 up vs DD-N_0	0.10836
LIME1	0.262113	0.751811	-1.33012	ED-I_1 down vs ED-I_0	0.00555823	0.583772	-1.713	ED-I_1 down vs ES-N_1 and DS-N_1	0.00149487	0.50494	-1.98043	DD-N_1 and ED-N_1 down vs DD-N_0 and ED-N_0	4.80189e-05	2.23391	2.23391	DS-I_1 and ES-I_1 up vs DD-N_1 and ED-N_1	7.529e-08	0.505469	-1.97836	ES-I_1 and ES-N_1 down vs ES-I_0 and ES-N_0	0.00417495	0.739999	-1.35135	DS-N_1 and ES-N_1 down vs DS-N_0 and ES-N_0	0.0168325	2.21639	2.21639	DS-I_4i and ES-I_4i up vs ED-I_4i	0.0168325	0.451184	-2.21639	ED-I_4i down vs ES-I_4i and DS-I_4i	5.9463e-06	0.419825	-2.38194	DD-N_1 and ED-N_1 down vs ES-N_1 and DS-N_1	0.27381	1.10909	1.10909	DS-N_8 and ES-N_8 up vs ES-N_0 and DS-N_0	0.0192013	0.444662	-2.2489	ED-N_1 down vs ED-N_0	0.0292987	0.55669	-1.79633	DD-N_1 down vs DD-N_0	0.0357983
TLN1	0.887435	0.988231	-1.01191	ED-I_1 down vs ED-I_0	1.28412e-07	1.6654	1.6654	ED-I_1 up vs ES-N_1 and DS-N_1	0.80269	1.02191	1.02191	DD-N_1 and ED-N_1 up vs DD-N_0 and ED-N_0	0.013314	0.791264	-1.2638	DS-I_1 and ES-I_1 down vs DD-N_1 and ED-N_1	0.0433864	0.83698	-1.19477	ES-I_1 and ES-N_1 down vs ES-I_0 and ES-N_0	0.013958	0.802866	-1.24554	DS-N_1 and ES-N_1 down vs DS-N_0 and ES-N_0	0.205654	0.910779	-1.09796	DS-I_4i and ES-I_4i down vs ED-I_4i	0.205654	1.09796	1.09796	ED-I_4i up vs ES-I_4i and DS-I_4i	0.0340902	1.21699	1.21699	DD-N_1 and ED-N_1 up vs ES-N_1 and DS-N_1	0.106266	0.857059	-1.16678	DS-N_8 and ES-N_8 down vs ES-N_0 and DS-N_0	0.359113	1.11073	1.11073	ED-N_1 up vs ED-N_0	0.572448	0.927933	-1.07766	DD-N_1 down vs DD-N_0	0.914357
PRPF4B	0.0118932	0.830975	-1.20341	ED-I_1 down vs ED-I_0	1.92895e-09	0.695522	-1.43777	ED-I_1 down vs ES-N_1 and DS-N_1	0.102133	0.920329	-1.08657	DD-N_1 and ED-N_1 down vs DD-N_0 and ED-N_0	0.000132827	1.20043	1.20043	DS-I_1 and ES-I_1 up vs DD-N_1 and ED-N_1	0.503376	0.973666	-1.02705	ES-I_1 and ES-N_1 down vs ES-I_0 and ES-N_0	0.0166026	1.10521	1.10521	DS-N_1 and ES-N_1 up vs DS-N_0 and ES-N_0	0.0353573	1.16709	1.16709	DS-I_4i and ES-I_4i up vs ED-I_4i	0.0353573	0.856836	-1.16709	ED-I_4i down vs ES-I_4i and DS-I_4i	4.16461e-07	0.787728	-1.26947	DD-N_1 and ED-N_1 down vs ES-N_1 and DS-N_1	1.58386e-06	1.23927	1.23927	DS-N_8 and ES-N_8 up vs ES-N_0 and DS-N_0	0.0390724	0.856049	-1.16816	ED-N_1 down vs ED-N_0	0.806672	0.983354	-1.01693	DD-N_1 down vs DD-N_0	0.000533975
IL21R	0.605216	0.891046	-1.12228	ED-I_1 down vs ED-I_0	0.00703086	0.64211	-1.55737	ED-I_1 down vs ES-N_1 and DS-N_1	0.467241	0.893767	-1.11886	DD-N_1 and ED-N_1 down vs DD-N_0 and ED-N_0	0.00195807	1.49948	1.49948	DS-I_1 and ES-I_1 up vs DD-N_1 and ED-N_1	8.60378e-06	0.632595	-1.58079	ES-I_1 and ES-N_1 down vs ES-I_0 and ES-N_0	0.260184	0.891986	-1.12109	DS-N_1 and ES-N_1 down vs DS-N_0 and ES-N_0	0.00134234	2.46805	2.46805	DS-I_4i and ES-I_4i up vs ED-I_4i	0.00134234	0.405179	-2.46805	ED-I_4i down vs ES-I_4i and DS-I_4i	0.00581872	0.692681	-1.44367	DD-N_1 and ED-N_1 down vs ES-N_1 and DS-N_1	2.75624e-05	1.45581	1.45581	DS-N_8 and ES-N_8 up vs ES-N_0 and DS-N_0	0.28449	0.764136	-1.30867	ED-N_1 down vs ED-N_0	0.96562	1.00839	1.00839	DD-N_1 up vs DD-N_0	0.00250825
EIF4B	0.0335955	0.752509	-1.32889	ED-I_1 down vs ED-I_0	0.0292287	0.77378	-1.29236	ED-I_1 down vs ES-N_1 and DS-N_1	0.979598	0.99744	-1.00257	DD-N_1 and ED-N_1 down vs DD-N_0 and ED-N_0	0.00263519	1.29779	1.29779	DS-I_1 and ES-I_1 up vs DD-N_1 and ED-N_1	0.00589652	0.811497	-1.23229	ES-I_1 and ES-N_1 down vs ES-I_0 and ES-N_0	0.0599785	0.862751	-1.15908	DS-N_1 and ES-N_1 down vs DS-N_0 and ES-N_0	0.743955	1.05212	1.05212	DS-I_4i and ES-I_4i up vs ED-I_4i	0.743955	0.950458	-1.05212	ED-I_4i down vs ES-I_4i and DS-I_4i	0.180984	0.884031	-1.13118	DD-N_1 and ED-N_1 down vs ES-N_1 and DS-N_1	2.02489e-08	1.47131	1.47131	DS-N_8 and ES-N_8 up vs ES-N_0 and DS-N_0	0.286535	1.17423	1.17423	ED-N_1 up vs ED-N_0	0.270571	0.862057	-1.16002	DD-N_1 down vs DD-N_0	1.64631e-09
EIF5B	0.92878	0.989248	-1.01087	ED-I_1 down vs ED-I_0	0.360338	0.912045	-1.09644	ED-I_1 down vs ES-N_1 and DS-N_1	9.17551e-05	1.42776	1.42776	DD-N_1 and ED-N_1 up vs DD-N_0 and ED-N_0	0.531462	1.04579	1.04579	DS-I_1 and ES-I_1 up vs DD-N_1 and ED-N_1	0.728672	1.02375	1.02375	ES-I_1 and ES-N_1 up vs ES-I_0 and ES-N_0	0.408892	0.939123	-1.06482	DS-N_1 and ES-N_1 down vs DS-N_0 and ES-N_0	0.29996	1.1762	1.1762	DS-I_4i and ES-I_4i up vs ED-I_4i	0.29996	0.850193	-1.1762	ED-I_4i down vs ES-I_4i and DS-I_4i	0.208247	1.10161	1.10161	DD-N_1 and ED-N_1 up vs ES-N_1 and DS-N_1	5.69332e-06	1.3809	1.3809	DS-N_8 and ES-N_8 up vs ES-N_0 and DS-N_0	0.0461098	1.29247	1.29247	ED-N_1 up vs ED-N_0	0.000344501	1.57395	1.57395	DD-N_1 up vs DD-N_0	0.0626083
TNFSF14	0.7781	1.03892	1.03892	ED-I_1 up vs ED-I_0	0.0110824	1.41827	1.41827	ED-I_1 up vs ES-N_1 and DS-N_1	0.000341764	1.37557	1.37557	DD-N_1 and ED-N_1 up vs DD-N_0 and ED-N_0	5.02851e-07	0.620256	-1.61224	DS-I_1 and ES-I_1 down vs DD-N_1 and ED-N_1	0.0291653	1.3256	1.3256	ES-I_1 and ES-N_1 up vs ES-I_0 and ES-N_0	0.715278	0.953623	-1.04863	DS-N_1 and ES-N_1 down vs DS-N_0 and ES-N_0	1.32963e-05	0.683651	-1.46273	DS-I_4i and ES-I_4i down vs ED-I_4i	1.32963e-05	1.46273	1.46273	ED-I_4i up vs ES-I_4i and DS-I_4i	1.22041e-09	1.87502	1.87502	DD-N_1 and ED-N_1 up vs ES-N_1 and DS-N_1	0.021183	0.672885	-1.48614	DS-N_8 and ES-N_8 down vs ES-N_0 and DS-N_0	0.0039668	1.48263	1.48263	ED-N_1 up vs ED-N_0	0.026083	1.29148	1.29148	DD-N_1 up vs DD-N_0	0.0113051
GNG5	0.312406	1.15847	1.15847	ED-I_1 up vs ED-I_0	0.00384468	1.52054	1.52054	ED-I_1 up vs ES-N_1 and DS-N_1	3.87759e-09	1.71542	1.71542	DD-N_1 and ED-N_1 up vs DD-N_0 and ED-N_0	4.20648e-11	0.539112	-1.8549	DS-I_1 and ES-I_1 down vs DD-N_1 and ED-N_1	0.851097	1.02422	1.02422	ES-I_1 and ES-N_1 up vs ES-I_0 and ES-N_0	0.148824	0.826108	-1.2105	DS-N_1 and ES-N_1 down vs DS-N_0 and ES-N_0	5.82345e-07	0.613575	-1.62979	DS-I_4i and ES-I_4i down vs ED-I_4i	5.82345e-07	1.62979	1.62979	ED-I_4i up vs ES-I_4i and DS-I_4i	5.71304e-15	2.26828	2.26828	DD-N_1 and ED-N_1 up vs ES-N_1 and DS-N_1	0.0303604	0.709832	-1.40878	DS-N_8 and ES-N_8 down vs ES-N_0 and DS-N_0	0.00441433	1.46074	1.46074	ED-N_1 up vs ED-N_0	2.05114e-08	1.98257	1.98257	DD-N_1 up vs DD-N_0	0.0109541
PARP9	0.64387	0.946779	-1.05621	ED-I_1 down vs ED-I_0	0.767804	1.03208	1.03208	ED-I_1 up vs ES-N_1 and DS-N_1	0.00348387	0.763214	-1.31025	DD-N_1 and ED-N_1 down vs DD-N_0 and ED-N_0	0.717563	1.03702	1.03702	DS-I_1 and ES-I_1 up vs DD-N_1 and ED-N_1	0.000205431	1.48218	1.48218	ES-I_1 and ES-N_1 up vs ES-I_0 and ES-N_0	0.166615	1.14028	1.14028	DS-N_1 and ES-N_1 up vs DS-N_0 and ES-N_0	0.926366	0.992562	-1.00749	DS-I_4i and ES-I_4i down vs ED-I_4i	0.926366	1.00749	1.00749	ED-I_4i up vs ES-I_4i and DS-I_4i	0.231244	0.890677	-1.12274	DD-N_1 and ED-N_1 down vs ES-N_1 and DS-N_1	0.00134655	0.635475	-1.57363	DS-N_8 and ES-N_8 down vs ES-N_0 and DS-N_0	0.0191838	0.726915	-1.37568	ED-N_1 down vs ED-N_0	0.070001	0.798019	-1.2531	DD-N_1 down vs DD-N_0	0.00231709
VASP	0.93324	1.00938	1.00938	ED-I_1 up vs ED-I_0	3.83212e-06	1.84062	1.84062	ED-I_1 up vs ES-N_1 and DS-N_1	0.0216194	0.746112	-1.34028	DD-N_1 and ED-N_1 down vs DD-N_0 and ED-N_0	0.816445	0.966717	-1.03443	DS-I_1 and ES-I_1 down vs DD-N_1 and ED-N_1	0.301262	0.872596	-1.14601	ES-I_1 and ES-N_1 down vs ES-I_0 and ES-N_0	0.0410591	0.771283	-1.29654	DS-N_1 and ES-N_1 down vs DS-N_0 and ES-N_0	0.000746306	0.751992	-1.3298	DS-I_4i and ES-I_4i down vs ED-I_4i	0.000746306	1.3298	1.3298	ED-I_4i up vs ES-I_4i and DS-I_4i	0.816817	1.03436	1.03436	DD-N_1 and ED-N_1 up vs ES-N_1 and DS-N_1	0.00500081	0.649857	-1.5388	DS-N_8 and ES-N_8 down vs ES-N_0 and DS-N_0	0.0460459	0.707668	-1.41309	ED-N_1 down vs ED-N_0	0.206547	0.789891	-1.266	DD-N_1 down vs DD-N_0	0.136615
LCP2	0.163217	0.90047	-1.11053	ED-I_1 down vs ED-I_0	0.00475739	1.24281	1.24281	ED-I_1 up vs ES-N_1 and DS-N_1	0.481987	0.955355	-1.04673	DD-N_1 and ED-N_1 down vs DD-N_0 and ED-N_0	0.76087	0.980295	-1.0201	DS-I_1 and ES-I_1 down vs DD-N_1 and ED-N_1	0.0410101	0.878872	-1.13782	ES-I_1 and ES-N_1 down vs ES-I_0 and ES-N_0	0.000492661	0.802502	-1.2461	DS-N_1 and ES-N_1 down vs DS-N_0 and ES-N_0	8.02567e-05	0.805486	-1.24149	DS-I_4i and ES-I_4i down vs ED-I_4i	8.02567e-05	1.24149	1.24149	ED-I_4i up vs ES-I_4i and DS-I_4i	0.151296	1.10272	1.10272	DD-N_1 and ED-N_1 up vs ES-N_1 and DS-N_1	0.000645476	0.785769	-1.27264	DS-N_8 and ES-N_8 down vs ES-N_0 and DS-N_0	0.294791	0.89858	-1.11287	ED-N_1 down vs ED-N_0	0.956776	1.00454	1.00454	DD-N_1 up vs DD-N_0	0.00219734
MAP2K4	0.821038	1.02399	1.02399	ED-I_1 up vs ED-I_0	0.000287384	1.49491	1.49491	ED-I_1 up vs ES-N_1 and DS-N_1	7.13302e-06	1.3662	1.3662	DD-N_1 and ED-N_1 up vs DD-N_0 and ED-N_0	3.20353e-09	0.648388	-1.54229	DS-I_1 and ES-I_1 down vs DD-N_1 and ED-N_1	0.0110963	1.29735	1.29735	ES-I_1 and ES-N_1 up vs ES-I_0 and ES-N_0	0.672394	1.04856	1.04856	DS-N_1 and ES-N_1 up vs DS-N_0 and ES-N_0	1.05045e-06	0.659908	-1.51536	DS-I_4i and ES-I_4i down vs ED-I_4i	1.05045e-06	1.51536	1.51536	ED-I_4i up vs ES-I_4i and DS-I_4i	1.00562e-15	1.98617	1.98617	DD-N_1 and ED-N_1 up vs ES-N_1 and DS-N_1	0.655871	0.943268	-1.06014	DS-N_8 and ES-N_8 down vs ES-N_0 and DS-N_0	0.0114997	1.28341	1.28341	ED-N_1 up vs ED-N_0	9.82288e-05	1.45059	1.45059	DD-N_1 up vs DD-N_0	0.0847914
NOTCH2	0.0278033	0.817368	-1.22344	ED-I_1 down vs ED-I_0	0.261131	1.1091	1.1091	ED-I_1 up vs ES-N_1 and DS-N_1	0.187643	0.90464	-1.10541	DD-N_1 and ED-N_1 down vs DD-N_0 and ED-N_0	0.253261	0.910964	-1.09774	DS-I_1 and ES-I_1 down vs DD-N_1 and ED-N_1	0.0341796	0.849033	-1.17781	ES-I_1 and ES-N_1 down vs ES-I_0 and ES-N_0	0.0334491	0.855202	-1.16931	DS-N_1 and ES-N_1 down vs DS-N_0 and ES-N_0	0.0822473	1.12634	1.12634	DS-I_4i and ES-I_4i up vs ED-I_4i	0.0822473	0.887833	-1.12634	ED-I_4i down vs ES-I_4i and DS-I_4i	0.579521	1.04507	1.04507	DD-N_1 and ED-N_1 up vs ES-N_1 and DS-N_1	6.28359e-05	0.693205	-1.44258	DS-N_8 and ES-N_8 down vs ES-N_0 and DS-N_0	0.981759	0.997346	-1.00266	ED-N_1 down vs ED-N_0	0.0662815	0.831862	-1.20212	DD-N_1 down vs DD-N_0	0.00538096
OAS3	0.490643	0.890652	-1.12277	ED-I_1 down vs ED-I_0	0.0349188	1.4861	1.4861	ED-I_1 up vs ES-N_1 and DS-N_1	0.00931013	0.607846	-1.64515	DD-N_1 and ED-N_1 down vs DD-N_0 and ED-N_0	0.885246	1.03459	1.03459	DS-I_1 and ES-I_1 up vs DD-N_1 and ED-N_1	0.830235	1.04088	1.04088	ES-I_1 and ES-N_1 up vs ES-I_0 and ES-N_0	2.65108e-08	0.479616	-2.085	DS-N_1 and ES-N_1 down vs DS-N_0 and ES-N_0	0.0143668	1.45402	1.45402	DS-I_4i and ES-I_4i up vs ED-I_4i	0.0143668	0.687748	-1.45402	ED-I_4i down vs ES-I_4i and DS-I_4i	0.303435	0.801953	-1.24696	DD-N_1 and ED-N_1 down vs ES-N_1 and DS-N_1	1.73765e-13	0.210856	-4.74257	DS-N_8 and ES-N_8 down vs ES-N_0 and DS-N_0	0.0649346	0.591623	-1.69027	ED-N_1 down vs ED-N_0	0.0645418	0.622808	-1.60563	DD-N_1 down vs DD-N_0	6.40589e-07
STK4	0.681297	0.977434	-1.02309	ED-I_1 down vs ED-I_0	2.91414e-05	1.26309	1.26309	ED-I_1 up vs ES-N_1 and DS-N_1	0.252652	1.05378	1.05378	DD-N_1 and ED-N_1 up vs DD-N_0 and ED-N_0	0.0035171	0.871853	-1.14698	DS-I_1 and ES-I_1 down vs DD-N_1 and ED-N_1	0.43118	0.963389	-1.038	ES-I_1 and ES-N_1 down vs ES-I_0 and ES-N_0	0.00979758	0.884319	-1.13081	DS-N_1 and ES-N_1 down vs DS-N_0 and ES-N_0	1.26653e-06	0.797345	-1.25416	DS-I_4i and ES-I_4i down vs ED-I_4i	1.26653e-06	1.25416	1.25416	ED-I_4i up vs ES-I_4i and DS-I_4i	0.000339376	1.188	1.188	DD-N_1 and ED-N_1 up vs ES-N_1 and DS-N_1	0.000720628	0.831008	-1.20336	DS-N_8 and ES-N_8 down vs ES-N_0 and DS-N_0	0.20253	1.08753	1.08753	ED-N_1 up vs ED-N_0	0.731301	1.0221	1.0221	DD-N_1 up vs DD-N_0	0.00290373
APOBEC3D	0.0821947	0.734654	-1.36118	ED-I_1 down vs ED-I_0	0.000465939	0.610631	-1.63765	ED-I_1 down vs ES-N_1 and DS-N_1	0.017902	0.723306	-1.38254	DD-N_1 and ED-N_1 down vs DD-N_0 and ED-N_0	9.86933e-06	1.70925	1.70925	DS-I_1 and ES-I_1 up vs DD-N_1 and ED-N_1	0.000667844	0.749139	-1.33487	ES-I_1 and ES-N_1 down vs ES-I_0 and ES-N_0	0.0397897	0.844047	-1.18477	DS-N_1 and ES-N_1 down vs DS-N_0 and ES-N_0	0.000523513	2.21858	2.21858	DS-I_4i and ES-I_4i up vs ED-I_4i	0.000523513	0.45074	-2.21858	ED-I_4i down vs ES-I_4i and DS-I_4i	1.18986e-05	0.587405	-1.7024	DD-N_1 and ED-N_1 down vs ES-N_1 and DS-N_1	0.148665	1.12111	1.12111	DS-N_8 and ES-N_8 up vs ES-N_0 and DS-N_0	0.155302	0.734277	-1.36188	ED-N_1 down vs ED-N_0	0.0525162	0.714692	-1.3992	DD-N_1 down vs DD-N_0	0.328965
TRIM21	0.0469205	0.841776	-1.18796	ED-I_1 down vs ED-I_0	0.0193178	1.23768	1.23768	ED-I_1 up vs ES-N_1 and DS-N_1	0.000321741	0.736044	-1.35861	DD-N_1 and ED-N_1 down vs DD-N_0 and ED-N_0	0.907448	1.0111	1.0111	DS-I_1 and ES-I_1 up vs DD-N_1 and ED-N_1	0.933882	1.00705	1.00705	ES-I_1 and ES-N_1 up vs ES-I_0 and ES-N_0	0.0281015	0.846021	-1.182	DS-N_1 and ES-N_1 down vs DS-N_0 and ES-N_0	0.930681	0.993609	-1.00643	DS-I_4i and ES-I_4i down vs ED-I_4i	0.930681	1.00643	1.00643	ED-I_4i up vs ES-I_4i and DS-I_4i	0.1788	0.885971	-1.1287	DD-N_1 and ED-N_1 down vs ES-N_1 and DS-N_1	1.63548e-07	0.58026	-1.72337	DS-N_8 and ES-N_8 down vs ES-N_0 and DS-N_0	0.00667209	0.734466	-1.36153	ED-N_1 down vs ED-N_0	0.0156251	0.737797	-1.35539	DD-N_1 down vs DD-N_0	0.00020579
ELF4	0.0596998	0.857771	-1.16581	ED-I_1 down vs ED-I_0	0.0288675	1.20037	1.20037	ED-I_1 up vs ES-N_1 and DS-N_1	0.00172718	0.772996	-1.29367	DD-N_1 and ED-N_1 down vs DD-N_0 and ED-N_0	0.348893	1.08455	1.08455	DS-I_1 and ES-I_1 up vs DD-N_1 and ED-N_1	0.000173002	0.760108	-1.3156	ES-I_1 and ES-N_1 down vs ES-I_0 and ES-N_0	6.79013e-06	0.744044	-1.34401	DS-N_1 and ES-N_1 down vs DS-N_0 and ES-N_0	0.314139	1.06874	1.06874	DS-I_4i and ES-I_4i up vs ED-I_4i	0.314139	0.935678	-1.06874	ED-I_4i down vs ES-I_4i and DS-I_4i	0.0475417	0.847767	-1.17957	DD-N_1 and ED-N_1 down vs ES-N_1 and DS-N_1	1.74424e-05	0.729804	-1.37023	DS-N_8 and ES-N_8 down vs ES-N_0 and DS-N_0	0.132044	0.8244	-1.213	ED-N_1 down vs ED-N_0	0.00322875	0.733432	-1.36345	DD-N_1 down vs DD-N_0	0.0643939
GATA1	8.99489e-09	4.42049	4.42049	ED-I_1 up vs ED-I_0	2.0816e-09	3.346	3.346	ED-I_1 up vs ES-N_1 and DS-N_1	0.445371	1.19465	1.19465	DD-N_1 and ED-N_1 up vs DD-N_0 and ED-N_0	0.248519	0.75963	-1.31643	DS-I_1 and ES-I_1 down vs DD-N_1 and ED-N_1	0.945835	1.0172	1.0172	ES-I_1 and ES-N_1 up vs ES-I_0 and ES-N_0	0.685681	0.890247	-1.12328	DS-N_1 and ES-N_1 down vs DS-N_0 and ES-N_0	0.778184	0.808422	-1.23698	DS-I_4i and ES-I_4i down vs ED-I_4i	0.778184	1.23698	1.23698	ED-I_4i up vs ES-I_4i and DS-I_4i	0.107896	1.50478	1.50478	DD-N_1 and ED-N_1 up vs ES-N_1 and DS-N_1	0.338761	0.712103	-1.40429	DS-N_8 and ES-N_8 down vs ES-N_0 and DS-N_0	0.168149	1.42017	1.42017	ED-N_1 up vs ED-N_0	0.763008	0.866599	-1.15394	DD-N_1 down vs DD-N_0	0.870499
FLNA	0.481612	0.936654	-1.06763	ED-I_1 down vs ED-I_0	0.00778837	1.28773	1.28773	ED-I_1 up vs ES-N_1 and DS-N_1	0.118842	0.864099	-1.15727	DD-N_1 and ED-N_1 down vs DD-N_0 and ED-N_0	0.178316	1.13218	1.13218	DS-I_1 and ES-I_1 up vs DD-N_1 and ED-N_1	3.18522e-09	0.650236	-1.5379	ES-I_1 and ES-N_1 down vs ES-I_0 and ES-N_0	8.01772e-10	0.63875	-1.56556	DS-N_1 and ES-N_1 down vs DS-N_0 and ES-N_0	0.000447033	1.56229	1.56229	DS-I_4i and ES-I_4i up vs ED-I_4i	0.000447033	0.640084	-1.56229	ED-I_4i down vs ES-I_4i and DS-I_4i	0.356812	0.917115	-1.09038	DD-N_1 and ED-N_1 down vs ES-N_1 and DS-N_1	0.415649	0.949545	-1.05314	DS-N_8 and ES-N_8 down vs ES-N_0 and DS-N_0	0.482033	0.915148	-1.09272	ED-N_1 down vs ED-N_0	0.132376	0.81114	-1.23283	DD-N_1 down vs DD-N_0	0.0939112
SLC40A1	0.000730089	1.77707	1.77707	ED-I_1 up vs ED-I_0	6.60318e-05	1.81832	1.81832	ED-I_1 up vs ES-N_1 and DS-N_1	6.92502e-06	1.62827	1.62827	DD-N_1 and ED-N_1 up vs DD-N_0 and ED-N_0	1.02178e-08	0.512646	-1.95066	DS-I_1 and ES-I_1 down vs DD-N_1 and ED-N_1	0.00237624	1.80059	1.80059	ES-I_1 and ES-N_1 up vs ES-I_0 and ES-N_0	0.042451	1.50245	1.50245	DS-N_1 and ES-N_1 up vs DS-N_0 and ES-N_0	4.83001e-07	0.531376	-1.88191	DS-I_4i and ES-I_4i down vs ED-I_4i	4.83001e-07	1.88191	1.88191	ED-I_4i up vs ES-I_4i and DS-I_4i	1.53947e-09	2.0687	2.0687	DD-N_1 and ED-N_1 up vs ES-N_1 and DS-N_1	0.429098	0.783923	-1.27564	DS-N_8 and ES-N_8 down vs ES-N_0 and DS-N_0	0.00412246	1.45581	1.45581	ED-N_1 up vs ED-N_0	0.000354939	1.90017	1.90017	DD-N_1 up vs DD-N_0	0.463863
PLCG1	0.958048	1.01239	1.01239	ED-I_1 up vs ED-I_0	0.333884	0.836904	-1.19488	ED-I_1 down vs ES-N_1 and DS-N_1	0.0956491	0.704187	-1.42008	DD-N_1 and ED-N_1 down vs DD-N_0 and ED-N_0	0.00234027	1.7543	1.7543	DS-I_1 and ES-I_1 up vs DD-N_1 and ED-N_1	0.000302618	0.651208	-1.53561	ES-I_1 and ES-N_1 down vs ES-I_0 and ES-N_0	0.0110625	0.739248	-1.35273	DS-N_1 and ES-N_1 down vs DS-N_0 and ES-N_0	0.0203649	2.9664	2.9664	DS-I_4i and ES-I_4i up vs ED-I_4i	0.0203649	0.337109	-2.9664	ED-I_4i down vs ES-I_4i and DS-I_4i	0.00315481	0.577632	-1.7312	DD-N_1 and ED-N_1 down vs ES-N_1 and DS-N_1	8.18018e-05	1.4537	1.4537	DS-N_8 and ES-N_8 up vs ES-N_0 and DS-N_0	0.505233	0.80441	-1.24315	ED-N_1 down vs ED-N_0	0.0906206	0.629718	-1.58801	DD-N_1 down vs DD-N_0	9.07076e-05
NBEAL2	0.814124	1.02508	1.02508	ED-I_1 up vs ED-I_0	2.83417e-05	1.62913	1.62913	ED-I_1 up vs ES-N_1 and DS-N_1	0.0106539	0.754382	-1.32559	DD-N_1 and ED-N_1 down vs DD-N_0 and ED-N_0	0.726578	1.04308	1.04308	DS-I_1 and ES-I_1 up vs DD-N_1 and ED-N_1	0.631925	0.947378	-1.05555	ES-I_1 and ES-N_1 down vs ES-I_0 and ES-N_0	0.163367	0.856545	-1.16748	DS-N_1 and ES-N_1 down vs DS-N_0 and ES-N_0	0.00923942	0.816583	-1.22462	DS-I_4i and ES-I_4i down vs ED-I_4i	0.00923942	1.22462	1.22462	ED-I_4i up vs ES-I_4i and DS-I_4i	0.997301	0.999584	-1.00042	DD-N_1 and ED-N_1 down vs ES-N_1 and DS-N_1	0.0234411	0.74031	-1.35079	DS-N_8 and ES-N_8 down vs ES-N_0 and DS-N_0	0.0492914	0.734651	-1.36119	ED-N_1 down vs ED-N_0	0.0967234	0.774279	-1.29152	DD-N_1 down vs DD-N_0	0.134975
MAP3K14	0.147804	0.804253	-1.24339	ED-I_1 down vs ED-I_0	0.0353598	0.764874	-1.3074	ED-I_1 down vs ES-N_1 and DS-N_1	0.00163627	0.692831	-1.44335	DD-N_1 and ED-N_1 down vs DD-N_0 and ED-N_0	0.000880278	1.4571	1.4571	DS-I_1 and ES-I_1 up vs DD-N_1 and ED-N_1	2.71694e-09	0.601132	-1.66353	ES-I_1 and ES-N_1 down vs ES-I_0 and ES-N_0	4.63401e-07	0.678829	-1.47313	DS-N_1 and ES-N_1 down vs DS-N_0 and ES-N_0	0.0378866	1.42342	1.42342	DS-I_4i and ES-I_4i up vs ED-I_4i	0.0378866	0.702535	-1.42342	ED-I_4i down vs ES-I_4i and DS-I_4i	0.000974632	0.688197	-1.45307	DD-N_1 and ED-N_1 down vs ES-N_1 and DS-N_1	0.17245	0.906637	-1.10298	DS-N_8 and ES-N_8 down vs ES-N_0 and DS-N_0	0.0387364	0.707127	-1.41417	ED-N_1 down vs ED-N_0	0.0157055	0.679471	-1.47173	DD-N_1 down vs DD-N_0	0.875634
UQCRH	0.351523	1.52213	1.52213	ED-I_1 up vs ED-I_0	0.56964	1.22125	1.22125	ED-I_1 up vs ES-N_1 and DS-N_1	3.42685e-16	3.51968	3.51968	DD-N_1 and ED-N_1 up vs DD-N_0 and ED-N_0	2.44489e-11	0.446166	-2.24132	DS-I_1 and ES-I_1 down vs DD-N_1 and ED-N_1	0.000620558	2.4661	2.4661	ES-I_1 and ES-N_1 up vs ES-I_0 and ES-N_0	0.121689	1.97282	1.97282	DS-N_1 and ES-N_1 up vs DS-N_0 and ES-N_0	0.802035	0.867276	-1.15304	DS-I_4i and ES-I_4i down vs ED-I_4i	0.802035	1.15304	1.15304	ED-I_4i up vs ES-I_4i and DS-I_4i	1.87211e-18	4.17922	4.17922	DD-N_1 and ED-N_1 up vs ES-N_1 and DS-N_1	0.0670857	2.27766	2.27766	DS-N_8 and ES-N_8 up vs ES-N_0 and DS-N_0	7.58e-09	2.97889	2.97889	ED-N_1 up vs ED-N_0	4.00207e-10	4.36174	4.36174	DD-N_1 up vs DD-N_0	0.483362
FGFBP2	0.172096	0.602391	-1.66005	ED-I_1 down vs ED-I_0	0.0169578	0.498843	-2.00464	ED-I_1 down vs ES-N_1 and DS-N_1	0.0131174	0.540074	-1.8516	DD-N_1 and ED-N_1 down vs DD-N_0 and ED-N_0	2.43713e-05	2.43461	2.43461	DS-I_1 and ES-I_1 up vs DD-N_1 and ED-N_1	0.00871926	0.694185	-1.44054	ES-I_1 and ES-N_1 down vs ES-I_0 and ES-N_0	0.0100829	0.693721	-1.4415	DS-N_1 and ES-N_1 down vs DS-N_0 and ES-N_0	0.0302684	4.73979	4.73979	DS-I_4i and ES-I_4i up vs ED-I_4i	0.0302684	0.21098	-4.73979	ED-I_4i down vs ES-I_4i and DS-I_4i	0.00728362	0.526529	-1.89923	DD-N_1 and ED-N_1 down vs ES-N_1 and DS-N_1	0.150361	1.18866	1.18866	DS-N_8 and ES-N_8 up vs ES-N_0 and DS-N_0	0.0946319	0.520437	-1.92146	ED-N_1 down vs ED-N_0	0.0641929	0.556462	-1.79707	DD-N_1 down vs DD-N_0	0.321849
SLFN12L	0.781488	0.923546	-1.08278	ED-I_1 down vs ED-I_0	2.02934e-05	0.469802	-2.12856	ED-I_1 down vs ES-N_1 and DS-N_1	0.0771558	0.768175	-1.30179	DD-N_1 and ED-N_1 down vs DD-N_0 and ED-N_0	1.5717e-05	1.73386	1.73386	DS-I_1 and ES-I_1 up vs DD-N_1 and ED-N_1	0.621148	1.05188	1.05188	ES-I_1 and ES-N_1 up vs ES-I_0 and ES-N_0	0.530957	1.06626	1.06626	DS-N_1 and ES-N_1 up vs DS-N_0 and ES-N_0	0.0197341	2.12731	2.12731	DS-I_4i and ES-I_4i up vs ED-I_4i	0.0197341	0.470078	-2.12731	ED-I_4i down vs ES-I_4i and DS-I_4i	0.000203064	0.614542	-1.62723	DD-N_1 and ED-N_1 down vs ES-N_1 and DS-N_1	0.00027844	1.43354	1.43354	DS-N_8 and ES-N_8 up vs ES-N_0 and DS-N_0	0.0584385	0.642369	-1.55674	ED-N_1 down vs ED-N_0	0.54305	0.889567	-1.12414	DD-N_1 down vs DD-N_0	0.0162973
TCF7	0.61828	0.859014	-1.16413	ED-I_1 down vs ED-I_0	0.00956052	0.572871	-1.7456	ED-I_1 down vs ES-N_1 and DS-N_1	0.716379	0.917175	-1.0903	DD-N_1 and ED-N_1 down vs DD-N_0 and ED-N_0	0.0489293	1.47948	1.47948	DS-I_1 and ES-I_1 up vs DD-N_1 and ED-N_1	0.000159338	0.620275	-1.61219	ES-I_1 and ES-N_1 down vs ES-I_0 and ES-N_0	0.424283	0.903617	-1.10666	DS-N_1 and ES-N_1 down vs DS-N_0 and ES-N_0	0.359004	1.40477	1.40477	DS-I_4i and ES-I_4i up vs ED-I_4i	0.359004	0.711858	-1.40477	ED-I_4i down vs ES-I_4i and DS-I_4i	0.001761	0.565726	-1.76764	DD-N_1 and ED-N_1 down vs ES-N_1 and DS-N_1	7.7345e-08	1.74652	1.74652	DS-N_8 and ES-N_8 up vs ES-N_0 and DS-N_0	0.565281	1.2454	1.2454	ED-N_1 up vs ED-N_0	0.276847	0.717852	-1.39304	DD-N_1 down vs DD-N_0	3.28867e-09
BCL2L12	0.713423	1.20609	1.20609	ED-I_1 up vs ED-I_0	0.969339	0.984752	-1.01548	ED-I_1 down vs ES-N_1 and DS-N_1	4.40541e-07	4.07458	4.07458	DD-N_1 and ED-N_1 up vs DD-N_0 and ED-N_0	0.334264	0.863976	-1.15744	DS-I_1 and ES-I_1 down vs DD-N_1 and ED-N_1	0.000834425	2.17564	2.17564	ES-I_1 and ES-N_1 up vs ES-I_0 and ES-N_0	0.560927	1.23218	1.23218	DS-N_1 and ES-N_1 up vs DS-N_0 and ES-N_0	0.126574	0.476911	-2.09683	DS-I_4i and ES-I_4i down vs ED-I_4i	0.126574	2.09683	2.09683	ED-I_4i up vs ES-I_4i and DS-I_4i	5.95444e-05	2.36524	2.36524	DD-N_1 and ED-N_1 up vs ES-N_1 and DS-N_1	0.403215	1.37022	1.37022	DS-N_8 and ES-N_8 up vs ES-N_0 and DS-N_0	9.63006e-05	5.55975	5.55975	ED-N_1 up vs ED-N_0	0.000776535	3.22809	3.22809	DD-N_1 up vs DD-N_0	0.00269996
ATG9A	8.46526e-06	2.33777	2.33777	ED-I_1 up vs ED-I_0	1.51428e-05	1.92596	1.92596	ED-I_1 up vs ES-N_1 and DS-N_1	0.484492	1.10174	1.10174	DD-N_1 and ED-N_1 up vs DD-N_0 and ED-N_0	0.0156106	0.686462	-1.45674	DS-I_1 and ES-I_1 down vs DD-N_1 and ED-N_1	0.789097	0.957891	-1.04396	ES-I_1 and ES-N_1 down vs ES-I_0 and ES-N_0	0.965253	1.00748	1.00748	DS-N_1 and ES-N_1 up vs DS-N_0 and ES-N_0	0.266947	0.750639	-1.3322	DS-I_4i and ES-I_4i down vs ED-I_4i	0.266947	1.3322	1.3322	ED-I_4i up vs ES-I_4i and DS-I_4i	0.0404972	1.36067	1.36067	DD-N_1 and ED-N_1 up vs ES-N_1 and DS-N_1	0.324397	0.812191	-1.23124	DS-N_8 and ES-N_8 down vs ES-N_0 and DS-N_0	0.807666	1.03799	1.03799	ED-N_1 up vs ED-N_0	0.456087	1.22502	1.22502	DD-N_1 up vs DD-N_0	0.936197
FUT7	0.37257	1.16906	1.16906	ED-I_1 up vs ED-I_0	0.0010094	1.87977	1.87977	ED-I_1 up vs ES-N_1 and DS-N_1	0.695833	1.05354	1.05354	DD-N_1 and ED-N_1 up vs DD-N_0 and ED-N_0	0.00108203	0.580071	-1.72393	DS-I_1 and ES-I_1 down vs DD-N_1 and ED-N_1	0.996217	1.00102	1.00102	ES-I_1 and ES-N_1 up vs ES-I_0 and ES-N_0	0.598703	0.898176	-1.11337	DS-N_1 and ES-N_1 down vs DS-N_0 and ES-N_0	6.22882e-06	0.64065	-1.56091	DS-I_4i and ES-I_4i down vs ED-I_4i	6.22882e-06	1.56091	1.56091	ED-I_4i up vs ES-I_4i and DS-I_4i	0.00088278	1.74669	1.74669	DD-N_1 and ED-N_1 up vs ES-N_1 and DS-N_1	0.0630574	0.599576	-1.66785	DS-N_8 and ES-N_8 down vs ES-N_0 and DS-N_0	0.554125	1.13054	1.13054	ED-N_1 up vs ED-N_0	0.968998	0.993294	-1.00675	DD-N_1 down vs DD-N_0	0.167293
PIK3R1	0.370663	0.925954	-1.07997	ED-I_1 down vs ED-I_0	3.29757e-05	0.752812	-1.32835	ED-I_1 down vs ES-N_1 and DS-N_1	0.000158983	1.23049	1.23049	DD-N_1 and ED-N_1 up vs DD-N_0 and ED-N_0	0.781063	1.01318	1.01318	DS-I_1 and ES-I_1 up vs DD-N_1 and ED-N_1	0.722224	1.01652	1.01652	ES-I_1 and ES-N_1 up vs ES-I_0 and ES-N_0	0.150214	1.07357	1.07357	DS-N_1 and ES-N_1 up vs DS-N_0 and ES-N_0	0.856783	0.985184	-1.01504	DS-I_4i and ES-I_4i down vs ED-I_4i	0.856783	1.01504	1.01504	ED-I_4i up vs ES-I_4i and DS-I_4i	0.553239	1.02895	1.02895	DD-N_1 and ED-N_1 up vs ES-N_1 and DS-N_1	2.96022e-07	1.30025	1.30025	DS-N_8 and ES-N_8 up vs ES-N_0 and DS-N_0	0.0178017	1.19306	1.19306	ED-N_1 up vs ED-N_0	0.0025324	1.27163	1.27163	DD-N_1 up vs DD-N_0	0.00012111
NUP62	0.159348	0.856326	-1.16778	ED-I_1 down vs ED-I_0	0.777575	0.97173	-1.02909	ED-I_1 down vs ES-N_1 and DS-N_1	0.00220538	0.719392	-1.39006	DD-N_1 and ED-N_1 down vs DD-N_0 and ED-N_0	0.00510807	1.34706	1.34706	DS-I_1 and ES-I_1 up vs DD-N_1 and ED-N_1	3.48973e-13	0.583764	-1.71302	ES-I_1 and ES-N_1 down vs ES-I_0 and ES-N_0	3.47085e-07	0.698719	-1.43119	DS-N_1 and ES-N_1 down vs DS-N_0 and ES-N_0	0.00641237	1.44624	1.44624	DS-I_4i and ES-I_4i up vs ED-I_4i	0.00641237	0.691446	-1.44624	ED-I_4i down vs ES-I_4i and DS-I_4i	0.000222864	0.684403	-1.46113	DD-N_1 and ED-N_1 down vs ES-N_1 and DS-N_1	0.13058	0.904021	-1.10617	DS-N_8 and ES-N_8 down vs ES-N_0 and DS-N_0	0.0103228	0.649096	-1.5406	ED-N_1 down vs ED-N_0	0.0736915	0.782236	-1.27839	DD-N_1 down vs DD-N_0	0.293334
MARK3	0.000106488	1.99975	1.99975	ED-I_1 up vs ED-I_0	5.23698e-05	1.8272	1.8272	ED-I_1 up vs ES-N_1 and DS-N_1	0.00370779	1.41342	1.41342	DD-N_1 and ED-N_1 up vs DD-N_0 and ED-N_0	0.00348266	0.712945	-1.40263	DS-I_1 and ES-I_1 down vs DD-N_1 and ED-N_1	0.0157381	1.46544	1.46544	ES-I_1 and ES-N_1 up vs ES-I_0 and ES-N_0	0.326177	1.19132	1.19132	DS-N_1 and ES-N_1 up vs DS-N_0 and ES-N_0	0.161112	0.735836	-1.359	DS-I_4i and ES-I_4i down vs ED-I_4i	0.161112	1.359	1.359	ED-I_4i up vs ES-I_4i and DS-I_4i	2.30518e-05	1.72774	1.72774	DD-N_1 and ED-N_1 up vs ES-N_1 and DS-N_1	0.765008	1.0645	1.0645	DS-N_8 and ES-N_8 up vs ES-N_0 and DS-N_0	0.0112928	1.41498	1.41498	ED-N_1 up vs ED-N_0	0.111868	1.41094	1.41094	DD-N_1 up vs DD-N_0	0.692245
AKT1S1	0.000120641	2.3355	2.3355	ED-I_1 up vs ED-I_0	0.000100976	2.00415	2.00415	ED-I_1 up vs ES-N_1 and DS-N_1	0.115139	1.2766	1.2766	DD-N_1 and ED-N_1 up vs DD-N_0 and ED-N_0	0.0328333	0.71315	-1.40223	DS-I_1 and ES-I_1 down vs DD-N_1 and ED-N_1	0.403347	0.858139	-1.16531	ES-I_1 and ES-N_1 down vs ES-I_0 and ES-N_0	0.67954	0.92134	-1.08538	DS-N_1 and ES-N_1 down vs DS-N_0 and ES-N_0	0.517663	0.783501	-1.27632	DS-I_4i and ES-I_4i down vs ED-I_4i	0.517663	1.27632	1.27632	ED-I_4i up vs ES-I_4i and DS-I_4i	0.00601745	1.58904	1.58904	DD-N_1 and ED-N_1 up vs ES-N_1 and DS-N_1	0.312677	0.786615	-1.27127	DS-N_8 and ES-N_8 down vs ES-N_0 and DS-N_0	0.111756	1.34051	1.34051	ED-N_1 up vs ED-N_0	0.522548	1.1884	1.1884	DD-N_1 up vs DD-N_0	0.968767
HCLS1	0.540511	0.938115	-1.06597	ED-I_1 down vs ED-I_0	0.00848232	1.32955	1.32955	ED-I_1 up vs ES-N_1 and DS-N_1	0.000586494	1.35903	1.35903	DD-N_1 and ED-N_1 up vs DD-N_0 and ED-N_0	0.000986453	0.753572	-1.32701	DS-I_1 and ES-I_1 down vs DD-N_1 and ED-N_1	0.935631	1.00756	1.00756	ES-I_1 and ES-N_1 up vs ES-I_0 and ES-N_0	0.119497	0.863414	-1.15819	DS-N_1 and ES-N_1 down vs DS-N_0 and ES-N_0	3.93875e-11	0.616043	-1.62326	DS-I_4i and ES-I_4i down vs ED-I_4i	3.93875e-11	1.62326	1.62326	ED-I_4i up vs ES-I_4i and DS-I_4i	0.000106605	1.41142	1.41142	DD-N_1 and ED-N_1 up vs ES-N_1 and DS-N_1	0.0603131	0.81702	-1.22396	DS-N_8 and ES-N_8 down vs ES-N_0 and DS-N_0	0.00807358	1.41227	1.41227	ED-N_1 up vs ED-N_0	0.0244401	1.31154	1.31154	DD-N_1 up vs DD-N_0	0.0246211
ST6GALNAC2	0.113738	1.32363	1.32363	ED-I_1 up vs ED-I_0	0.00302714	1.66752	1.66752	ED-I_1 up vs ES-N_1 and DS-N_1	0.395299	1.11323	1.11323	DD-N_1 and ED-N_1 up vs DD-N_0 and ED-N_0	0.00427188	0.663436	-1.5073	DS-I_1 and ES-I_1 down vs DD-N_1 and ED-N_1	0.476662	1.14326	1.14326	ES-I_1 and ES-N_1 up vs ES-I_0 and ES-N_0	0.866295	1.03155	1.03155	DS-N_1 and ES-N_1 up vs DS-N_0 and ES-N_0	9.78186e-10	0.514893	-1.94215	DS-I_4i and ES-I_4i down vs ED-I_4i	9.78186e-10	1.94215	1.94215	ED-I_4i up vs ES-I_4i and DS-I_4i	0.00146283	1.60202	1.60202	DD-N_1 and ED-N_1 up vs ES-N_1 and DS-N_1	0.00888495	0.451379	-2.21543	DS-N_8 and ES-N_8 down vs ES-N_0 and DS-N_0	0.0455398	1.46454	1.46454	ED-N_1 up vs ED-N_0	0.420051	0.871898	-1.14692	DD-N_1 down vs DD-N_0	0.0426462
CKAP4	0.275788	1.28033	1.28033	ED-I_1 up vs ED-I_0	0.0531184	1.50974	1.50974	ED-I_1 up vs ES-N_1 and DS-N_1	0.809798	0.957029	-1.0449	DD-N_1 and ED-N_1 down vs DD-N_0 and ED-N_0	0.0564734	0.651529	-1.53485	DS-I_1 and ES-I_1 down vs DD-N_1 and ED-N_1	0.132449	1.53349	1.53349	ES-I_1 and ES-N_1 up vs ES-I_0 and ES-N_0	0.423289	1.20716	1.20716	DS-N_1 and ES-N_1 up vs DS-N_0 and ES-N_0	0.000928409	0.709712	-1.40902	DS-I_4i and ES-I_4i down vs ED-I_4i	0.000928409	1.40902	1.40902	ED-I_4i up vs ES-I_4i and DS-I_4i	0.340295	1.21004	1.21004	DD-N_1 and ED-N_1 up vs ES-N_1 and DS-N_1	0.181831	0.616458	-1.62217	DS-N_8 and ES-N_8 down vs ES-N_0 and DS-N_0	0.817235	0.945853	-1.05725	ED-N_1 down vs ED-N_0	0.912974	0.970086	-1.03084	DD-N_1 down vs DD-N_0	0.289502
RPTOR	0.383547	0.880181	-1.13613	ED-I_1 down vs ED-I_0	0.0974701	0.816453	-1.22481	ED-I_1 down vs ES-N_1 and DS-N_1	5.58919e-05	0.600019	-1.66661	DD-N_1 and ED-N_1 down vs DD-N_0 and ED-N_0	0.000190284	1.59982	1.59982	DS-I_1 and ES-I_1 up vs DD-N_1 and ED-N_1	0.000267588	0.734713	-1.36108	ES-I_1 and ES-N_1 down vs ES-I_0 and ES-N_0	8.43395e-05	0.734391	-1.36167	DS-N_1 and ES-N_1 down vs DS-N_0 and ES-N_0	0.019402	1.70784	1.70784	DS-I_4i and ES-I_4i up vs ED-I_4i	0.019402	0.585535	-1.70784	ED-I_4i down vs ES-I_4i and DS-I_4i	1.34826e-05	0.586742	-1.70433	DD-N_1 and ED-N_1 down vs ES-N_1 and DS-N_1	0.642042	1.03411	1.03411	DS-N_8 and ES-N_8 up vs ES-N_0 and DS-N_0	0.000780667	0.539603	-1.85321	ED-N_1 down vs ED-N_0	0.0166202	0.662592	-1.50922	DD-N_1 down vs DD-N_0	0.0134238
PIK3R2	0.43599	1.56621	1.56621	ED-I_1 up vs ED-I_0	0.333486	1.6363	1.6363	ED-I_1 up vs ES-N_1 and DS-N_1	0.030934	2.32701	2.32701	DD-N_1 and ED-N_1 up vs DD-N_0 and ED-N_0	0.115144	0.595373	-1.67962	DS-I_1 and ES-I_1 down vs DD-N_1 and ED-N_1	0.964747	0.98117	-1.01919	ES-I_1 and ES-N_1 down vs ES-I_0 and ES-N_0	0.748395	0.853155	-1.17212	DS-N_1 and ES-N_1 down vs DS-N_0 and ES-N_0	0.90772	0.876136	-1.14138	DS-I_4i and ES-I_4i down vs ED-I_4i	0.90772	1.14138	1.14138	ED-I_4i up vs ES-I_4i and DS-I_4i	0.0374864	2.15345	2.15345	DD-N_1 and ED-N_1 up vs ES-N_1 and DS-N_1	0.822652	1.11375	1.11375	DS-N_8 and ES-N_8 up vs ES-N_0 and DS-N_0	0.0175703	2.59409	2.59409	ED-N_1 up vs ED-N_0	0.497851	1.83408	1.83408	DD-N_1 up vs DD-N_0	0.475407
CD7	0.499089	0.848666	-1.17832	ED-I_1 down vs ED-I_0	0.369118	0.829674	-1.20529	ED-I_1 down vs ES-N_1 and DS-N_1	0.588735	0.895729	-1.11641	DD-N_1 and ED-N_1 down vs DD-N_0 and ED-N_0	0.00507646	1.59401	1.59401	DS-I_1 and ES-I_1 up vs DD-N_1 and ED-N_1	5.51555e-07	0.592112	-1.68887	ES-I_1 and ES-N_1 down vs ES-I_0 and ES-N_0	2.74179e-05	0.600884	-1.66422	DS-N_1 and ES-N_1 down vs DS-N_0 and ES-N_0	0.00177273	3.36046	3.36046	DS-I_4i and ES-I_4i up vs ED-I_4i	0.00177273	0.297578	-3.36046	ED-I_4i down vs ES-I_4i and DS-I_4i	0.128308	0.757571	-1.32001	DD-N_1 and ED-N_1 down vs ES-N_1 and DS-N_1	0.0287105	1.22685	1.22685	DS-N_8 and ES-N_8 up vs ES-N_0 and DS-N_0	0.854991	1.05879	1.05879	ED-N_1 up vs ED-N_0	0.343868	0.775812	-1.28897	DD-N_1 down vs DD-N_0	0.00315047
RASAL3	0.0311312	0.712555	-1.4034	ED-I_1 down vs ED-I_0	0.00333873	0.676497	-1.4782	ED-I_1 down vs ES-N_1 and DS-N_1	2.10398e-06	0.492657	-2.02981	DD-N_1 and ED-N_1 down vs DD-N_0 and ED-N_0	0.000272851	1.76066	1.76066	DS-I_1 and ES-I_1 up vs DD-N_1 and ED-N_1	5.87591e-07	0.63637	-1.57141	ES-I_1 and ES-N_1 down vs ES-I_0 and ES-N_0	0.00206688	0.782727	-1.27758	DS-N_1 and ES-N_1 down vs DS-N_0 and ES-N_0	0.0193508	1.4698	1.4698	DS-I_4i and ES-I_4i up vs ED-I_4i	0.0193508	0.680367	-1.4698	ED-I_4i down vs ES-I_4i and DS-I_4i	6.6807e-09	0.445254	-2.24591	DD-N_1 and ED-N_1 down vs ES-N_1 and DS-N_1	0.644901	1.03559	1.03559	DS-N_8 and ES-N_8 up vs ES-N_0 and DS-N_0	0.00185894	0.50888	-1.9651	ED-N_1 down vs ED-N_0	0.000221247	0.478212	-2.09112	DD-N_1 down vs DD-N_0	0.0658376
BCL2L1	2.46256e-06	4.7476	4.7476	ED-I_1 up vs ED-I_0	2.89799e-05	2.51801	2.51801	ED-I_1 up vs ES-N_1 and DS-N_1	0.017573	1.49175	1.49175	DD-N_1 and ED-N_1 up vs DD-N_0 and ED-N_0	9.13649e-05	0.463669	-2.15671	DS-I_1 and ES-I_1 down vs DD-N_1 and ED-N_1	0.408342	1.27035	1.27035	ES-I_1 and ES-N_1 up vs ES-I_0 and ES-N_0	0.585469	1.18763	1.18763	DS-N_1 and ES-N_1 up vs DS-N_0 and ES-N_0	0.435237	0.546083	-1.83122	DS-I_4i and ES-I_4i down vs ED-I_4i	0.435237	1.83122	1.83122	ED-I_4i up vs ES-I_4i and DS-I_4i	6.3894e-05	2.2151	2.2151	DD-N_1 and ED-N_1 up vs ES-N_1 and DS-N_1	0.575814	0.786601	-1.27129	DS-N_8 and ES-N_8 down vs ES-N_0 and DS-N_0	0.00649282	1.60832	1.60832	ED-N_1 up vs ED-N_0	0.525949	1.26869	1.26869	DD-N_1 up vs DD-N_0	0.946891
ARHGEF2	0.318786	0.937415	-1.06676	ED-I_1 down vs ED-I_0	1.2181e-05	1.35126	1.35126	ED-I_1 up vs ES-N_1 and DS-N_1	0.024482	0.859023	-1.16411	DD-N_1 and ED-N_1 down vs DD-N_0 and ED-N_0	0.808847	1.01709	1.01709	DS-I_1 and ES-I_1 up vs DD-N_1 and ED-N_1	0.0403887	0.879335	-1.13722	ES-I_1 and ES-N_1 down vs ES-I_0 and ES-N_0	0.016497	0.866251	-1.1544	DS-N_1 and ES-N_1 down vs DS-N_0 and ES-N_0	0.95088	1.00368	1.00368	DS-I_4i and ES-I_4i up vs ED-I_4i	0.95088	0.996331	-1.00368	ED-I_4i down vs ES-I_4i and DS-I_4i	0.283785	0.929522	-1.07582	DD-N_1 and ED-N_1 down vs ES-N_1 and DS-N_1	0.00014877	0.76268	-1.31117	DS-N_8 and ES-N_8 down vs ES-N_0 and DS-N_0	0.467969	0.931468	-1.07357	ED-N_1 down vs ED-N_0	0.0140247	0.795679	-1.25679	DD-N_1 down vs DD-N_0	0.0344699
LY9	0.59698	0.888055	-1.12606	ED-I_1 down vs ED-I_0	0.0081873	0.644801	-1.55087	ED-I_1 down vs ES-N_1 and DS-N_1	0.15001	0.820678	-1.2185	DD-N_1 and ED-N_1 down vs DD-N_0 and ED-N_0	0.0961197	1.24641	1.24641	DS-I_1 and ES-I_1 up vs DD-N_1 and ED-N_1	2.49205e-05	0.631171	-1.58436	ES-I_1 and ES-N_1 down vs ES-I_0 and ES-N_0	0.228275	0.884043	-1.13117	DS-N_1 and ES-N_1 down vs DS-N_0 and ES-N_0	0.296532	1.38089	1.38089	DS-I_4i and ES-I_4i up vs ED-I_4i	0.296532	0.724169	-1.38089	ED-I_4i down vs ES-I_4i and DS-I_4i	0.0302908	0.756646	-1.32162	DD-N_1 and ED-N_1 down vs ES-N_1 and DS-N_1	0.000462587	1.37909	1.37909	DS-N_8 and ES-N_8 up vs ES-N_0 and DS-N_0	0.490213	0.877797	-1.13922	ED-N_1 down vs ED-N_0	0.177752	0.764401	-1.30821	DD-N_1 down vs DD-N_0	0.000289306
ORAI2	0.187701	1.15742	1.15742	ED-I_1 up vs ED-I_0	0.000634063	1.44838	1.44838	ED-I_1 up vs ES-N_1 and DS-N_1	0.448725	0.931635	-1.07338	DD-N_1 and ED-N_1 down vs DD-N_0 and ED-N_0	0.00143175	0.695097	-1.43865	DS-I_1 and ES-I_1 down vs DD-N_1 and ED-N_1	0.977947	1.00356	1.00356	ES-I_1 and ES-N_1 up vs ES-I_0 and ES-N_0	0.940959	1.00787	1.00787	DS-N_1 and ES-N_1 up vs DS-N_0 and ES-N_0	8.11348e-05	0.716543	-1.39559	DS-I_4i and ES-I_4i down vs ED-I_4i	8.11348e-05	1.39559	1.39559	ED-I_4i up vs ES-I_4i and DS-I_4i	0.170856	1.14879	1.14879	DD-N_1 and ED-N_1 up vs ES-N_1 and DS-N_1	0.00677824	0.677703	-1.47557	DS-N_8 and ES-N_8 down vs ES-N_0 and DS-N_0	0.765832	1.03999	1.03999	ED-N_1 up vs ED-N_0	0.171749	0.833606	-1.19961	DD-N_1 down vs DD-N_0	0.0688359
GZMK	0.82611	0.908508	-1.10071	ED-I_1 down vs ED-I_0	0.0143301	0.505073	-1.97991	ED-I_1 down vs ES-N_1 and DS-N_1	0.0169906	0.527571	-1.89548	DD-N_1 and ED-N_1 down vs DD-N_0 and ED-N_0	0.00276117	2.09928	2.09928	DS-I_1 and ES-I_1 up vs DD-N_1 and ED-N_1	0.0886446	0.747327	-1.3381	ES-I_1 and ES-N_1 down vs ES-I_0 and ES-N_0	0.973206	1.00553	1.00553	DS-N_1 and ES-N_1 up vs DS-N_0 and ES-N_0	0.244781	2.06452	2.06452	DS-I_4i and ES-I_4i up vs ED-I_4i	0.244781	0.484374	-2.06452	ED-I_4i down vs ES-I_4i and DS-I_4i	0.00164322	0.463461	-2.15768	DD-N_1 and ED-N_1 down vs ES-N_1 and DS-N_1	0.00028182	1.67454	1.67454	DS-N_8 and ES-N_8 up vs ES-N_0 and DS-N_0	0.0075884	0.41427	-2.41389	ED-N_1 down vs ED-N_0	0.480495	0.728262	-1.37313	DD-N_1 down vs DD-N_0	0.100691
FCGR1B	0.987223	0.99454	-1.00549	ED-I_1 down vs ED-I_0	0.649298	0.881035	-1.13503	ED-I_1 down vs ES-N_1 and DS-N_1	0.228464	1.21367	1.21367	DD-N_1 and ED-N_1 up vs DD-N_0 and ED-N_0	0.0659641	0.737344	-1.35622	DS-I_1 and ES-I_1 down vs DD-N_1 and ED-N_1	0.0113553	2.22917	2.22917	ES-I_1 and ES-N_1 up vs ES-I_0 and ES-N_0	0.226656	1.34895	1.34895	DS-N_1 and ES-N_1 up vs DS-N_0 and ES-N_0	0.00302539	0.723037	-1.38305	DS-I_4i and ES-I_4i down vs ED-I_4i	0.00302539	1.38305	1.38305	ED-I_4i up vs ES-I_4i and DS-I_4i	0.0141206	1.54279	1.54279	DD-N_1 and ED-N_1 up vs ES-N_1 and DS-N_1	0.277539	0.652662	-1.53219	DS-N_8 and ES-N_8 down vs ES-N_0 and DS-N_0	0.481301	1.25279	1.25279	ED-N_1 up vs ED-N_0	0.317089	1.1927	1.1927	DD-N_1 up vs DD-N_0	0.239164
SF3B1	0.892605	1.01437	1.01437	ED-I_1 up vs ED-I_0	0.149531	0.883887	-1.13137	ED-I_1 down vs ES-N_1 and DS-N_1	7.75103e-10	1.47804	1.47804	DD-N_1 and ED-N_1 up vs DD-N_0 and ED-N_0	3.15096e-05	0.792535	-1.26177	DS-I_1 and ES-I_1 down vs DD-N_1 and ED-N_1	0.00264818	1.23469	1.23469	ES-I_1 and ES-N_1 up vs ES-I_0 and ES-N_0	0.0295614	1.16774	1.16774	DS-N_1 and ES-N_1 up vs DS-N_0 and ES-N_0	6.66699e-11	0.62286	-1.6055	DS-I_4i and ES-I_4i down vs ED-I_4i	6.66699e-11	1.6055	1.6055	ED-I_4i up vs ES-I_4i and DS-I_4i	4.45247e-08	1.38402	1.38402	DD-N_1 and ED-N_1 up vs ES-N_1 and DS-N_1	0.316153	1.08525	1.08525	DS-N_8 and ES-N_8 up vs ES-N_0 and DS-N_0	8.36831e-05	1.41715	1.41715	ED-N_1 up vs ED-N_0	6.68301e-07	1.5396	1.5396	DD-N_1 up vs DD-N_0	0.0671449
AEBP2	0.31147	1.20267	1.20267	ED-I_1 up vs ED-I_0	0.0593059	0.785641	-1.27285	ED-I_1 down vs ES-N_1 and DS-N_1	0.0993692	1.19502	1.19502	DD-N_1 and ED-N_1 up vs DD-N_0 and ED-N_0	0.000271213	1.35648	1.35648	DS-I_1 and ES-I_1 up vs DD-N_1 and ED-N_1	0.0360236	1.18794	1.18794	ES-I_1 and ES-N_1 up vs ES-I_0 and ES-N_0	0.911996	1.01031	1.01031	DS-N_1 and ES-N_1 up vs DS-N_0 and ES-N_0	0.566803	1.10202	1.10202	DS-I_4i and ES-I_4i up vs ED-I_4i	0.566803	0.907421	-1.10202	ED-I_4i down vs ES-I_4i and DS-I_4i	0.888682	0.986717	-1.01346	DD-N_1 and ED-N_1 down vs ES-N_1 and DS-N_1	0.000401358	1.37236	1.37236	DS-N_8 and ES-N_8 up vs ES-N_0 and DS-N_0	0.796801	0.961021	-1.04056	ED-N_1 down vs ED-N_0	0.0100648	1.48199	1.48199	DD-N_1 up vs DD-N_0	0.231716
NDUFB1	0.567508	1.46182	1.46182	ED-I_1 up vs ED-I_0	0.709331	1.21704	1.21704	ED-I_1 up vs ES-N_1 and DS-N_1	2.07027e-19	7.94558	7.94558	DD-N_1 and ED-N_1 up vs DD-N_0 and ED-N_0	9.13099e-14	0.320262	-3.12244	DS-I_1 and ES-I_1 down vs DD-N_1 and ED-N_1	0.0326618	2.25076	2.25076	ES-I_1 and ES-N_1 up vs ES-I_0 and ES-N_0	0.497146	1.47697	1.47697	DS-N_1 and ES-N_1 up vs DS-N_0 and ES-N_0	0.0295176	0.424592	-2.3552	DS-I_4i and ES-I_4i down vs ED-I_4i	0.0295176	2.3552	2.3552	ED-I_4i up vs ES-I_4i and DS-I_4i	1.46742e-18	5.77636	5.77636	DD-N_1 and ED-N_1 up vs ES-N_1 and DS-N_1	0.522516	1.49799	1.49799	DS-N_8 and ES-N_8 up vs ES-N_0 and DS-N_0	1.85237e-08	5.61361	5.61361	ED-N_1 up vs ED-N_0	1.1242e-14	11.7528	11.7528	DD-N_1 up vs DD-N_0	0.164275
FCGR2A	0.866511	0.96634	-1.03483	ED-I_1 down vs ED-I_0	0.0576763	1.52039	1.52039	ED-I_1 up vs ES-N_1 and DS-N_1	0.919074	1.01488	1.01488	DD-N_1 and ED-N_1 up vs DD-N_0 and ED-N_0	0.0208475	0.672635	-1.48669	DS-I_1 and ES-I_1 down vs DD-N_1 and ED-N_1	0.803618	1.06202	1.06202	ES-I_1 and ES-N_1 up vs ES-I_0 and ES-N_0	0.357258	0.829657	-1.20532	DS-N_1 and ES-N_1 down vs DS-N_0 and ES-N_0	0.000155564	0.677105	-1.47688	DS-I_4i and ES-I_4i down vs ED-I_4i	0.000155564	1.47688	1.47688	ED-I_4i up vs ES-I_4i and DS-I_4i	0.00666449	1.62713	1.62713	DD-N_1 and ED-N_1 up vs ES-N_1 and DS-N_1	0.00883829	0.45855	-2.18079	DS-N_8 and ES-N_8 down vs ES-N_0 and DS-N_0	0.4571	1.20295	1.20295	ED-N_1 up vs ED-N_0	0.54837	0.89973	-1.11144	DD-N_1 down vs DD-N_0	0.0557082
SYTL2	0.154896	0.632852	-1.58015	ED-I_1 down vs ED-I_0	0.00256282	0.481846	-2.07535	ED-I_1 down vs ES-N_1 and DS-N_1	0.421293	0.865953	-1.1548	DD-N_1 and ED-N_1 down vs DD-N_0 and ED-N_0	0.000213638	1.70689	1.70689	DS-I_1 and ES-I_1 up vs DD-N_1 and ED-N_1	0.0813809	0.830517	-1.20407	ES-I_1 and ES-N_1 down vs ES-I_0 and ES-N_0	0.00491638	0.717404	-1.39392	DS-N_1 and ES-N_1 down vs DS-N_0 and ES-N_0	0.0697743	2.17046	2.17046	DS-I_4i and ES-I_4i up vs ED-I_4i	0.0697743	0.460732	-2.17046	ED-I_4i down vs ES-I_4i and DS-I_4i	0.0925199	0.759567	-1.31654	DD-N_1 and ED-N_1 down vs ES-N_1 and DS-N_1	0.0595927	1.20863	1.20863	DS-N_8 and ES-N_8 up vs ES-N_0 and DS-N_0	0.48459	0.835539	-1.19683	ED-N_1 down vs ED-N_0	0.660839	0.896466	-1.11549	DD-N_1 down vs DD-N_0	0.15773
CCR1	0.209114	0.838411	-1.19273	ED-I_1 down vs ED-I_0	0.130014	1.25218	1.25218	ED-I_1 up vs ES-N_1 and DS-N_1	0.0647967	0.783734	-1.27594	DD-N_1 and ED-N_1 down vs DD-N_0 and ED-N_0	0.760187	1.04426	1.04426	DS-I_1 and ES-I_1 up vs DD-N_1 and ED-N_1	0.789328	1.0343	1.0343	ES-I_1 and ES-N_1 up vs ES-I_0 and ES-N_0	0.0874174	0.811267	-1.23264	DS-N_1 and ES-N_1 down vs DS-N_0 and ES-N_0	0.540145	0.944123	-1.05918	DS-I_4i and ES-I_4i down vs ED-I_4i	0.540145	1.05918	1.05918	ED-I_4i up vs ES-I_4i and DS-I_4i	0.778306	0.96078	-1.04082	DD-N_1 and ED-N_1 down vs ES-N_1 and DS-N_1	1.50326e-05	0.458731	-2.17993	DS-N_8 and ES-N_8 down vs ES-N_0 and DS-N_0	0.174226	0.757261	-1.32055	ED-N_1 down vs ED-N_0	0.208131	0.806519	-1.2399	DD-N_1 down vs DD-N_0	0.000742016
PML	0.236131	0.866091	-1.15461	ED-I_1 down vs ED-I_0	0.130944	1.20614	1.20614	ED-I_1 up vs ES-N_1 and DS-N_1	2.39016e-06	0.542978	-1.8417	DD-N_1 and ED-N_1 down vs DD-N_0 and ED-N_0	0.233034	1.20166	1.20166	DS-I_1 and ES-I_1 up vs DD-N_1 and ED-N_1	0.329401	0.890303	-1.12321	ES-I_1 and ES-N_1 down vs ES-I_0 and ES-N_0	0.168099	0.866914	-1.15352	DS-N_1 and ES-N_1 down vs DS-N_0 and ES-N_0	5.8417e-05	1.50054	1.50054	DS-I_4i and ES-I_4i up vs ED-I_4i	5.8417e-05	0.666425	-1.50054	ED-I_4i down vs ES-I_4i and DS-I_4i	0.00500897	0.676276	-1.47869	DD-N_1 and ED-N_1 down vs ES-N_1 and DS-N_1	0.000520494	0.623456	-1.60396	DS-N_8 and ES-N_8 down vs ES-N_0 and DS-N_0	0.00271972	0.534991	-1.86919	ED-N_1 down vs ED-N_0	0.000164803	0.549097	-1.82117	DD-N_1 down vs DD-N_0	0.036427
NLRC4	0.604059	0.876331	-1.14112	ED-I_1 down vs ED-I_0	0.782873	1.06944	1.06944	ED-I_1 up vs ES-N_1 and DS-N_1	0.133124	1.29158	1.29158	DD-N_1 and ED-N_1 up vs DD-N_0 and ED-N_0	0.0124897	0.632069	-1.58211	DS-I_1 and ES-I_1 down vs DD-N_1 and ED-N_1	0.345689	1.23876	1.23876	ES-I_1 and ES-N_1 up vs ES-I_0 and ES-N_0	0.503319	1.15977	1.15977	DS-N_1 and ES-N_1 up vs DS-N_0 and ES-N_0	1.01365e-05	0.645632	-1.54887	DS-I_4i and ES-I_4i down vs ED-I_4i	1.01365e-05	1.54887	1.54887	ED-I_4i up vs ES-I_4i and DS-I_4i	0.035528	1.44695	1.44695	DD-N_1 and ED-N_1 up vs ES-N_1 and DS-N_1	0.313525	0.733049	-1.36417	DS-N_8 and ES-N_8 down vs ES-N_0 and DS-N_0	0.257989	1.33848	1.33848	ED-N_1 up vs ED-N_0	0.319251	1.25192	1.25192	DD-N_1 up vs DD-N_0	0.373356
DHX58	0.0328005	0.539686	-1.85293	ED-I_1 down vs ED-I_0	0.753091	0.902355	-1.10821	ED-I_1 down vs ES-N_1 and DS-N_1	0.00546424	0.416935	-2.39846	DD-N_1 and ED-N_1 down vs DD-N_0 and ED-N_0	0.364573	1.44074	1.44074	DS-I_1 and ES-I_1 up vs DD-N_1 and ED-N_1	0.985181	0.995165	-1.00486	ES-I_1 and ES-N_1 down vs ES-I_0 and ES-N_0	1.19014e-10	0.366747	-2.72667	DS-N_1 and ES-N_1 down vs DS-N_0 and ES-N_0	0.00196885	2.51538	2.51538	DS-I_4i and ES-I_4i up vs ED-I_4i	0.00196885	0.397555	-2.51538	ED-I_4i down vs ES-I_4i and DS-I_4i	0.0760787	0.536202	-1.86497	DD-N_1 and ED-N_1 down vs ES-N_1 and DS-N_1	8.619e-12	0.250396	-3.99368	DS-N_8 and ES-N_8 down vs ES-N_0 and DS-N_0	0.0548855	0.432238	-2.31354	ED-N_1 down vs ED-N_0	0.0424122	0.401689	-2.48949	DD-N_1 down vs DD-N_0	8.26713e-05
PABPC4	0.0437761	0.71884	-1.39113	ED-I_1 down vs ED-I_0	0.0673082	0.765063	-1.30708	ED-I_1 down vs ES-N_1 and DS-N_1	0.464841	1.10374	1.10374	DD-N_1 and ED-N_1 up vs DD-N_0 and ED-N_0	0.0127552	1.31453	1.31453	DS-I_1 and ES-I_1 up vs DD-N_1 and ED-N_1	8.22612e-08	0.616513	-1.62203	ES-I_1 and ES-N_1 down vs ES-I_0 and ES-N_0	0.00122866	0.745093	-1.34211	DS-N_1 and ES-N_1 down vs DS-N_0 and ES-N_0	0.288543	1.22623	1.22623	DS-I_4i and ES-I_4i up vs ED-I_4i	0.288543	0.815508	-1.22623	ED-I_4i down vs ES-I_4i and DS-I_4i	0.180993	0.856205	-1.16794	DD-N_1 and ED-N_1 down vs ES-N_1 and DS-N_1	0.00270474	1.26175	1.26175	DS-N_8 and ES-N_8 up vs ES-N_0 and DS-N_0	0.545304	1.13409	1.13409	ED-N_1 up vs ED-N_0	0.667799	1.07865	1.07865	DD-N_1 up vs DD-N_0	0.00374119
APOBEC3A	0.943251	1.01098	1.01098	ED-I_1 up vs ED-I_0	0.134145	1.2477	1.2477	ED-I_1 up vs ES-N_1 and DS-N_1	0.0109052	0.70905	-1.41034	DD-N_1 and ED-N_1 down vs DD-N_0 and ED-N_0	0.723163	0.944818	-1.0584	DS-I_1 and ES-I_1 down vs DD-N_1 and ED-N_1	0.571052	0.921301	-1.08542	ES-I_1 and ES-N_1 down vs ES-I_0 and ES-N_0	0.193532	0.850763	-1.17541	DS-N_1 and ES-N_1 down vs DS-N_0 and ES-N_0	0.662561	1.04454	1.04454	DS-I_4i and ES-I_4i up vs ED-I_4i	0.662561	0.957357	-1.04454	ED-I_4i down vs ES-I_4i and DS-I_4i	0.418216	0.887947	-1.12619	DD-N_1 and ED-N_1 down vs ES-N_1 and DS-N_1	2.89786e-05	0.456493	-2.19062	DS-N_8 and ES-N_8 down vs ES-N_0 and DS-N_0	0.166825	0.733936	-1.36252	ED-N_1 down vs ED-N_0	0.0257052	0.691223	-1.44671	DD-N_1 down vs DD-N_0	0.00631656
ITM2A	0.704354	0.866062	-1.15465	ED-I_1 down vs ED-I_0	0.000368355	0.438885	-2.2785	ED-I_1 down vs ES-N_1 and DS-N_1	0.939023	0.985299	-1.01492	DD-N_1 and ED-N_1 down vs DD-N_0 and ED-N_0	0.00319086	1.56711	1.56711	DS-I_1 and ES-I_1 up vs DD-N_1 and ED-N_1	0.144466	1.24351	1.24351	ES-I_1 and ES-N_1 up vs ES-I_0 and ES-N_0	0.0132804	1.46138	1.46138	DS-N_1 and ES-N_1 up vs DS-N_0 and ES-N_0	0.0130525	3.5804	3.5804	DS-I_4i and ES-I_4i up vs ED-I_4i	0.0130525	0.279298	-3.5804	ED-I_4i down vs ES-I_4i and DS-I_4i	0.0156361	0.683468	-1.46313	DD-N_1 and ED-N_1 down vs ES-N_1 and DS-N_1	4.60934e-05	1.85367	1.85367	DS-N_8 and ES-N_8 up vs ES-N_0 and DS-N_0	0.737293	0.919398	-1.08767	ED-N_1 down vs ED-N_0	0.820198	1.0711	1.0711	DD-N_1 up vs DD-N_0	0.0794494
ATP6V1A	0.77115	1.02673	1.02673	ED-I_1 up vs ED-I_0	0.000848509	1.35585	1.35585	ED-I_1 up vs ES-N_1 and DS-N_1	0.000272981	1.29392	1.29392	DD-N_1 and ED-N_1 up vs DD-N_0 and ED-N_0	1.64887e-05	0.736069	-1.35857	DS-I_1 and ES-I_1 down vs DD-N_1 and ED-N_1	0.504902	1.05576	1.05576	ES-I_1 and ES-N_1 up vs ES-I_0 and ES-N_0	0.631535	0.96047	-1.04116	DS-N_1 and ES-N_1 down vs DS-N_0 and ES-N_0	1.45536e-06	0.708202	-1.41203	DS-I_4i and ES-I_4i down vs ED-I_4i	1.45536e-06	1.41203	1.41203	ED-I_4i up vs ES-I_4i and DS-I_4i	2.03417e-07	1.47501	1.47501	DD-N_1 and ED-N_1 up vs ES-N_1 and DS-N_1	0.0153164	0.776726	-1.28746	DS-N_8 and ES-N_8 down vs ES-N_0 and DS-N_0	0.0240882	1.23411	1.23411	ED-N_1 up vs ED-N_0	0.0033419	1.36533	1.36533	DD-N_1 up vs DD-N_0	0.0546465
MAP4K1	0.0244451	0.562351	-1.77825	ED-I_1 down vs ED-I_0	0.00829711	0.557809	-1.79273	ED-I_1 down vs ES-N_1 and DS-N_1	0.0618052	0.656294	-1.52371	DD-N_1 and ED-N_1 down vs DD-N_0 and ED-N_0	0.0069965	1.74085	1.74085	DS-I_1 and ES-I_1 up vs DD-N_1 and ED-N_1	2.55134e-06	0.555086	-1.80152	ES-I_1 and ES-N_1 down vs ES-I_0 and ES-N_0	0.0062008	0.727479	-1.37461	DS-N_1 and ES-N_1 down vs DS-N_0 and ES-N_0	0.0583634	2.08934	2.08934	DS-I_4i and ES-I_4i up vs ED-I_4i	0.0583634	0.478619	-2.08934	ED-I_4i down vs ES-I_4i and DS-I_4i	0.000557718	0.511771	-1.954	DD-N_1 and ED-N_1 down vs ES-N_1 and DS-N_1	0.111488	1.17453	1.17453	DS-N_8 and ES-N_8 up vs ES-N_0 and DS-N_0	0.566148	0.819261	-1.22061	ED-N_1 down vs ED-N_0	0.0386574	0.54242	-1.84359	DD-N_1 down vs DD-N_0	0.0111894
PHF12	0.675199	1.03681	1.03681	ED-I_1 up vs ED-I_0	3.59454e-05	1.44954	1.44954	ED-I_1 up vs ES-N_1 and DS-N_1	0.047528	0.847229	-1.18032	DD-N_1 and ED-N_1 down vs DD-N_0 and ED-N_0	0.715747	1.03213	1.03213	DS-I_1 and ES-I_1 up vs DD-N_1 and ED-N_1	0.632128	0.960354	-1.04128	ES-I_1 and ES-N_1 down vs ES-I_0 and ES-N_0	0.18876	0.897376	-1.11436	DS-N_1 and ES-N_1 down vs DS-N_0 and ES-N_0	5.31619e-07	0.710057	-1.40834	DS-I_4i and ES-I_4i down vs ED-I_4i	5.31619e-07	1.40834	1.40834	ED-I_4i up vs ES-I_4i and DS-I_4i	0.902527	1.01092	1.01092	DD-N_1 and ED-N_1 up vs ES-N_1 and DS-N_1	0.0397252	0.821361	-1.21749	DS-N_8 and ES-N_8 down vs ES-N_0 and DS-N_0	0.996232	1.0006	1.0006	ED-N_1 up vs ED-N_0	0.00522975	0.734151	-1.36212	DD-N_1 down vs DD-N_0	0.16917
MRC2	0.0362673	2.93844	2.93844	ED-I_1 up vs ED-I_0	0.0862869	1.87654	1.87654	ED-I_1 up vs ES-N_1 and DS-N_1	0.269764	0.696469	-1.43581	DD-N_1 and ED-N_1 down vs DD-N_0 and ED-N_0	0.641662	1.17888	1.17888	DS-I_1 and ES-I_1 up vs DD-N_1 and ED-N_1	0.24493	0.699976	-1.42862	ES-I_1 and ES-N_1 down vs ES-I_0 and ES-N_0	0.126671	0.610967	-1.63675	DS-N_1 and ES-N_1 down vs DS-N_0 and ES-N_0	0.591539	0.523535	-1.91009	DS-I_4i and ES-I_4i down vs ED-I_4i	0.591539	1.91009	1.91009	ED-I_4i up vs ES-I_4i and DS-I_4i	0.794638	1.11115	1.11115	DD-N_1 and ED-N_1 up vs ES-N_1 and DS-N_1	0.957752	1.01491	1.01491	DS-N_8 and ES-N_8 up vs ES-N_0 and DS-N_0	0.42511	0.745001	-1.34228	ED-N_1 down vs ED-N_0	0.444621	0.621252	-1.60965	DD-N_1 down vs DD-N_0	0.167391
ITGAM	0.417157	1.14768	1.14768	ED-I_1 up vs ED-I_0	0.00756085	1.58742	1.58742	ED-I_1 up vs ES-N_1 and DS-N_1	0.140784	0.794523	-1.25862	DD-N_1 and ED-N_1 down vs DD-N_0 and ED-N_0	0.282197	0.816205	-1.22518	DS-I_1 and ES-I_1 down vs DD-N_1 and ED-N_1	0.098291	1.38234	1.38234	ES-I_1 and ES-N_1 up vs ES-I_0 and ES-N_0	0.54741	1.11989	1.11989	DS-N_1 and ES-N_1 up vs DS-N_0 and ES-N_0	3.16108e-05	0.656579	-1.52305	DS-I_4i and ES-I_4i down vs ED-I_4i	3.16108e-05	1.52305	1.52305	ED-I_4i up vs ES-I_4i and DS-I_4i	0.698383	1.07082	1.07082	DD-N_1 and ED-N_1 up vs ES-N_1 and DS-N_1	0.0853676	0.618594	-1.61657	DS-N_8 and ES-N_8 down vs ES-N_0 and DS-N_0	0.264168	0.791818	-1.26292	ED-N_1 down vs ED-N_0	0.332378	0.797555	-1.25383	DD-N_1 down vs DD-N_0	0.16633
IQGAP1	0.44254	0.905489	-1.10438	ED-I_1 down vs ED-I_0	0.0172443	1.39322	1.39322	ED-I_1 up vs ES-N_1 and DS-N_1	0.396581	1.10037	1.10037	DD-N_1 and ED-N_1 up vs DD-N_0 and ED-N_0	0.110681	0.832305	-1.20148	DS-I_1 and ES-I_1 down vs DD-N_1 and ED-N_1	0.56888	1.07005	1.07005	ES-I_1 and ES-N_1 up vs ES-I_0 and ES-N_0	0.299875	0.878034	-1.13891	DS-N_1 and ES-N_1 down vs DS-N_0 and ES-N_0	3.79534e-08	0.629527	-1.58849	DS-I_4i and ES-I_4i down vs ED-I_4i	3.79534e-08	1.58849	1.58849	ED-I_4i up vs ES-I_4i and DS-I_4i	0.0241609	1.31204	1.31204	DD-N_1 and ED-N_1 up vs ES-N_1 and DS-N_1	0.0594392	0.753326	-1.32745	DS-N_8 and ES-N_8 down vs ES-N_0 and DS-N_0	0.950121	1.00949	1.00949	ED-N_1 up vs ED-N_0	0.256154	1.21191	1.21191	DD-N_1 up vs DD-N_0	0.130526
ILF3	0.76885	1.03647	1.03647	ED-I_1 up vs ED-I_0	0.678872	0.958829	-1.04294	ED-I_1 down vs ES-N_1 and DS-N_1	0.0447412	0.793502	-1.26024	DD-N_1 and ED-N_1 down vs DD-N_0 and ED-N_0	0.000121087	1.49284	1.49284	DS-I_1 and ES-I_1 up vs DD-N_1 and ED-N_1	0.000185148	0.757283	-1.32051	ES-I_1 and ES-N_1 down vs ES-I_0 and ES-N_0	0.0223942	0.84269	-1.18668	DS-N_1 and ES-N_1 down vs DS-N_0 and ES-N_0	0.000158994	2.06605	2.06605	DS-I_4i and ES-I_4i up vs ED-I_4i	0.000158994	0.484017	-2.06605	ED-I_4i down vs ES-I_4i and DS-I_4i	7.79003e-05	0.663519	-1.50712	DD-N_1 and ED-N_1 down vs ES-N_1 and DS-N_1	0.199105	1.0976	1.0976	DS-N_8 and ES-N_8 up vs ES-N_0 and DS-N_0	0.0761874	0.756494	-1.32189	ED-N_1 down vs ED-N_0	0.28399	0.835094	-1.19747	DD-N_1 down vs DD-N_0	0.155029
SP3	0.503406	1.05173	1.05173	ED-I_1 up vs ED-I_0	0.427373	1.05322	1.05322	ED-I_1 up vs ES-N_1 and DS-N_1	0.310239	0.95031	-1.05229	DD-N_1 and ED-N_1 down vs DD-N_0 and ED-N_0	0.0641626	0.906733	-1.10286	DS-I_1 and ES-I_1 down vs DD-N_1 and ED-N_1	0.000400432	1.23884	1.23884	ES-I_1 and ES-N_1 up vs ES-I_0 and ES-N_0	0.00918719	1.16797	1.16797	DS-N_1 and ES-N_1 up vs DS-N_0 and ES-N_0	3.64989e-05	0.796184	-1.25599	DS-I_4i and ES-I_4i down vs ED-I_4i	3.64989e-05	1.25599	1.25599	ED-I_4i up vs ES-I_4i and DS-I_4i	0.0329225	1.12062	1.12062	DD-N_1 and ED-N_1 up vs ES-N_1 and DS-N_1	0.613587	0.964216	-1.03711	DS-N_8 and ES-N_8 down vs ES-N_0 and DS-N_0	0.944953	1.00496	1.00496	ED-N_1 up vs ED-N_0	0.133219	0.899585	-1.11162	DD-N_1 down vs DD-N_0	0.328767
ATP6V0D1	0.388294	0.926358	-1.0795	ED-I_1 down vs ED-I_0	0.000140276	1.44826	1.44826	ED-I_1 up vs ES-N_1 and DS-N_1	0.42354	0.933491	-1.07125	DD-N_1 and ED-N_1 down vs DD-N_0 and ED-N_0	0.333627	0.916072	-1.09162	DS-I_1 and ES-I_1 down vs DD-N_1 and ED-N_1	0.0751845	0.856949	-1.16693	ES-I_1 and ES-N_1 down vs ES-I_0 and ES-N_0	0.0572409	0.847371	-1.18012	DS-N_1 and ES-N_1 down vs DS-N_0 and ES-N_0	0.0360332	0.859294	-1.16375	DS-I_4i and ES-I_4i down vs ED-I_4i	0.0360332	1.16375	1.16375	ED-I_4i up vs ES-I_4i and DS-I_4i	0.227384	1.11714	1.11714	DD-N_1 and ED-N_1 up vs ES-N_1 and DS-N_1	0.000151368	0.657923	-1.51993	DS-N_8 and ES-N_8 down vs ES-N_0 and DS-N_0	0.345674	0.895563	-1.11662	ED-N_1 down vs ED-N_0	0.850396	0.976397	-1.02417	DD-N_1 down vs DD-N_0	0.0248388
SH3BP2	0.0423636	0.862161	-1.15988	ED-I_1 down vs ED-I_0	0.235354	1.08772	1.08772	ED-I_1 up vs ES-N_1 and DS-N_1	6.50137e-07	0.711199	-1.40608	DD-N_1 and ED-N_1 down vs DD-N_0 and ED-N_0	0.00407138	1.22346	1.22346	DS-I_1 and ES-I_1 up vs DD-N_1 and ED-N_1	0.00273148	0.839007	-1.19188	ES-I_1 and ES-N_1 down vs ES-I_0 and ES-N_0	0.0327302	0.885402	-1.12943	DS-N_1 and ES-N_1 down vs DS-N_0 and ES-N_0	5.95162e-05	1.29603	1.29603	DS-I_4i and ES-I_4i up vs ED-I_4i	5.95162e-05	0.771585	-1.29603	ED-I_4i down vs ES-I_4i and DS-I_4i	0.00182314	0.804507	-1.243	DD-N_1 and ED-N_1 down vs ES-N_1 and DS-N_1	0.00273027	0.820648	-1.21855	DS-N_8 and ES-N_8 down vs ES-N_0 and DS-N_0	0.00257233	0.733525	-1.36328	ED-N_1 down vs ED-N_0	3.65562e-05	0.692592	-1.44385	DD-N_1 down vs DD-N_0	0.173679
GNA12	0.203536	2.18796	2.18796	ED-I_1 up vs ED-I_0	0.309498	1.60134	1.60134	ED-I_1 up vs ES-N_1 and DS-N_1	0.00491041	3.01823	3.01823	DD-N_1 and ED-N_1 up vs DD-N_0 and ED-N_0	0.0138196	0.430978	-2.3203	DS-I_1 and ES-I_1 down vs DD-N_1 and ED-N_1	0.679056	0.836682	-1.1952	ES-I_1 and ES-N_1 down vs ES-I_0 and ES-N_0	0.855713	0.919344	-1.08773	DS-N_1 and ES-N_1 down vs DS-N_0 and ES-N_0	0.961743	0.945756	-1.05735	DS-I_4i and ES-I_4i down vs ED-I_4i	0.961743	1.05735	1.05735	ED-I_4i up vs ES-I_4i and DS-I_4i	0.0199418	2.16205	2.16205	DD-N_1 and ED-N_1 up vs ES-N_1 and DS-N_1	0.997992	0.998763	-1.00124	DS-N_8 and ES-N_8 down vs ES-N_0 and DS-N_0	0.000133584	4.6838	4.6838	ED-N_1 up vs ED-N_0	0.900491	1.1338	1.1338	DD-N_1 up vs DD-N_0	0.59369
NKG7	0.602931	0.879639	-1.13683	ED-I_1 down vs ED-I_0	0.0169107	0.645955	-1.5481	ED-I_1 down vs ES-N_1 and DS-N_1	0.295012	1.15384	1.15384	DD-N_1 and ED-N_1 up vs DD-N_0 and ED-N_0	0.0396604	1.25638	1.25638	DS-I_1 and ES-I_1 up vs DD-N_1 and ED-N_1	0.0223801	0.804547	-1.24293	ES-I_1 and ES-N_1 down vs ES-I_0 and ES-N_0	0.0309307	0.793152	-1.26079	DS-N_1 and ES-N_1 down vs DS-N_0 and ES-N_0	0.0554674	1.7705	1.7705	DS-I_4i and ES-I_4i up vs ED-I_4i	0.0554674	0.564812	-1.7705	ED-I_4i down vs ES-I_4i and DS-I_4i	0.972584	0.995759	-1.00426	DD-N_1 and ED-N_1 down vs ES-N_1 and DS-N_1	0.0269157	1.23522	1.23522	DS-N_8 and ES-N_8 up vs ES-N_0 and DS-N_0	0.826181	1.04349	1.04349	ED-N_1 up vs ED-N_0	0.207372	1.27521	1.27521	DD-N_1 up vs DD-N_0	0.528935
SETD1B	0.730647	1.02801	1.02801	ED-I_1 up vs ED-I_0	0.000447414	1.32378	1.32378	ED-I_1 up vs ES-N_1 and DS-N_1	2.53865e-05	0.688574	-1.45228	DD-N_1 and ED-N_1 down vs DD-N_0 and ED-N_0	0.0222064	1.23538	1.23538	DS-I_1 and ES-I_1 up vs DD-N_1 and ED-N_1	0.00139421	0.790289	-1.26536	ES-I_1 and ES-N_1 down vs ES-I_0 and ES-N_0	0.000848775	0.799451	-1.25086	DS-N_1 and ES-N_1 down vs DS-N_0 and ES-N_0	0.101495	1.12063	1.12063	DS-I_4i and ES-I_4i up vs ED-I_4i	0.101495	0.892358	-1.12063	ED-I_4i down vs ES-I_4i and DS-I_4i	0.000942684	0.744596	-1.34301	DD-N_1 and ED-N_1 down vs ES-N_1 and DS-N_1	0.0048868	0.813249	-1.22964	DS-N_8 and ES-N_8 down vs ES-N_0 and DS-N_0	0.0274656	0.753279	-1.32753	ED-N_1 down vs ED-N_0	0.000141534	0.633618	-1.57824	DD-N_1 down vs DD-N_0	0.394813
ITPKB	0.775214	1.02773	1.02773	ED-I_1 up vs ED-I_0	0.593752	0.958171	-1.04366	ED-I_1 down vs ES-N_1 and DS-N_1	5.84309e-06	0.640506	-1.56127	DD-N_1 and ED-N_1 down vs DD-N_0 and ED-N_0	0.000176944	1.44869	1.44869	DS-I_1 and ES-I_1 up vs DD-N_1 and ED-N_1	2.12882e-06	0.712551	-1.40341	ES-I_1 and ES-N_1 down vs ES-I_0 and ES-N_0	0.103323	0.90528	-1.10463	DS-N_1 and ES-N_1 down vs DS-N_0 and ES-N_0	0.00102153	1.46326	1.46326	DS-I_4i and ES-I_4i up vs ED-I_4i	0.00102153	0.683405	-1.46326	ED-I_4i down vs ES-I_4i and DS-I_4i	2.35568e-10	0.560024	-1.78564	DD-N_1 and ED-N_1 down vs ES-N_1 and DS-N_1	0.0446477	1.12969	1.12969	DS-N_8 and ES-N_8 up vs ES-N_0 and DS-N_0	0.0498586	0.754858	-1.32475	ED-N_1 down vs ED-N_0	6.99833e-06	0.551111	-1.81452	DD-N_1 down vs DD-N_0	0.000376039
PRF1	0.221892	0.737407	-1.3561	ED-I_1 down vs ED-I_0	0.146825	0.731747	-1.36659	ED-I_1 down vs ES-N_1 and DS-N_1	0.100121	0.71032	-1.40782	DD-N_1 and ED-N_1 down vs DD-N_0 and ED-N_0	0.00053288	1.84782	1.84782	DS-I_1 and ES-I_1 up vs DD-N_1 and ED-N_1	2.9233e-06	0.606335	-1.64925	ES-I_1 and ES-N_1 down vs ES-I_0 and ES-N_0	3.56121e-06	0.581968	-1.71831	DS-N_1 and ES-N_1 down vs DS-N_0 and ES-N_0	0.000207399	6.07207	6.07207	DS-I_4i and ES-I_4i up vs ED-I_4i	0.000207399	0.164688	-6.07207	ED-I_4i down vs ES-I_4i and DS-I_4i	0.021584	0.642118	-1.55735	DD-N_1 and ED-N_1 down vs ES-N_1 and DS-N_1	0.871018	1.01577	1.01577	DS-N_8 and ES-N_8 up vs ES-N_0 and DS-N_0	0.203216	0.67856	-1.47371	ED-N_1 down vs ED-N_0	0.290519	0.741133	-1.34929	DD-N_1 down vs DD-N_0	0.560526
PDCD7	0.180324	0.78831	-1.26854	ED-I_1 down vs ED-I_0	0.00751921	0.68152	-1.46731	ED-I_1 down vs ES-N_1 and DS-N_1	0.0359082	0.780753	-1.28081	DD-N_1 and ED-N_1 down vs DD-N_0 and ED-N_0	0.00108761	1.4298	1.4298	DS-I_1 and ES-I_1 up vs DD-N_1 and ED-N_1	0.00889956	0.799549	-1.2507	ES-I_1 and ES-N_1 down vs ES-I_0 and ES-N_0	0.0339338	0.829463	-1.2056	DS-N_1 and ES-N_1 down vs DS-N_0 and ES-N_0	0.000164022	2.49675	2.49675	DS-I_4i and ES-I_4i up vs ED-I_4i	0.000164022	0.40052	-2.49675	ED-I_4i down vs ES-I_4i and DS-I_4i	0.0176602	0.763329	-1.31005	DD-N_1 and ED-N_1 down vs ES-N_1 and DS-N_1	0.000382683	1.3201	1.3201	DS-N_8 and ES-N_8 up vs ES-N_0 and DS-N_0	0.380299	0.844131	-1.18465	ED-N_1 down vs ED-N_0	0.0362672	0.735992	-1.35871	DD-N_1 down vs DD-N_0	0.00543868
ITGAX	0.651057	0.941027	-1.06267	ED-I_1 down vs ED-I_0	0.00617201	1.49662	1.49662	ED-I_1 up vs ES-N_1 and DS-N_1	0.178889	0.820985	-1.21805	DD-N_1 and ED-N_1 down vs DD-N_0 and ED-N_0	0.838162	1.03222	1.03222	DS-I_1 and ES-I_1 up vs DD-N_1 and ED-N_1	0.405767	1.134	1.134	ES-I_1 and ES-N_1 up vs ES-I_0 and ES-N_0	0.738338	0.953309	-1.04898	DS-N_1 and ES-N_1 down vs DS-N_0 and ES-N_0	0.482718	1.06653	1.06653	DS-I_4i and ES-I_4i up vs ED-I_4i	0.482718	0.937618	-1.06653	ED-I_4i down vs ES-I_4i and DS-I_4i	0.764455	0.954867	-1.04727	DD-N_1 and ED-N_1 down vs ES-N_1 and DS-N_1	0.0355506	0.672393	-1.48723	DS-N_8 and ES-N_8 down vs ES-N_0 and DS-N_0	0.378782	0.838004	-1.19331	ED-N_1 down vs ED-N_0	0.306275	0.803205	-1.24501	DD-N_1 down vs DD-N_0	0.174877
PARP15	0.314574	0.831119	-1.2032	ED-I_1 down vs ED-I_0	0.0253598	0.717706	-1.39333	ED-I_1 down vs ES-N_1 and DS-N_1	0.373131	1.11434	1.11434	DD-N_1 and ED-N_1 up vs DD-N_0 and ED-N_0	0.0907631	1.19045	1.19045	DS-I_1 and ES-I_1 up vs DD-N_1 and ED-N_1	0.0316722	0.821335	-1.21753	ES-I_1 and ES-N_1 down vs ES-I_0 and ES-N_0	0.0358401	0.822245	-1.21618	DS-N_1 and ES-N_1 down vs DS-N_0 and ES-N_0	0.00316177	2.2318	2.2318	DS-I_4i and ES-I_4i up vs ED-I_4i	0.00316177	0.448068	-2.2318	ED-I_4i down vs ES-I_4i and DS-I_4i	0.55523	0.937905	-1.06621	DD-N_1 and ED-N_1 down vs ES-N_1 and DS-N_1	0.01506	1.22873	1.22873	DS-N_8 and ES-N_8 up vs ES-N_0 and DS-N_0	0.493512	1.12852	1.12852	ED-N_1 up vs ED-N_0	0.564987	1.10107	1.10107	DD-N_1 up vs DD-N_0	0.209946
POLG	0.0254913	0.750073	-1.3332	ED-I_1 down vs ED-I_0	0.055628	0.802056	-1.2468	ED-I_1 down vs ES-N_1 and DS-N_1	0.000110199	0.629013	-1.58979	DD-N_1 and ED-N_1 down vs DD-N_0 and ED-N_0	6.24713e-05	1.59599	1.59599	DS-I_1 and ES-I_1 up vs DD-N_1 and ED-N_1	1.3219e-06	0.68361	-1.46282	ES-I_1 and ES-N_1 down vs ES-I_0 and ES-N_0	0.00325574	0.799907	-1.25015	DS-N_1 and ES-N_1 down vs DS-N_0 and ES-N_0	0.0071631	1.44413	1.44413	DS-I_4i and ES-I_4i up vs ED-I_4i	0.0071631	0.692456	-1.44413	ED-I_4i down vs ES-I_4i and DS-I_4i	4.47683e-06	0.592527	-1.68769	DD-N_1 and ED-N_1 down vs ES-N_1 and DS-N_1	0.0810022	1.13056	1.13056	DS-N_8 and ES-N_8 up vs ES-N_0 and DS-N_0	0.00147552	0.545233	-1.83408	ED-N_1 down vs ED-N_0	0.0193054	0.703666	-1.42113	DD-N_1 down vs DD-N_0	0.0177768
CALM2	0.562189	1.09907	1.09907	ED-I_1 up vs ED-I_0	0.957836	1.00717	1.00717	ED-I_1 up vs ES-N_1 and DS-N_1	1.60188e-15	2.05753	2.05753	DD-N_1 and ED-N_1 up vs DD-N_0 and ED-N_0	1.38709e-12	0.562792	-1.77686	DS-I_1 and ES-I_1 down vs DD-N_1 and ED-N_1	0.00399038	1.38543	1.38543	ES-I_1 and ES-N_1 up vs ES-I_0 and ES-N_0	0.0502277	1.2786	1.2786	DS-N_1 and ES-N_1 up vs DS-N_0 and ES-N_0	7.89313e-08	0.508504	-1.96655	DS-I_4i and ES-I_4i down vs ED-I_4i	7.89313e-08	1.96655	1.96655	ED-I_4i up vs ES-I_4i and DS-I_4i	3.65535e-15	1.97389	1.97389	DD-N_1 and ED-N_1 up vs ES-N_1 and DS-N_1	0.282073	1.16908	1.16908	DS-N_8 and ES-N_8 up vs ES-N_0 and DS-N_0	8.14151e-08	1.83684	1.83684	ED-N_1 up vs ED-N_0	2.02858e-10	2.35391	2.35391	DD-N_1 up vs DD-N_0	0.424726
SELENBP1	1.43181e-05	5.39158	5.39158	ED-I_1 up vs ED-I_0	8.57629e-05	2.74435	2.74435	ED-I_1 up vs ES-N_1 and DS-N_1	0.0772168	1.41272	1.41272	DD-N_1 and ED-N_1 up vs DD-N_0 and ED-N_0	0.00432094	0.537041	-1.86206	DS-I_1 and ES-I_1 down vs DD-N_1 and ED-N_1	0.265841	1.48506	1.48506	ES-I_1 and ES-N_1 up vs ES-I_0 and ES-N_0	0.445983	1.37157	1.37157	DS-N_1 and ES-N_1 up vs DS-N_0 and ES-N_0	0.324382	0.328182	-3.04709	DS-I_4i and ES-I_4i down vs ED-I_4i	0.324382	3.04709	3.04709	ED-I_4i up vs ES-I_4i and DS-I_4i	0.000589284	2.27405	2.27405	DD-N_1 and ED-N_1 up vs ES-N_1 and DS-N_1	0.681454	0.778245	-1.28494	DS-N_8 and ES-N_8 down vs ES-N_0 and DS-N_0	0.0667416	1.45748	1.45748	ED-N_1 up vs ED-N_0	0.504519	1.32503	1.32503	DD-N_1 up vs DD-N_0	0.955664
NFKBIA	0.214816	1.24316	1.24316	ED-I_1 up vs ED-I_0	0.000821412	1.86154	1.86154	ED-I_1 up vs ES-N_1 and DS-N_1	0.00567945	1.56834	1.56834	DD-N_1 and ED-N_1 up vs DD-N_0 and ED-N_0	1.82374e-05	0.444751	-2.24845	DS-I_1 and ES-I_1 down vs DD-N_1 and ED-N_1	0.955806	0.984631	-1.01561	ES-I_1 and ES-N_1 down vs ES-I_0 and ES-N_0	0.686022	1.09141	1.09141	DS-N_1 and ES-N_1 up vs DS-N_0 and ES-N_0	2.47641e-09	0.498414	-2.00636	DS-I_4i and ES-I_4i down vs ED-I_4i	2.47641e-09	2.00636	2.00636	ED-I_4i up vs ES-I_4i and DS-I_4i	0.00152933	1.68355	1.68355	DD-N_1 and ED-N_1 up vs ES-N_1 and DS-N_1	0.151062	0.639138	-1.56461	DS-N_8 and ES-N_8 down vs ES-N_0 and DS-N_0	0.0876857	1.59462	1.59462	ED-N_1 up vs ED-N_0	0.0262527	1.54972	1.54972	DD-N_1 up vs DD-N_0	0.291606
MPZ	0.589518	1.09116	1.09116	ED-I_1 up vs ED-I_0	0.166218	1.22859	1.22859	ED-I_1 up vs ES-N_1 and DS-N_1	0.581855	0.93778	-1.06635	DD-N_1 and ED-N_1 down vs DD-N_0 and ED-N_0	0.0841331	0.79644	-1.25559	DS-I_1 and ES-I_1 down vs DD-N_1 and ED-N_1	0.0104283	1.64018	1.64018	ES-I_1 and ES-N_1 up vs ES-I_0 and ES-N_0	0.142563	1.24648	1.24648	DS-N_1 and ES-N_1 up vs DS-N_0 and ES-N_0	2.267e-07	0.616931	-1.62093	DS-I_4i and ES-I_4i down vs ED-I_4i	2.267e-07	1.62093	1.62093	ED-I_4i up vs ES-I_4i and DS-I_4i	0.201322	1.17692	1.17692	DD-N_1 and ED-N_1 up vs ES-N_1 and DS-N_1	0.302965	0.808304	-1.23716	DS-N_8 and ES-N_8 down vs ES-N_0 and DS-N_0	0.804663	0.956715	-1.04524	ED-N_1 down vs ED-N_0	0.595036	0.921885	-1.08473	DD-N_1 down vs DD-N_0	0.0472602
CD59	0.252099	1.3605	1.3605	ED-I_1 up vs ED-I_0	0.454636	1.17601	1.17601	ED-I_1 up vs ES-N_1 and DS-N_1	0.000218138	1.76095	1.76095	DD-N_1 and ED-N_1 up vs DD-N_0 and ED-N_0	0.000149895	0.567672	-1.76158	DS-I_1 and ES-I_1 down vs DD-N_1 and ED-N_1	0.0403398	1.61291	1.61291	ES-I_1 and ES-N_1 up vs ES-I_0 and ES-N_0	0.144612	1.39078	1.39078	DS-N_1 and ES-N_1 up vs DS-N_0 and ES-N_0	3.52531e-11	0.47741	-2.09464	DS-I_4i and ES-I_4i down vs ED-I_4i	3.52531e-11	2.09464	2.09464	ED-I_4i up vs ES-I_4i and DS-I_4i	0.000145875	1.76407	1.76407	DD-N_1 and ED-N_1 up vs ES-N_1 and DS-N_1	0.722617	0.894863	-1.11749	DS-N_8 and ES-N_8 down vs ES-N_0 and DS-N_0	0.000407574	1.93833	1.93833	ED-N_1 up vs ED-N_0	0.0848146	1.54637	1.54637	DD-N_1 up vs DD-N_0	0.516647
CD84	0.0872797	0.745183	-1.34195	ED-I_1 down vs ED-I_0	0.000296093	0.611497	-1.63533	ED-I_1 down vs ES-N_1 and DS-N_1	0.428065	1.08783	1.08783	DD-N_1 and ED-N_1 up vs DD-N_0 and ED-N_0	0.302485	1.10245	1.10245	DS-I_1 and ES-I_1 up vs DD-N_1 and ED-N_1	0.000196602	0.72491	-1.37948	ES-I_1 and ES-N_1 down vs ES-I_0 and ES-N_0	0.448675	0.938696	-1.06531	DS-N_1 and ES-N_1 down vs DS-N_0 and ES-N_0	0.002881	1.94436	1.94436	DS-I_4i and ES-I_4i up vs ED-I_4i	0.002881	0.514309	-1.94436	ED-I_4i down vs ES-I_4i and DS-I_4i	0.2229	0.891925	-1.12117	DD-N_1 and ED-N_1 down vs ES-N_1 and DS-N_1	2.99246e-05	1.38302	1.38302	DS-N_8 and ES-N_8 up vs ES-N_0 and DS-N_0	0.62308	1.07845	1.07845	ED-N_1 up vs ED-N_0	0.52887	1.09687	1.09687	DD-N_1 up vs DD-N_0	0.000324831
GK	0.783561	0.918036	-1.08928	ED-I_1 down vs ED-I_0	0.824784	1.06646	1.06646	ED-I_1 up vs ES-N_1 and DS-N_1	0.068681	1.34152	1.34152	DD-N_1 and ED-N_1 up vs DD-N_0 and ED-N_0	0.0170087	0.673682	-1.48438	DS-I_1 and ES-I_1 down vs DD-N_1 and ED-N_1	0.0224212	1.93651	1.93651	ES-I_1 and ES-N_1 up vs ES-I_0 and ES-N_0	0.34374	1.30264	1.30264	DS-N_1 and ES-N_1 up vs DS-N_0 and ES-N_0	3.58055e-10	0.475804	-2.10171	DS-I_4i and ES-I_4i down vs ED-I_4i	3.58055e-10	2.10171	2.10171	ED-I_4i up vs ES-I_4i and DS-I_4i	0.00081578	1.85563	1.85563	DD-N_1 and ED-N_1 up vs ES-N_1 and DS-N_1	0.213569	0.558836	-1.78943	DS-N_8 and ES-N_8 down vs ES-N_0 and DS-N_0	0.331919	1.29654	1.29654	ED-N_1 up vs ED-N_0	0.107624	1.37583	1.37583	DD-N_1 up vs DD-N_0	0.118813
MARK2	0.699819	0.965116	-1.03614	ED-I_1 down vs ED-I_0	0.000274739	1.42976	1.42976	ED-I_1 up vs ES-N_1 and DS-N_1	0.00164476	0.740778	-1.34993	DD-N_1 and ED-N_1 down vs DD-N_0 and ED-N_0	0.249085	1.12346	1.12346	DS-I_1 and ES-I_1 up vs DD-N_1 and ED-N_1	0.455528	0.93586	-1.06854	ES-I_1 and ES-N_1 down vs ES-I_0 and ES-N_0	0.0521599	0.843932	-1.18493	DS-N_1 and ES-N_1 down vs DS-N_0 and ES-N_0	0.0518887	0.870595	-1.14864	DS-I_4i and ES-I_4i down vs ED-I_4i	0.0518887	1.14864	1.14864	ED-I_4i up vs ES-I_4i and DS-I_4i	0.358512	0.910508	-1.09829	DD-N_1 and ED-N_1 down vs ES-N_1 and DS-N_1	0.00181827	0.7199	-1.38908	DS-N_8 and ES-N_8 down vs ES-N_0 and DS-N_0	0.00799597	0.697827	-1.43302	ED-N_1 down vs ED-N_0	0.0678906	0.785327	-1.27336	DD-N_1 down vs DD-N_0	0.0269691
MXD3	0.485778	1.14617	1.14617	ED-I_1 up vs ED-I_0	0.0224857	1.57203	1.57203	ED-I_1 up vs ES-N_1 and DS-N_1	0.119798	0.781499	-1.27959	DD-N_1 and ED-N_1 down vs DD-N_0 and ED-N_0	0.49282	0.880169	-1.13615	DS-I_1 and ES-I_1 down vs DD-N_1 and ED-N_1	0.417893	1.20958	1.20958	ES-I_1 and ES-N_1 up vs ES-I_0 and ES-N_0	0.919371	0.979841	-1.02057	DS-N_1 and ES-N_1 down vs DS-N_0 and ES-N_0	2.73648e-06	0.61545	-1.62483	DS-I_4i and ES-I_4i down vs ED-I_4i	2.73648e-06	1.62483	1.62483	ED-I_4i up vs ES-I_4i and DS-I_4i	0.348817	1.19586	1.19586	DD-N_1 and ED-N_1 up vs ES-N_1 and DS-N_1	0.0779971	0.609255	-1.64135	DS-N_8 and ES-N_8 down vs ES-N_0 and DS-N_0	0.790474	0.93365	-1.07107	ED-N_1 down vs ED-N_0	0.0533928	0.681548	-1.46725	DD-N_1 down vs DD-N_0	0.296182
OAS1	0.928862	0.988601	-1.01153	ED-I_1 down vs ED-I_0	0.00127918	1.57542	1.57542	ED-I_1 up vs ES-N_1 and DS-N_1	0.00464809	0.668794	-1.49523	DD-N_1 and ED-N_1 down vs DD-N_0 and ED-N_0	0.584758	1.09223	1.09223	DS-I_1 and ES-I_1 up vs DD-N_1 and ED-N_1	0.431442	1.11254	1.11254	ES-I_1 and ES-N_1 up vs ES-I_0 and ES-N_0	0.000590114	0.665674	-1.50224	DS-N_1 and ES-N_1 down vs DS-N_0 and ES-N_0	0.0989313	1.2146	1.2146	DS-I_4i and ES-I_4i up vs ED-I_4i	0.0989313	0.82332	-1.2146	ED-I_4i down vs ES-I_4i and DS-I_4i	0.402357	0.876103	-1.14142	DD-N_1 and ED-N_1 down vs ES-N_1 and DS-N_1	9.84577e-09	0.36357	-2.7505	DS-N_8 and ES-N_8 down vs ES-N_0 and DS-N_0	0.00920648	0.608702	-1.64284	ED-N_1 down vs ED-N_0	0.157299	0.742176	-1.34739	DD-N_1 down vs DD-N_0	4.58695e-05
LY96	0.590296	1.36556	1.36556	ED-I_1 up vs ED-I_0	0.425824	1.52221	1.52221	ED-I_1 up vs ES-N_1 and DS-N_1	1.12286e-08	2.64356	2.64356	DD-N_1 and ED-N_1 up vs DD-N_0 and ED-N_0	1.60823e-06	0.497606	-2.00962	DS-I_1 and ES-I_1 down vs DD-N_1 and ED-N_1	0.000109764	5.05228	5.05228	ES-I_1 and ES-N_1 up vs ES-I_0 and ES-N_0	0.496546	1.57224	1.57224	DS-N_1 and ES-N_1 up vs DS-N_0 and ES-N_0	2.73788e-06	0.360061	-2.77731	DS-I_4i and ES-I_4i down vs ED-I_4i	2.73788e-06	2.77731	2.77731	ED-I_4i up vs ES-I_4i and DS-I_4i	9.71837e-14	5.41345	5.41345	DD-N_1 and ED-N_1 up vs ES-N_1 and DS-N_1	0.840197	0.811958	-1.23159	DS-N_8 and ES-N_8 down vs ES-N_0 and DS-N_0	0.00102371	2.2122	2.2122	ED-N_1 up vs ED-N_0	7.66965e-07	3.14021	3.14021	DD-N_1 up vs DD-N_0	0.133881
ARHGDIB	0.822534	1.02124	1.02124	ED-I_1 up vs ED-I_0	0.00479428	1.29683	1.29683	ED-I_1 up vs ES-N_1 and DS-N_1	3.59362e-06	1.38665	1.38665	DD-N_1 and ED-N_1 up vs DD-N_0 and ED-N_0	5.4567e-07	0.704721	-1.419	DS-I_1 and ES-I_1 down vs DD-N_1 and ED-N_1	0.371797	0.931942	-1.07303	ES-I_1 and ES-N_1 down vs ES-I_0 and ES-N_0	0.150719	0.890863	-1.12251	DS-N_1 and ES-N_1 down vs DS-N_0 and ES-N_0	8.59721e-12	0.624371	-1.60161	DS-I_4i and ES-I_4i down vs ED-I_4i	8.59721e-12	1.60161	1.60161	ED-I_4i up vs ES-I_4i and DS-I_4i	5.6591e-09	1.53285	1.53285	DD-N_1 and ED-N_1 up vs ES-N_1 and DS-N_1	0.415293	0.931536	-1.0735	DS-N_8 and ES-N_8 down vs ES-N_0 and DS-N_0	0.00101448	1.38406	1.38406	ED-N_1 up vs ED-N_0	0.000781056	1.38922	1.38922	DD-N_1 up vs DD-N_0	0.318744
ATP6V1C1	0.364785	1.17965	1.17965	ED-I_1 up vs ED-I_0	0.311335	1.17285	1.17285	ED-I_1 up vs ES-N_1 and DS-N_1	0.00974766	1.37671	1.37671	DD-N_1 and ED-N_1 up vs DD-N_0 and ED-N_0	0.0363078	0.784645	-1.27446	DS-I_1 and ES-I_1 down vs DD-N_1 and ED-N_1	0.16135	1.2231	1.2231	ES-I_1 and ES-N_1 up vs ES-I_0 and ES-N_0	0.235802	1.19811	1.19811	DS-N_1 and ES-N_1 up vs DS-N_0 and ES-N_0	5.32871e-12	0.528831	-1.89096	DS-I_4i and ES-I_4i down vs ED-I_4i	5.32871e-12	1.89096	1.89096	ED-I_4i up vs ES-I_4i and DS-I_4i	0.00581457	1.39851	1.39851	DD-N_1 and ED-N_1 up vs ES-N_1 and DS-N_1	0.77852	1.05201	1.05201	DS-N_8 and ES-N_8 up vs ES-N_0 and DS-N_0	0.133333	1.28907	1.28907	ED-N_1 up vs ED-N_0	0.0301005	1.47635	1.47635	DD-N_1 up vs DD-N_0	0.962834
CLEC5A	0.118733	1.61128	1.61128	ED-I_1 up vs ED-I_0	0.416579	1.2058	1.2058	ED-I_1 up vs ES-N_1 and DS-N_1	0.0341902	1.43651	1.43651	DD-N_1 and ED-N_1 up vs DD-N_0 and ED-N_0	0.000367705	0.496307	-2.01488	DS-I_1 and ES-I_1 down vs DD-N_1 and ED-N_1	0.00292772	2.20578	2.20578	ES-I_1 and ES-N_1 up vs ES-I_0 and ES-N_0	0.0262525	1.85992	1.85992	DS-N_1 and ES-N_1 up vs DS-N_0 and ES-N_0	3.31439e-11	0.436469	-2.29111	DS-I_4i and ES-I_4i down vs ED-I_4i	3.31439e-11	2.29111	2.29111	ED-I_4i up vs ES-I_4i and DS-I_4i	0.0137484	1.52739	1.52739	DD-N_1 and ED-N_1 up vs ES-N_1 and DS-N_1	0.969254	0.983575	-1.0167	DS-N_8 and ES-N_8 down vs ES-N_0 and DS-N_0	0.461439	1.20135	1.20135	ED-N_1 up vs ED-N_0	0.0237872	1.70202	1.70202	DD-N_1 up vs DD-N_0	0.791238
COX17	0.426203	1.38099	1.38099	ED-I_1 up vs ED-I_0	0.494152	0.829704	-1.20525	ED-I_1 down vs ES-N_1 and DS-N_1	1.28238e-12	2.8242	2.8242	DD-N_1 and ED-N_1 up vs DD-N_0 and ED-N_0	2.51852e-08	0.518668	-1.92801	DS-I_1 and ES-I_1 down vs DD-N_1 and ED-N_1	0.0370475	1.51259	1.51259	ES-I_1 and ES-N_1 up vs ES-I_0 and ES-N_0	0.197284	1.35616	1.35616	DS-N_1 and ES-N_1 up vs DS-N_0 and ES-N_0	0.0880146	0.617455	-1.61955	DS-I_4i and ES-I_4i down vs ED-I_4i	0.0880146	1.61955	1.61955	ED-I_4i up vs ES-I_4i and DS-I_4i	8.22138e-12	2.52076	2.52076	DD-N_1 and ED-N_1 up vs ES-N_1 and DS-N_1	0.522025	1.19575	1.19575	DS-N_8 and ES-N_8 up vs ES-N_0 and DS-N_0	8.98212e-06	2.79206	2.79206	ED-N_1 up vs ED-N_0	3.55834e-09	2.84864	2.84864	DD-N_1 up vs DD-N_0	0.0225547
FOS	0.998957	0.999839	-1.00016	ED-I_1 down vs ED-I_0	2.56472e-05	1.8473	1.8473	ED-I_1 up vs ES-N_1 and DS-N_1	0.00186474	0.645425	-1.54937	DD-N_1 and ED-N_1 down vs DD-N_0 and ED-N_0	0.880675	0.974494	-1.02617	DS-I_1 and ES-I_1 down vs DD-N_1 and ED-N_1	0.606822	1.08956	1.08956	ES-I_1 and ES-N_1 up vs ES-I_0 and ES-N_0	0.268735	0.849041	-1.1778	DS-N_1 and ES-N_1 down vs DS-N_0 and ES-N_0	0.00324544	0.744306	-1.34353	DS-I_4i and ES-I_4i down vs ED-I_4i	0.00324544	1.34353	1.34353	ED-I_4i up vs ES-I_4i and DS-I_4i	0.858201	0.970537	-1.03036	DD-N_1 and ED-N_1 down vs ES-N_1 and DS-N_1	0.000961496	0.493864	-2.02485	DS-N_8 and ES-N_8 down vs ES-N_0 and DS-N_0	0.168156	0.752811	-1.32835	ED-N_1 down vs ED-N_0	0.00238509	0.559435	-1.78752	DD-N_1 down vs DD-N_0	0.0209929
MX2	0.152834	0.828867	-1.20647	ED-I_1 down vs ED-I_0	0.0082988	1.49776	1.49776	ED-I_1 up vs ES-N_1 and DS-N_1	0.00412802	0.651148	-1.53575	DD-N_1 and ED-N_1 down vs DD-N_0 and ED-N_0	0.442237	1.13848	1.13848	DS-I_1 and ES-I_1 up vs DD-N_1 and ED-N_1	0.767983	1.04149	1.04149	ES-I_1 and ES-N_1 up vs ES-I_0 and ES-N_0	0.0118941	0.721015	-1.38693	DS-N_1 and ES-N_1 down vs DS-N_0 and ES-N_0	0.0281932	1.28423	1.28423	DS-I_4i and ES-I_4i up vs ED-I_4i	0.0281932	0.778675	-1.28423	ED-I_4i down vs ES-I_4i and DS-I_4i	0.408447	0.870334	-1.14898	DD-N_1 and ED-N_1 down vs ES-N_1 and DS-N_1	6.33944e-07	0.372051	-2.6878	DS-N_8 and ES-N_8 down vs ES-N_0 and DS-N_0	0.0122029	0.575039	-1.73901	ED-N_1 down vs ED-N_0	0.116733	0.72907	-1.37161	DD-N_1 down vs DD-N_0	0.000206377
FBXO7	0.000205894	3.54685	3.54685	ED-I_1 up vs ED-I_0	0.000172741	2.69937	2.69937	ED-I_1 up vs ES-N_1 and DS-N_1	0.000310071	2.05523	2.05523	DD-N_1 and ED-N_1 up vs DD-N_0 and ED-N_0	5.93628e-05	0.440524	-2.27002	DS-I_1 and ES-I_1 down vs DD-N_1 and ED-N_1	0.396811	1.29909	1.29909	ES-I_1 and ES-N_1 up vs ES-I_0 and ES-N_0	0.910835	1.04231	1.04231	DS-N_1 and ES-N_1 up vs DS-N_0 and ES-N_0	0.520332	0.615277	-1.62528	DS-I_4i and ES-I_4i down vs ED-I_4i	0.520332	1.62528	1.62528	ED-I_4i up vs ES-I_4i and DS-I_4i	6.10239e-06	2.73146	2.73146	DD-N_1 and ED-N_1 up vs ES-N_1 and DS-N_1	0.899445	0.947065	-1.05589	DS-N_8 and ES-N_8 down vs ES-N_0 and DS-N_0	5.91172e-05	2.23719	2.23719	ED-N_1 up vs ED-N_0	0.278143	1.67829	1.67829	DD-N_1 up vs DD-N_0	0.661619
MAPK13	0.180941	1.1441	1.1441	ED-I_1 up vs ED-I_0	3.42733e-05	1.52633	1.52633	ED-I_1 up vs ES-N_1 and DS-N_1	0.00029003	0.707759	-1.41291	DD-N_1 and ED-N_1 down vs DD-N_0 and ED-N_0	0.756803	0.966205	-1.03498	DS-I_1 and ES-I_1 down vs DD-N_1 and ED-N_1	0.460823	1.08833	1.08833	ES-I_1 and ES-N_1 up vs ES-I_0 and ES-N_0	0.410629	1.09108	1.09108	DS-N_1 and ES-N_1 up vs DS-N_0 and ES-N_0	0.00135094	0.764608	-1.30786	DS-I_4i and ES-I_4i down vs ED-I_4i	0.00135094	1.30786	1.30786	ED-I_4i up vs ES-I_4i and DS-I_4i	0.661794	0.954433	-1.04774	DD-N_1 and ED-N_1 down vs ES-N_1 and DS-N_1	0.171336	0.831852	-1.20214	DS-N_8 and ES-N_8 down vs ES-N_0 and DS-N_0	0.0573695	0.763845	-1.30917	ED-N_1 down vs ED-N_0	0.00111483	0.6613	-1.51217	DD-N_1 down vs DD-N_0	0.349756
MYL12A	0.0818404	1.21836	1.21836	ED-I_1 up vs ED-I_0	0.00360047	1.35423	1.35423	ED-I_1 up vs ES-N_1 and DS-N_1	1.77302e-09	1.60371	1.60371	DD-N_1 and ED-N_1 up vs DD-N_0 and ED-N_0	1.25056e-10	0.604927	-1.65309	DS-I_1 and ES-I_1 down vs DD-N_1 and ED-N_1	0.0145801	1.26964	1.26964	ES-I_1 and ES-N_1 up vs ES-I_0 and ES-N_0	0.330985	1.10572	1.10572	DS-N_1 and ES-N_1 up vs DS-N_0 and ES-N_0	4.59894e-07	0.639324	-1.56415	DS-I_4i and ES-I_4i down vs ED-I_4i	4.59894e-07	1.56415	1.56415	ED-I_4i up vs ES-I_4i and DS-I_4i	6.81458e-12	1.73829	1.73829	DD-N_1 and ED-N_1 up vs ES-N_1 and DS-N_1	0.725502	0.957712	-1.04416	DS-N_8 and ES-N_8 down vs ES-N_0 and DS-N_0	6.92167e-05	1.49482	1.49482	ED-N_1 up vs ED-N_0	2.26106e-06	1.73944	1.73944	DD-N_1 up vs DD-N_0	0.216306
SERPINB1	0.95489	0.980923	-1.01945	ED-I_1 down vs ED-I_0	0.569697	1.20385	1.20385	ED-I_1 up vs ES-N_1 and DS-N_1	0.959032	1.01247	1.01247	DD-N_1 and ED-N_1 up vs DD-N_0 and ED-N_0	0.341114	0.777303	-1.2865	DS-I_1 and ES-I_1 down vs DD-N_1 and ED-N_1	0.50173	1.24649	1.24649	ES-I_1 and ES-N_1 up vs ES-I_0 and ES-N_0	0.74898	1.10334	1.10334	DS-N_1 and ES-N_1 up vs DS-N_0 and ES-N_0	9.46181e-08	0.554797	-1.80246	DS-I_4i and ES-I_4i down vs ED-I_4i	9.46181e-08	1.80246	1.80246	ED-I_4i up vs ES-I_4i and DS-I_4i	0.340654	1.28685	1.28685	DD-N_1 and ED-N_1 up vs ES-N_1 and DS-N_1	0.561843	0.792235	-1.26225	DS-N_8 and ES-N_8 down vs ES-N_0 and DS-N_0	0.78783	0.910618	-1.09816	ED-N_1 down vs ED-N_0	0.73254	1.1214	1.1214	DD-N_1 up vs DD-N_0	0.577915
SIGIRR	0.44593	0.841893	-1.1878	ED-I_1 down vs ED-I_0	0.164652	0.770985	-1.29704	ED-I_1 down vs ES-N_1 and DS-N_1	0.00301949	0.432422	-2.31256	DD-N_1 and ED-N_1 down vs DD-N_0 and ED-N_0	0.000190973	2.62042	2.62042	DS-I_1 and ES-I_1 up vs DD-N_1 and ED-N_1	2.71346e-05	0.600519	-1.66523	ES-I_1 and ES-N_1 down vs ES-I_0 and ES-N_0	0.00264933	0.71006	-1.40833	DS-N_1 and ES-N_1 down vs DS-N_0 and ES-N_0	0.000868812	7.49091	7.49091	DS-I_4i and ES-I_4i up vs ED-I_4i	0.000868812	0.133495	-7.49091	ED-I_4i down vs ES-I_4i and DS-I_4i	1.94677e-06	0.323457	-3.0916	DD-N_1 and ED-N_1 down vs ES-N_1 and DS-N_1	0.432002	0.916907	-1.09062	DS-N_8 and ES-N_8 down vs ES-N_0 and DS-N_0	0.0261272	0.424131	-2.35776	ED-N_1 down vs ED-N_0	0.0461336	0.441404	-2.2655	DD-N_1 down vs DD-N_0	0.784385
MAP2K2	0.000919363	1.52429	1.52429	ED-I_1 up vs ED-I_0	0.000145222	1.52221	1.52221	ED-I_1 up vs ES-N_1 and DS-N_1	0.833127	1.02332	1.02332	DD-N_1 and ED-N_1 up vs DD-N_0 and ED-N_0	0.599467	0.944616	-1.05863	DS-I_1 and ES-I_1 down vs DD-N_1 and ED-N_1	0.226032	0.875814	-1.14179	ES-I_1 and ES-N_1 down vs ES-I_0 and ES-N_0	0.785271	1.03092	1.03092	DS-N_1 and ES-N_1 up vs DS-N_0 and ES-N_0	0.778541	0.956056	-1.04596	DS-I_4i and ES-I_4i down vs ED-I_4i	0.778541	1.04596	1.04596	ED-I_4i up vs ES-I_4i and DS-I_4i	0.519969	1.07281	1.07281	DD-N_1 and ED-N_1 up vs ES-N_1 and DS-N_1	0.84733	1.02422	1.02422	DS-N_8 and ES-N_8 up vs ES-N_0 and DS-N_0	0.419517	1.12481	1.12481	ED-N_1 up vs ED-N_0	0.61019	0.919095	-1.08803	DD-N_1 down vs DD-N_0	0.271866
CAPZA2	0.962412	1.00673	1.00673	ED-I_1 up vs ED-I_0	0.549704	1.07941	1.07941	ED-I_1 up vs ES-N_1 and DS-N_1	0.000688982	1.33437	1.33437	DD-N_1 and ED-N_1 up vs DD-N_0 and ED-N_0	3.16734e-05	0.698202	-1.43225	DS-I_1 and ES-I_1 down vs DD-N_1 and ED-N_1	1.01449e-05	1.75892	1.75892	ES-I_1 and ES-N_1 up vs ES-I_0 and ES-N_0	0.00292482	1.48408	1.48408	DS-N_1 and ES-N_1 up vs DS-N_0 and ES-N_0	5.31054e-05	0.681475	-1.4674	DS-I_4i and ES-I_4i down vs ED-I_4i	5.31054e-05	1.4674	1.4674	ED-I_4i up vs ES-I_4i and DS-I_4i	7.04862e-07	1.57065	1.57065	DD-N_1 and ED-N_1 up vs ES-N_1 and DS-N_1	0.724261	1.06289	1.06289	DS-N_8 and ES-N_8 up vs ES-N_0 and DS-N_0	0.168241	1.15532	1.15532	ED-N_1 up vs ED-N_0	0.000585773	1.6145	1.6145	DD-N_1 up vs DD-N_0	0.454256
MME	0.0258135	1.36795	1.36795	ED-I_1 up vs ED-I_0	1.56729e-07	2.29899	2.29899	ED-I_1 up vs ES-N_1 and DS-N_1	0.350479	1.14431	1.14431	DD-N_1 and ED-N_1 up vs DD-N_0 and ED-N_0	0.125458	0.79788	-1.25332	DS-I_1 and ES-I_1 down vs DD-N_1 and ED-N_1	0.0482143	1.57259	1.57259	ES-I_1 and ES-N_1 up vs ES-I_0 and ES-N_0	0.130761	1.41918	1.41918	DS-N_1 and ES-N_1 up vs DS-N_0 and ES-N_0	3.55947e-10	0.434572	-2.30111	DS-I_4i and ES-I_4i down vs ED-I_4i	3.55947e-10	2.30111	2.30111	ED-I_4i up vs ES-I_4i and DS-I_4i	0.00968868	1.52254	1.52254	DD-N_1 and ED-N_1 up vs ES-N_1 and DS-N_1	0.161948	0.570069	-1.75417	DS-N_8 and ES-N_8 down vs ES-N_0 and DS-N_0	0.323725	1.23299	1.23299	ED-N_1 up vs ED-N_0	0.738557	1.06786	1.06786	DD-N_1 up vs DD-N_0	0.17991
NPM1	0.872933	0.954868	-1.04727	ED-I_1 down vs ED-I_0	0.561081	0.870456	-1.14882	ED-I_1 down vs ES-N_1 and DS-N_1	8.71648e-07	2.11867	2.11867	DD-N_1 and ED-N_1 up vs DD-N_0 and ED-N_0	0.0720714	0.81705	-1.22391	DS-I_1 and ES-I_1 down vs DD-N_1 and ED-N_1	0.00695829	1.50284	1.50284	ES-I_1 and ES-N_1 up vs ES-I_0 and ES-N_0	0.470864	1.15108	1.15108	DS-N_1 and ES-N_1 up vs DS-N_0 and ES-N_0	0.543215	0.795543	-1.257	DS-I_4i and ES-I_4i down vs ED-I_4i	0.543215	1.257	1.257	ED-I_4i up vs ES-I_4i and DS-I_4i	1.05069e-05	1.84526	1.84526	DD-N_1 and ED-N_1 up vs ES-N_1 and DS-N_1	0.00141386	1.75109	1.75109	DS-N_8 and ES-N_8 up vs ES-N_0 and DS-N_0	0.00115821	1.87873	1.87873	ED-N_1 up vs ED-N_0	0.000135696	2.45514	2.45514	DD-N_1 up vs DD-N_0	0.796387
EIF4EBP2	0.00017495	1.56634	1.56634	ED-I_1 up vs ED-I_0	2.44925e-05	1.54762	1.54762	ED-I_1 up vs ES-N_1 and DS-N_1	2.35317e-06	1.46029	1.46029	DD-N_1 and ED-N_1 up vs DD-N_0 and ED-N_0	9.65588e-09	0.621183	-1.60983	DS-I_1 and ES-I_1 down vs DD-N_1 and ED-N_1	0.189214	0.884048	-1.13116	ES-I_1 and ES-N_1 down vs ES-I_0 and ES-N_0	0.510175	0.936173	-1.06818	DS-N_1 and ES-N_1 down vs DS-N_0 and ES-N_0	0.640707	0.930273	-1.07495	DS-I_4i and ES-I_4i down vs ED-I_4i	0.640707	1.07495	1.07495	ED-I_4i up vs ES-I_4i and DS-I_4i	1.0045e-09	1.68303	1.68303	DD-N_1 and ED-N_1 up vs ES-N_1 and DS-N_1	0.648263	1.049	1.049	DS-N_8 and ES-N_8 up vs ES-N_0 and DS-N_0	2.33157e-07	1.69518	1.69518	ED-N_1 up vs ED-N_0	0.130088	1.2099	1.2099	DD-N_1 up vs DD-N_0	0.25142
TNFSF10	0.416059	0.904534	-1.10554	ED-I_1 down vs ED-I_0	0.127122	1.20749	1.20749	ED-I_1 up vs ES-N_1 and DS-N_1	0.106348	0.850542	-1.17572	DD-N_1 and ED-N_1 down vs DD-N_0 and ED-N_0	0.582576	0.941885	-1.0617	DS-I_1 and ES-I_1 down vs DD-N_1 and ED-N_1	0.0132431	1.3601	1.3601	ES-I_1 and ES-N_1 up vs ES-I_0 and ES-N_0	0.40682	1.10122	1.10122	DS-N_1 and ES-N_1 up vs DS-N_0 and ES-N_0	0.776927	1.02658	1.02658	DS-I_4i and ES-I_4i up vs ED-I_4i	0.776927	0.974112	-1.02658	ED-I_4i down vs ES-I_4i and DS-I_4i	0.503543	1.07613	1.07613	DD-N_1 and ED-N_1 up vs ES-N_1 and DS-N_1	0.00871036	0.642169	-1.55722	DS-N_8 and ES-N_8 down vs ES-N_0 and DS-N_0	0.242879	0.831856	-1.20213	ED-N_1 down vs ED-N_0	0.262779	0.866067	-1.15464	DD-N_1 down vs DD-N_0	0.0203234
LATS2	0.274834	0.906928	-1.10262	ED-I_1 down vs ED-I_0	0.00369321	1.31334	1.31334	ED-I_1 up vs ES-N_1 and DS-N_1	0.444754	1.05956	1.05956	DD-N_1 and ED-N_1 up vs DD-N_0 and ED-N_0	0.0181819	0.829527	-1.20551	DS-I_1 and ES-I_1 down vs DD-N_1 and ED-N_1	0.0516448	1.18313	1.18313	ES-I_1 and ES-N_1 up vs ES-I_0 and ES-N_0	0.848355	1.01694	1.01694	DS-N_1 and ES-N_1 up vs DS-N_0 and ES-N_0	0.359249	0.932923	-1.0719	DS-I_4i and ES-I_4i down vs ED-I_4i	0.359249	1.0719	1.0719	ED-I_4i up vs ES-I_4i and DS-I_4i	0.00577955	1.24962	1.24962	DD-N_1 and ED-N_1 up vs ES-N_1 and DS-N_1	0.0147987	0.758649	-1.31813	DS-N_8 and ES-N_8 down vs ES-N_0 and DS-N_0	0.476827	1.08509	1.08509	ED-N_1 up vs ED-N_0	0.711676	1.03775	1.03775	DD-N_1 up vs DD-N_0	0.0415643
RSU1	0.00788378	1.73243	1.73243	ED-I_1 up vs ED-I_0	0.000215922	2.0592	2.0592	ED-I_1 up vs ES-N_1 and DS-N_1	1.57745e-08	2.12793	2.12793	DD-N_1 and ED-N_1 up vs DD-N_0 and ED-N_0	2.21381e-08	0.48917	-2.04428	DS-I_1 and ES-I_1 down vs DD-N_1 and ED-N_1	0.342588	1.19217	1.19217	ES-I_1 and ES-N_1 up vs ES-I_0 and ES-N_0	0.984073	0.995439	-1.00458	DS-N_1 and ES-N_1 down vs DS-N_0 and ES-N_0	0.187848	0.666162	-1.50114	DS-I_4i and ES-I_4i down vs ED-I_4i	0.187848	1.50114	1.50114	ED-I_4i up vs ES-I_4i and DS-I_4i	1.45806e-11	2.69394	2.69394	DD-N_1 and ED-N_1 up vs ES-N_1 and DS-N_1	0.770424	1.07392	1.07392	DS-N_8 and ES-N_8 up vs ES-N_0 and DS-N_0	5.15341e-07	2.09944	2.09944	ED-N_1 up vs ED-N_0	0.00185392	2.17821	2.17821	DD-N_1 up vs DD-N_0	0.547141
TNFRSF1B	0.0142721	0.806525	-1.23989	ED-I_1 down vs ED-I_0	0.00621605	1.30283	1.30283	ED-I_1 up vs ES-N_1 and DS-N_1	0.00760087	0.771861	-1.29557	DD-N_1 and ED-N_1 down vs DD-N_0 and ED-N_0	0.0469153	1.21354	1.21354	DS-I_1 and ES-I_1 up vs DD-N_1 and ED-N_1	0.000124803	0.733191	-1.3639	ES-I_1 and ES-N_1 down vs ES-I_0 and ES-N_0	2.80165e-05	0.722688	-1.38372	DS-N_1 and ES-N_1 down vs DS-N_0 and ES-N_0	0.0523221	1.16685	1.16685	DS-I_4i and ES-I_4i up vs ED-I_4i	0.0523221	0.857009	-1.16685	ED-I_4i down vs ES-I_4i and DS-I_4i	0.128513	0.859851	-1.16299	DD-N_1 and ED-N_1 down vs ES-N_1 and DS-N_1	0.000514552	0.746978	-1.33873	DS-N_8 and ES-N_8 down vs ES-N_0 and DS-N_0	0.466396	0.896172	-1.11586	ED-N_1 down vs ED-N_0	0.00233271	0.681758	-1.4668	DD-N_1 down vs DD-N_0	0.171976
GNA13	0.973663	0.997547	-1.00246	ED-I_1 down vs ED-I_0	0.12114	1.11149	1.11149	ED-I_1 up vs ES-N_1 and DS-N_1	0.366317	1.04822	1.04822	DD-N_1 and ED-N_1 up vs DD-N_0 and ED-N_0	0.000138274	0.807345	-1.23863	DS-I_1 and ES-I_1 down vs DD-N_1 and ED-N_1	0.0391966	1.14074	1.14074	ES-I_1 and ES-N_1 up vs ES-I_0 and ES-N_0	0.233085	1.0752	1.0752	DS-N_1 and ES-N_1 up vs DS-N_0 and ES-N_0	1.32269e-07	0.742302	-1.34716	DS-I_4i and ES-I_4i down vs ED-I_4i	1.32269e-07	1.34716	1.34716	ED-I_4i up vs ES-I_4i and DS-I_4i	0.000486091	1.21326	1.21326	DD-N_1 and ED-N_1 up vs ES-N_1 and DS-N_1	0.473953	0.949996	-1.05264	DS-N_8 and ES-N_8 down vs ES-N_0 and DS-N_0	0.526825	1.04571	1.04571	ED-N_1 up vs ED-N_0	0.518652	1.05096	1.05096	DD-N_1 up vs DD-N_0	0.470433
DDB1	0.00904412	2.32561	2.32561	ED-I_1 up vs ED-I_0	0.0112698	1.91933	1.91933	ED-I_1 up vs ES-N_1 and DS-N_1	0.0008603	1.79261	1.79261	DD-N_1 and ED-N_1 up vs DD-N_0 and ED-N_0	0.00192416	0.599705	-1.66749	DS-I_1 and ES-I_1 down vs DD-N_1 and ED-N_1	0.751334	1.07647	1.07647	ES-I_1 and ES-N_1 up vs ES-I_0 and ES-N_0	0.688069	0.894514	-1.11793	DS-N_1 and ES-N_1 down vs DS-N_0 and ES-N_0	0.662141	0.76786	-1.30232	DS-I_4i and ES-I_4i down vs ED-I_4i	0.662141	1.30232	1.30232	ED-I_4i up vs ES-I_4i and DS-I_4i	1.00006e-05	2.36814	2.36814	DD-N_1 and ED-N_1 up vs ES-N_1 and DS-N_1	0.799936	1.07381	1.07381	DS-N_8 and ES-N_8 up vs ES-N_0 and DS-N_0	0.00248706	1.74616	1.74616	ED-N_1 up vs ED-N_0	0.0863895	1.89131	1.89131	DD-N_1 up vs DD-N_0	0.48582
ZBP1	0.565441	0.922253	-1.0843	ED-I_1 down vs ED-I_0	0.0526269	1.32852	1.32852	ED-I_1 up vs ES-N_1 and DS-N_1	0.00173284	0.667785	-1.49749	DD-N_1 and ED-N_1 down vs DD-N_0 and ED-N_0	0.772942	1.04408	1.04408	DS-I_1 and ES-I_1 up vs DD-N_1 and ED-N_1	0.0202484	1.41631	1.41631	ES-I_1 and ES-N_1 up vs ES-I_0 and ES-N_0	0.656781	0.942318	-1.06121	DS-N_1 and ES-N_1 down vs DS-N_0 and ES-N_0	0.00159521	1.43648	1.43648	DS-I_4i and ES-I_4i up vs ED-I_4i	0.00159521	0.696148	-1.43648	ED-I_4i down vs ES-I_4i and DS-I_4i	0.602009	0.926183	-1.0797	DD-N_1 and ED-N_1 down vs ES-N_1 and DS-N_1	0.000207501	0.456311	-2.19149	DS-N_8 and ES-N_8 down vs ES-N_0 and DS-N_0	0.00443016	0.567619	-1.76174	ED-N_1 down vs ED-N_0	0.108192	0.764961	-1.30726	DD-N_1 down vs DD-N_0	0.00033302
CD300A	0.126253	0.868726	-1.15111	ED-I_1 down vs ED-I_0	0.00515425	1.31782	1.31782	ED-I_1 up vs ES-N_1 and DS-N_1	0.00757396	0.802947	-1.24541	DD-N_1 and ED-N_1 down vs DD-N_0 and ED-N_0	0.699682	1.03423	1.03423	DS-I_1 and ES-I_1 up vs DD-N_1 and ED-N_1	0.718795	1.03004	1.03004	ES-I_1 and ES-N_1 up vs ES-I_0 and ES-N_0	0.00362436	0.787332	-1.27011	DS-N_1 and ES-N_1 down vs DS-N_0 and ES-N_0	0.0147736	1.23012	1.23012	DS-I_4i and ES-I_4i up vs ED-I_4i	0.0147736	0.812926	-1.23012	ED-I_4i down vs ES-I_4i and DS-I_4i	0.503664	1.06311	1.06311	DD-N_1 and ED-N_1 up vs ES-N_1 and DS-N_1	5.7013e-07	0.585498	-1.70795	DS-N_8 and ES-N_8 down vs ES-N_0 and DS-N_0	0.157734	0.849692	-1.1769	ED-N_1 down vs ED-N_0	0.0173932	0.758563	-1.31828	DD-N_1 down vs DD-N_0	0.000186628
KLRD1	0.471041	0.815244	-1.22663	ED-I_1 down vs ED-I_0	0.00171568	0.536342	-1.86448	ED-I_1 down vs ES-N_1 and DS-N_1	0.170033	0.792222	-1.26227	DD-N_1 and ED-N_1 down vs DD-N_0 and ED-N_0	2.24499e-05	1.80703	1.80703	DS-I_1 and ES-I_1 up vs DD-N_1 and ED-N_1	0.582922	0.944118	-1.05919	ES-I_1 and ES-N_1 down vs ES-I_0 and ES-N_0	0.407472	0.910086	-1.0988	DS-N_1 and ES-N_1 down vs DS-N_0 and ES-N_0	0.0193309	3.60307	3.60307	DS-I_4i and ES-I_4i up vs ED-I_4i	0.0193309	0.277541	-3.60307	ED-I_4i down vs ES-I_4i and DS-I_4i	0.00579734	0.658769	-1.51798	DD-N_1 and ED-N_1 down vs ES-N_1 and DS-N_1	0.0918384	1.20345	1.20345	DS-N_8 and ES-N_8 up vs ES-N_0 and DS-N_0	0.179293	0.727771	-1.37406	ED-N_1 down vs ED-N_0	0.549264	0.864369	-1.15691	DD-N_1 down vs DD-N_0	0.777536
FAM172A	0.499989	0.884872	-1.13011	ED-I_1 down vs ED-I_0	0.254772	0.840015	-1.19045	ED-I_1 down vs ES-N_1 and DS-N_1	7.31932e-14	2.15808	2.15808	DD-N_1 and ED-N_1 up vs DD-N_0 and ED-N_0	1.63038e-06	0.679743	-1.47114	DS-I_1 and ES-I_1 down vs DD-N_1 and ED-N_1	1.95847e-05	1.64341	1.64341	ES-I_1 and ES-N_1 up vs ES-I_0 and ES-N_0	0.0427532	1.30425	1.30425	DS-N_1 and ES-N_1 up vs DS-N_0 and ES-N_0	0.106817	0.822842	-1.2153	DS-I_4i and ES-I_4i down vs ED-I_4i	0.106817	1.2153	1.2153	ED-I_4i up vs ES-I_4i and DS-I_4i	5.81234e-11	1.81657	1.81657	DD-N_1 and ED-N_1 up vs ES-N_1 and DS-N_1	0.113389	1.263	1.263	DS-N_8 and ES-N_8 up vs ES-N_0 and DS-N_0	4.54679e-06	1.87263	1.87263	ED-N_1 up vs ED-N_0	2.16838e-10	2.50411	2.50411	DD-N_1 up vs DD-N_0	0.242172
ITGA5	0.0137322	0.756576	-1.32174	ED-I_1 down vs ED-I_0	0.00514495	1.46436	1.46436	ED-I_1 up vs ES-N_1 and DS-N_1	0.00114559	0.67441	-1.48278	DD-N_1 and ED-N_1 down vs DD-N_0 and ED-N_0	0.521216	1.09156	1.09156	DS-I_1 and ES-I_1 up vs DD-N_1 and ED-N_1	0.0358566	0.785669	-1.2728	ES-I_1 and ES-N_1 down vs ES-I_0 and ES-N_0	0.00513516	0.72504	-1.37923	DS-N_1 and ES-N_1 down vs DS-N_0 and ES-N_0	0.0173448	1.27951	1.27951	DS-I_4i and ES-I_4i up vs ED-I_4i	0.0173448	0.781549	-1.27951	ED-I_4i down vs ES-I_4i and DS-I_4i	0.804	0.965804	-1.03541	DD-N_1 and ED-N_1 down vs ES-N_1 and DS-N_1	0.000292284	0.602623	-1.65941	DS-N_8 and ES-N_8 down vs ES-N_0 and DS-N_0	0.212528	0.794701	-1.25834	ED-N_1 down vs ED-N_0	0.000767854	0.585603	-1.70764	DD-N_1 down vs DD-N_0	0.0300024
PRKCD	0.185532	0.848535	-1.1785	ED-I_1 down vs ED-I_0	0.00456959	1.50136	1.50136	ED-I_1 up vs ES-N_1 and DS-N_1	0.190506	0.833987	-1.19906	DD-N_1 and ED-N_1 down vs DD-N_0 and ED-N_0	0.877366	0.977181	-1.02335	DS-I_1 and ES-I_1 down vs DD-N_1 and ED-N_1	0.745697	0.957069	-1.04486	ES-I_1 and ES-N_1 down vs ES-I_0 and ES-N_0	0.196181	0.843891	-1.18499	DS-N_1 and ES-N_1 down vs DS-N_0 and ES-N_0	0.0423338	0.828163	-1.20749	DS-I_4i and ES-I_4i down vs ED-I_4i	0.0423338	1.20749	1.20749	ED-I_4i up vs ES-I_4i and DS-I_4i	0.95756	0.992192	-1.00787	DD-N_1 and ED-N_1 down vs ES-N_1 and DS-N_1	0.00210425	0.58391	-1.71259	DS-N_8 and ES-N_8 down vs ES-N_0 and DS-N_0	0.195874	0.781223	-1.28004	ED-N_1 down vs ED-N_0	0.576135	0.893514	-1.11918	DD-N_1 down vs DD-N_0	0.0330555
NAPA	2.3953e-09	2.29186	2.29186	ED-I_1 up vs ED-I_0	8.06088e-13	2.4903	2.4903	ED-I_1 up vs ES-N_1 and DS-N_1	0.0312078	1.26917	1.26917	DD-N_1 and ED-N_1 up vs DD-N_0 and ED-N_0	3.69858e-05	0.597507	-1.67362	DS-I_1 and ES-I_1 down vs DD-N_1 and ED-N_1	0.778867	1.04171	1.04171	ES-I_1 and ES-N_1 up vs ES-I_0 and ES-N_0	0.402995	0.882883	-1.13265	DS-N_1 and ES-N_1 down vs DS-N_0 and ES-N_0	0.518686	0.888887	-1.125	DS-I_4i and ES-I_4i down vs ED-I_4i	0.518686	1.125	1.125	ED-I_4i up vs ES-I_4i and DS-I_4i	2.2221e-05	1.70745	1.70745	DD-N_1 and ED-N_1 up vs ES-N_1 and DS-N_1	0.0208479	0.638994	-1.56496	DS-N_8 and ES-N_8 down vs ES-N_0 and DS-N_0	0.0281791	1.33459	1.33459	ED-N_1 up vs ED-N_0	0.392021	1.17896	1.17896	DD-N_1 up vs DD-N_0	0.162795
TREM1	0.502072	0.891671	-1.12149	ED-I_1 down vs ED-I_0	0.0074995	1.73275	1.73275	ED-I_1 up vs ES-N_1 and DS-N_1	0.252226	1.17683	1.17683	DD-N_1 and ED-N_1 up vs DD-N_0 and ED-N_0	0.00263112	0.611254	-1.63598	DS-I_1 and ES-I_1 down vs DD-N_1 and ED-N_1	0.212699	1.33704	1.33704	ES-I_1 and ES-N_1 up vs ES-I_0 and ES-N_0	0.665041	0.912424	-1.09598	DS-N_1 and ES-N_1 down vs DS-N_0 and ES-N_0	6.91351e-05	0.646515	-1.54675	DS-I_4i and ES-I_4i down vs ED-I_4i	6.91351e-05	1.54675	1.54675	ED-I_4i up vs ES-I_4i and DS-I_4i	0.000705658	1.78326	1.78326	DD-N_1 and ED-N_1 up vs ES-N_1 and DS-N_1	0.0205365	0.476934	-2.09672	DS-N_8 and ES-N_8 down vs ES-N_0 and DS-N_0	0.971661	1.00822	1.00822	ED-N_1 up vs ED-N_0	0.113823	1.3269	1.3269	DD-N_1 up vs DD-N_0	0.0481391
ZEB1	0.0662825	1.23403	1.23403	ED-I_1 up vs ED-I_0	0.177849	1.13669	1.13669	ED-I_1 up vs ES-N_1 and DS-N_1	3.12255e-11	1.63727	1.63727	DD-N_1 and ED-N_1 up vs DD-N_0 and ED-N_0	6.38551e-08	0.69732	-1.43406	DS-I_1 and ES-I_1 down vs DD-N_1 and ED-N_1	4.33541e-06	1.51586	1.51586	ES-I_1 and ES-N_1 up vs ES-I_0 and ES-N_0	0.0717821	1.17566	1.17566	DS-N_1 and ES-N_1 up vs DS-N_0 and ES-N_0	1.31041e-05	0.683194	-1.46371	DS-I_4i and ES-I_4i down vs ED-I_4i	1.31041e-05	1.46371	1.46371	ED-I_4i up vs ES-I_4i and DS-I_4i	1.24378e-10	1.57775	1.57775	DD-N_1 and ED-N_1 up vs ES-N_1 and DS-N_1	0.474335	1.07711	1.07711	DS-N_8 and ES-N_8 up vs ES-N_0 and DS-N_0	1.02105e-07	1.73989	1.73989	ED-N_1 up vs ED-N_0	1.48871e-05	1.54341	1.54341	DD-N_1 up vs DD-N_0	0.242709
SLC7A5	0.00331495	3.19713	3.19713	ED-I_1 up vs ED-I_0	0.0127018	2.01353	2.01353	ED-I_1 up vs ES-N_1 and DS-N_1	0.432739	1.18924	1.18924	DD-N_1 and ED-N_1 up vs DD-N_0 and ED-N_0	0.040073	0.592172	-1.6887	DS-I_1 and ES-I_1 down vs DD-N_1 and ED-N_1	0.20185	1.56497	1.56497	ES-I_1 and ES-N_1 up vs ES-I_0 and ES-N_0	0.334148	1.46727	1.46727	DS-N_1 and ES-N_1 up vs DS-N_0 and ES-N_0	0.626148	0.632975	-1.57984	DS-I_4i and ES-I_4i down vs ED-I_4i	0.626148	1.57984	1.57984	ED-I_4i up vs ES-I_4i and DS-I_4i	0.0362036	1.7129	1.7129	DD-N_1 and ED-N_1 up vs ES-N_1 and DS-N_1	0.80041	0.864545	-1.15668	DS-N_8 and ES-N_8 down vs ES-N_0 and DS-N_0	0.527307	1.14197	1.14197	ED-N_1 up vs ED-N_0	0.632811	1.33831	1.33831	DD-N_1 up vs DD-N_0	0.861907
FASLG	0.659769	0.883733	-1.13156	ED-I_1 down vs ED-I_0	0.177048	0.74067	-1.35013	ED-I_1 down vs ES-N_1 and DS-N_1	0.495901	0.87825	-1.13863	DD-N_1 and ED-N_1 down vs DD-N_0 and ED-N_0	9.25583e-05	1.79129	1.79129	DS-I_1 and ES-I_1 up vs DD-N_1 and ED-N_1	0.470629	0.920215	-1.0867	ES-I_1 and ES-N_1 down vs ES-I_0 and ES-N_0	0.0384187	0.754248	-1.32582	DS-N_1 and ES-N_1 down vs DS-N_0 and ES-N_0	0.00177041	7.51282	7.51282	DS-I_4i and ES-I_4i up vs ED-I_4i	0.00177041	0.133106	-7.51282	ED-I_4i down vs ES-I_4i and DS-I_4i	0.239878	0.810706	-1.23349	DD-N_1 and ED-N_1 down vs ES-N_1 and DS-N_1	0.0282309	1.28894	1.28894	DS-N_8 and ES-N_8 up vs ES-N_0 and DS-N_0	0.481638	0.816108	-1.22533	ED-N_1 down vs ED-N_0	0.795287	0.93649	-1.06782	DD-N_1 down vs DD-N_0	0.230803
IFITM1	0.561113	1.08409	1.08409	ED-I_1 up vs ED-I_0	0.0100495	1.42866	1.42866	ED-I_1 up vs ES-N_1 and DS-N_1	0.187902	1.1316	1.1316	DD-N_1 and ED-N_1 up vs DD-N_0 and ED-N_0	0.000202001	0.67486	-1.48179	DS-I_1 and ES-I_1 down vs DD-N_1 and ED-N_1	0.218799	1.17116	1.17116	ES-I_1 and ES-N_1 up vs ES-I_0 and ES-N_0	0.0871498	0.812055	-1.23144	DS-N_1 and ES-N_1 down vs DS-N_0 and ES-N_0	0.608657	0.951421	-1.05106	DS-I_4i and ES-I_4i down vs ED-I_4i	0.608657	1.05106	1.05106	ED-I_4i up vs ES-I_4i and DS-I_4i	1.61172e-05	1.61228	1.61228	DD-N_1 and ED-N_1 up vs ES-N_1 and DS-N_1	0.000339922	0.557738	-1.79296	DS-N_8 and ES-N_8 down vs ES-N_0 and DS-N_0	0.696991	1.05305	1.05305	ED-N_1 up vs ED-N_0	0.140797	1.21586	1.21586	DD-N_1 up vs DD-N_0	0.000513976
GSK3A	2.85926e-06	1.90543	1.90543	ED-I_1 up vs ED-I_0	1.53717e-08	2.01731	2.01731	ED-I_1 up vs ES-N_1 and DS-N_1	0.497902	1.07816	1.07816	DD-N_1 and ED-N_1 up vs DD-N_0 and ED-N_0	0.00673558	0.714909	-1.39878	DS-I_1 and ES-I_1 down vs DD-N_1 and ED-N_1	0.220386	0.856678	-1.1673	ES-I_1 and ES-N_1 down vs ES-I_0 and ES-N_0	0.201756	0.847541	-1.17988	DS-N_1 and ES-N_1 down vs DS-N_0 and ES-N_0	0.743524	1.05814	1.05814	DS-I_4i and ES-I_4i up vs ED-I_4i	0.743524	0.945054	-1.05814	ED-I_4i down vs ES-I_4i and DS-I_4i	0.00802847	1.38656	1.38656	DD-N_1 and ED-N_1 up vs ES-N_1 and DS-N_1	0.0762985	0.764821	-1.3075	DS-N_8 and ES-N_8 down vs ES-N_0 and DS-N_0	0.138947	1.22399	1.22399	ED-N_1 up vs ED-N_0	0.599775	0.907022	-1.10251	DD-N_1 down vs DD-N_0	0.808139
GATA3	0.610224	1.1199	1.1199	ED-I_1 up vs ED-I_0	0.530367	1.12886	1.12886	ED-I_1 up vs ES-N_1 and DS-N_1	0.214454	0.760749	-1.31449	DD-N_1 and ED-N_1 down vs DD-N_0 and ED-N_0	0.0199282	1.57774	1.57774	DS-I_1 and ES-I_1 up vs DD-N_1 and ED-N_1	2.08416e-05	0.569803	-1.75499	ES-I_1 and ES-N_1 down vs ES-I_0 and ES-N_0	0.00141185	0.648363	-1.54235	DS-N_1 and ES-N_1 down vs DS-N_0 and ES-N_0	0.0605317	2.10464	2.10464	DS-I_4i and ES-I_4i up vs ED-I_4i	0.0605317	0.47514	-2.10464	ED-I_4i down vs ES-I_4i and DS-I_4i	0.0814425	0.698768	-1.43109	DD-N_1 and ED-N_1 down vs ES-N_1 and DS-N_1	0.00632228	1.33225	1.33225	DS-N_8 and ES-N_8 up vs ES-N_0 and DS-N_0	0.676784	0.874409	-1.14363	ED-N_1 down vs ED-N_0	0.180546	0.66719	-1.49882	DD-N_1 down vs DD-N_0	0.00732714
RXRA	0.0358731	1.19918	1.19918	ED-I_1 up vs ED-I_0	1.06078e-08	1.68777	1.68777	ED-I_1 up vs ES-N_1 and DS-N_1	0.385869	0.931021	-1.07409	DD-N_1 and ED-N_1 down vs DD-N_0 and ED-N_0	0.0626345	0.84439	-1.18429	DS-I_1 and ES-I_1 down vs DD-N_1 and ED-N_1	0.0407021	0.841758	-1.18799	ES-I_1 and ES-N_1 down vs ES-I_0 and ES-N_0	0.0453571	0.841071	-1.18896	DS-N_1 and ES-N_1 down vs DS-N_0 and ES-N_0	0.0698413	0.854147	-1.17076	DS-I_4i and ES-I_4i down vs ED-I_4i	0.0698413	1.17076	1.17076	ED-I_4i up vs ES-I_4i and DS-I_4i	0.0989856	1.15976	1.15976	DD-N_1 and ED-N_1 up vs ES-N_1 and DS-N_1	0.000319001	0.679274	-1.47216	DS-N_8 and ES-N_8 down vs ES-N_0 and DS-N_0	0.746567	0.966662	-1.03449	ED-N_1 down vs ED-N_0	0.366343	0.888364	-1.12567	DD-N_1 down vs DD-N_0	0.086829
TGFB1	0.0546403	1.13728	1.13728	ED-I_1 up vs ED-I_0	1.0438e-12	1.70436	1.70436	ED-I_1 up vs ES-N_1 and DS-N_1	0.0477726	1.13795	1.13795	DD-N_1 and ED-N_1 up vs DD-N_0 and ED-N_0	3.48737e-05	0.7485	-1.33601	DS-I_1 and ES-I_1 down vs DD-N_1 and ED-N_1	0.000124455	0.769636	-1.29932	ES-I_1 and ES-N_1 down vs ES-I_0 and ES-N_0	3.92451e-05	0.75939	-1.31685	DS-N_1 and ES-N_1 down vs DS-N_0 and ES-N_0	0.44532	0.949936	-1.0527	DS-I_4i and ES-I_4i down vs ED-I_4i	0.44532	1.0527	1.0527	ED-I_4i up vs ES-I_4i and DS-I_4i	0.000121932	1.3033	1.3033	DD-N_1 and ED-N_1 up vs ES-N_1 and DS-N_1	0.00166248	0.797908	-1.25328	DS-N_8 and ES-N_8 down vs ES-N_0 and DS-N_0	0.0284582	1.22981	1.22981	ED-N_1 up vs ED-N_0	0.542755	1.05636	1.05636	DD-N_1 up vs DD-N_0	0.111588
IRF1	0.250192	0.878234	-1.13865	ED-I_1 down vs ED-I_0	0.194062	1.15697	1.15697	ED-I_1 up vs ES-N_1 and DS-N_1	0.003328	0.737183	-1.35651	DD-N_1 and ED-N_1 down vs DD-N_0 and ED-N_0	0.632397	1.05599	1.05599	DS-I_1 and ES-I_1 up vs DD-N_1 and ED-N_1	0.919704	0.988627	-1.0115	ES-I_1 and ES-N_1 down vs ES-I_0 and ES-N_0	0.500342	0.937731	-1.0664	DS-N_1 and ES-N_1 down vs DS-N_0 and ES-N_0	0.844861	1.01556	1.01556	DS-I_4i and ES-I_4i up vs ED-I_4i	0.844861	0.984682	-1.01556	ED-I_4i down vs ES-I_4i and DS-I_4i	0.181872	0.864617	-1.15658	DD-N_1 and ED-N_1 down vs ES-N_1 and DS-N_1	0.00871212	0.728977	-1.37178	DS-N_8 and ES-N_8 down vs ES-N_0 and DS-N_0	0.319888	0.851915	-1.17383	ED-N_1 down vs ED-N_0	0.00157083	0.653798	-1.52952	DD-N_1 down vs DD-N_0	0.0988342
PIAS1	0.971256	1.00324	1.00324	ED-I_1 up vs ED-I_0	0.297574	1.08813	1.08813	ED-I_1 up vs ES-N_1 and DS-N_1	0.932754	0.99434	-1.00569	DD-N_1 and ED-N_1 down vs DD-N_0 and ED-N_0	0.42627	0.947646	-1.05525	DS-I_1 and ES-I_1 down vs DD-N_1 and ED-N_1	0.0273914	1.16553	1.16553	ES-I_1 and ES-N_1 up vs ES-I_0 and ES-N_0	0.675703	1.02972	1.02972	DS-N_1 and ES-N_1 up vs DS-N_0 and ES-N_0	3.47001e-07	0.729776	-1.37028	DS-I_4i and ES-I_4i down vs ED-I_4i	3.47001e-07	1.37028	1.37028	ED-I_4i up vs ES-I_4i and DS-I_4i	0.272267	1.07793	1.07793	DD-N_1 and ED-N_1 up vs ES-N_1 and DS-N_1	0.0103246	0.796233	-1.25591	DS-N_8 and ES-N_8 down vs ES-N_0 and DS-N_0	0.505454	0.939573	-1.06431	ED-N_1 down vs ED-N_0	0.584533	1.05439	1.05439	DD-N_1 up vs DD-N_0	0.0154314
CD28	0.411746	0.732746	-1.36473	ED-I_1 down vs ED-I_0	0.242716	0.689672	-1.44996	ED-I_1 down vs ES-N_1 and DS-N_1	0.105859	1.36688	1.36688	DD-N_1 and ED-N_1 up vs DD-N_0 and ED-N_0	0.228843	1.19437	1.19437	DS-I_1 and ES-I_1 up vs DD-N_1 and ED-N_1	0.0193452	0.735637	-1.35937	ES-I_1 and ES-N_1 down vs ES-I_0 and ES-N_0	0.031953	0.681545	-1.46726	DS-N_1 and ES-N_1 down vs DS-N_0 and ES-N_0	0.40639	1.41795	1.41795	DS-I_4i and ES-I_4i up vs ED-I_4i	0.40639	0.705245	-1.41795	ED-I_4i down vs ES-I_4i and DS-I_4i	0.0890165	1.37973	1.37973	DD-N_1 and ED-N_1 up vs ES-N_1 and DS-N_1	6.58667e-06	1.75765	1.75765	DS-N_8 and ES-N_8 up vs ES-N_0 and DS-N_0	0.0799992	1.62547	1.62547	ED-N_1 up vs ED-N_0	0.591386	1.1559	1.1559	DD-N_1 up vs DD-N_0	0.000222215
IFITM3	0.538345	1.09302	1.09302	ED-I_1 up vs ED-I_0	0.00019166	1.8346	1.8346	ED-I_1 up vs ES-N_1 and DS-N_1	0.418308	1.1163	1.1163	DD-N_1 and ED-N_1 up vs DD-N_0 and ED-N_0	0.00715722	0.659595	-1.51608	DS-I_1 and ES-I_1 down vs DD-N_1 and ED-N_1	0.877589	0.974079	-1.02661	ES-I_1 and ES-N_1 down vs ES-I_0 and ES-N_0	1.99619e-05	0.560594	-1.78382	DS-N_1 and ES-N_1 down vs DS-N_0 and ES-N_0	0.79966	0.970982	-1.02989	DS-I_4i and ES-I_4i down vs ED-I_4i	0.79966	1.02989	1.02989	ED-I_4i up vs ES-I_4i and DS-I_4i	0.0114651	1.4698	1.4698	DD-N_1 and ED-N_1 up vs ES-N_1 and DS-N_1	5.65867e-09	0.320075	-3.12427	DS-N_8 and ES-N_8 down vs ES-N_0 and DS-N_0	0.593553	1.1082	1.1082	ED-N_1 up vs ED-N_0	0.540931	1.12443	1.12443	DD-N_1 up vs DD-N_0	6.80381e-05
MATK	0.502919	0.812371	-1.23096	ED-I_1 down vs ED-I_0	0.0238001	0.595553	-1.67911	ED-I_1 down vs ES-N_1 and DS-N_1	0.442962	0.832786	-1.20079	DD-N_1 and ED-N_1 down vs DD-N_0 and ED-N_0	0.0119903	1.64581	1.64581	DS-I_1 and ES-I_1 up vs DD-N_1 and ED-N_1	0.000887301	0.644452	-1.55171	ES-I_1 and ES-N_1 down vs ES-I_0 and ES-N_0	0.197258	0.842097	-1.18751	DS-N_1 and ES-N_1 down vs DS-N_0 and ES-N_0	0.0204839	5.63689	5.63689	DS-I_4i and ES-I_4i up vs ED-I_4i	0.0204839	0.177403	-5.63689	ED-I_4i down vs ES-I_4i and DS-I_4i	0.00584447	0.584883	-1.70974	DD-N_1 and ED-N_1 down vs ES-N_1 and DS-N_1	0.190021	1.17794	1.17794	DS-N_8 and ES-N_8 up vs ES-N_0 and DS-N_0	0.244174	0.682572	-1.46505	ED-N_1 down vs ED-N_0	0.935533	1.0287	1.0287	DD-N_1 up vs DD-N_0	0.370062
KLHDC4	0.331839	0.811041	-1.23298	ED-I_1 down vs ED-I_0	0.181175	0.782268	-1.27833	ED-I_1 down vs ES-N_1 and DS-N_1	0.335069	1.15231	1.15231	DD-N_1 and ED-N_1 up vs DD-N_0 and ED-N_0	0.115368	1.21087	1.21087	DS-I_1 and ES-I_1 up vs DD-N_1 and ED-N_1	0.00108244	0.713948	-1.40066	ES-I_1 and ES-N_1 down vs ES-I_0 and ES-N_0	0.000957542	0.692279	-1.4445	DS-N_1 and ES-N_1 down vs DS-N_0 and ES-N_0	0.519962	1.24091	1.24091	DS-I_4i and ES-I_4i up vs ED-I_4i	0.519962	0.80586	-1.24091	ED-I_4i down vs ES-I_4i and DS-I_4i	0.87837	1.02085	1.02085	DD-N_1 and ED-N_1 up vs ES-N_1 and DS-N_1	0.0232817	1.23256	1.23256	DS-N_8 and ES-N_8 up vs ES-N_0 and DS-N_0	0.662809	1.10739	1.10739	ED-N_1 up vs ED-N_0	0.353557	1.18955	1.18955	DD-N_1 up vs DD-N_0	0.0574398
TRIM44	0.00479683	0.70058	-1.42739	ED-I_1 down vs ED-I_0	4.49451e-07	0.595883	-1.67818	ED-I_1 down vs ES-N_1 and DS-N_1	0.119392	1.14097	1.14097	DD-N_1 and ED-N_1 up vs DD-N_0 and ED-N_0	0.0329648	1.16537	1.16537	DS-I_1 and ES-I_1 up vs DD-N_1 and ED-N_1	0.167329	0.916883	-1.09065	ES-I_1 and ES-N_1 down vs ES-I_0 and ES-N_0	0.619745	0.969595	-1.03136	DS-N_1 and ES-N_1 down vs DS-N_0 and ES-N_0	0.00271286	1.5844	1.5844	DS-I_4i and ES-I_4i up vs ED-I_4i	0.00271286	0.631155	-1.5844	ED-I_4i down vs ES-I_4i and DS-I_4i	0.0157688	0.842078	-1.18754	DD-N_1 and ED-N_1 down vs ES-N_1 and DS-N_1	0.545211	1.0411	1.0411	DS-N_8 and ES-N_8 up vs ES-N_0 and DS-N_0	0.522857	1.08679	1.08679	ED-N_1 up vs ED-N_0	0.117555	1.18902	1.18902	DD-N_1 up vs DD-N_0	0.47444
PIK3CG	0.10683	1.12007	1.12007	ED-I_1 up vs ED-I_0	0.00926359	1.17736	1.17736	ED-I_1 up vs ES-N_1 and DS-N_1	0.555346	0.969595	-1.03136	DD-N_1 and ED-N_1 down vs DD-N_0 and ED-N_0	0.116283	0.918374	-1.08888	DS-I_1 and ES-I_1 down vs DD-N_1 and ED-N_1	0.203743	1.0775	1.0775	ES-I_1 and ES-N_1 up vs ES-I_0 and ES-N_0	0.581923	1.03133	1.03133	DS-N_1 and ES-N_1 up vs DS-N_0 and ES-N_0	8.87389e-06	0.79132	-1.26371	DS-I_4i and ES-I_4i down vs ED-I_4i	8.87389e-06	1.26371	1.26371	ED-I_4i up vs ES-I_4i and DS-I_4i	0.0990272	1.09381	1.09381	DD-N_1 and ED-N_1 up vs ES-N_1 and DS-N_1	0.592005	0.966192	-1.03499	DS-N_8 and ES-N_8 down vs ES-N_0 and DS-N_0	0.515746	0.954077	-1.04813	ED-N_1 down vs ED-N_0	0.853892	0.986136	-1.01406	DD-N_1 down vs DD-N_0	0.658588
TRAT1	0.740067	1.10643	1.10643	ED-I_1 up vs ED-I_0	0.00248751	0.56536	-1.76879	ED-I_1 down vs ES-N_1 and DS-N_1	0.732061	1.05504	1.05504	DD-N_1 and ED-N_1 up vs DD-N_0 and ED-N_0	0.292692	1.15647	1.15647	DS-I_1 and ES-I_1 up vs DD-N_1 and ED-N_1	0.771377	0.961636	-1.03989	ES-I_1 and ES-N_1 down vs ES-I_0 and ES-N_0	0.176537	1.18626	1.18626	DS-N_1 and ES-N_1 up vs DS-N_0 and ES-N_0	0.0688913	2.33764	2.33764	DS-I_4i and ES-I_4i up vs ED-I_4i	0.0688913	0.427781	-2.33764	ED-I_4i down vs ES-I_4i and DS-I_4i	0.0974411	0.80193	-1.24699	DD-N_1 and ED-N_1 down vs ES-N_1 and DS-N_1	1.16302e-05	1.68577	1.68577	DS-N_8 and ES-N_8 up vs ES-N_0 and DS-N_0	0.944389	0.982982	-1.01731	ED-N_1 down vs ED-N_0	0.579709	1.11787	1.11787	DD-N_1 up vs DD-N_0	0.0090828
MAF	0.246551	0.760023	-1.31575	ED-I_1 down vs ED-I_0	0.204626	0.76956	-1.29944	ED-I_1 down vs ES-N_1 and DS-N_1	0.149899	0.780385	-1.28142	DD-N_1 and ED-N_1 down vs DD-N_0 and ED-N_0	0.00884768	1.5019	1.5019	DS-I_1 and ES-I_1 up vs DD-N_1 and ED-N_1	6.02409e-05	0.615236	-1.62539	ES-I_1 and ES-N_1 down vs ES-I_0 and ES-N_0	0.0900144	0.798791	-1.25189	DS-N_1 and ES-N_1 down vs DS-N_0 and ES-N_0	0.00487099	2.92902	2.92902	DS-I_4i and ES-I_4i up vs ED-I_4i	0.00487099	0.341411	-2.92902	ED-I_4i down vs ES-I_4i and DS-I_4i	0.190517	0.80048	-1.24925	DD-N_1 and ED-N_1 down vs ES-N_1 and DS-N_1	0.000211283	1.49469	1.49469	DS-N_8 and ES-N_8 up vs ES-N_0 and DS-N_0	0.800784	0.931674	-1.07334	ED-N_1 down vs ED-N_0	0.0747452	0.680684	-1.46911	DD-N_1 down vs DD-N_0	0.000721768
P2RX1	0.163682	1.21612	1.21612	ED-I_1 up vs ED-I_0	0.00158958	1.54491	1.54491	ED-I_1 up vs ES-N_1 and DS-N_1	0.167274	1.17286	1.17286	DD-N_1 and ED-N_1 up vs DD-N_0 and ED-N_0	0.00169294	0.669941	-1.49267	DS-I_1 and ES-I_1 down vs DD-N_1 and ED-N_1	0.49227	1.11783	1.11783	ES-I_1 and ES-N_1 up vs ES-I_0 and ES-N_0	0.662267	1.06467	1.06467	DS-N_1 and ES-N_1 up vs DS-N_0 and ES-N_0	0.14663	0.872592	-1.14601	DS-I_4i and ES-I_4i down vs ED-I_4i	0.14663	1.14601	1.14601	ED-I_4i up vs ES-I_4i and DS-I_4i	0.00897645	1.37664	1.37664	DD-N_1 and ED-N_1 up vs ES-N_1 and DS-N_1	0.180414	0.779661	-1.28261	DS-N_8 and ES-N_8 down vs ES-N_0 and DS-N_0	0.0543529	1.34239	1.34239	ED-N_1 up vs ED-N_0	0.980468	1.00431	1.00431	DD-N_1 up vs DD-N_0	0.402783
CXCL16	0.00477298	0.659718	-1.5158	ED-I_1 down vs ED-I_0	0.00645608	1.75692	1.75692	ED-I_1 up vs ES-N_1 and DS-N_1	0.00700722	1.47093	1.47093	DD-N_1 and ED-N_1 up vs DD-N_0 and ED-N_0	0.000123893	0.551331	-1.81379	DS-I_1 and ES-I_1 down vs DD-N_1 and ED-N_1	0.139837	0.748251	-1.33645	ES-I_1 and ES-N_1 down vs ES-I_0 and ES-N_0	0.0957342	0.726924	-1.37566	DS-N_1 and ES-N_1 down vs DS-N_0 and ES-N_0	0.0157603	0.774807	-1.29064	DS-I_4i and ES-I_4i down vs ED-I_4i	0.0157603	1.29064	1.29064	ED-I_4i up vs ES-I_4i and DS-I_4i	1.81788e-05	2.01407	2.01407	DD-N_1 and ED-N_1 up vs ES-N_1 and DS-N_1	0.121444	0.718679	-1.39144	DS-N_8 and ES-N_8 down vs ES-N_0 and DS-N_0	0.0080793	1.73617	1.73617	ED-N_1 up vs ED-N_0	0.240067	1.25897	1.25897	DD-N_1 up vs DD-N_0	0.359014
GFI1	0.994621	0.9983	-1.0017	ED-I_1 down vs ED-I_0	0.0381414	0.6867	-1.45624	ED-I_1 down vs ES-N_1 and DS-N_1	0.0534828	0.691802	-1.4455	DD-N_1 and ED-N_1 down vs DD-N_0 and ED-N_0	8.4221e-05	1.89825	1.89825	DS-I_1 and ES-I_1 up vs DD-N_1 and ED-N_1	0.0246016	0.780696	-1.28091	ES-I_1 and ES-N_1 down vs ES-I_0 and ES-N_0	0.0647473	0.814589	-1.22761	DS-N_1 and ES-N_1 down vs DS-N_0 and ES-N_0	0.0775605	1.71256	1.71256	DS-I_4i and ES-I_4i up vs ED-I_4i	0.0775605	0.58392	-1.71256	ED-I_4i down vs ES-I_4i and DS-I_4i	0.000646282	0.563285	-1.7753	DD-N_1 and ED-N_1 down vs ES-N_1 and DS-N_1	0.00776478	1.29774	1.29774	DS-N_8 and ES-N_8 up vs ES-N_0 and DS-N_0	0.0570939	0.574889	-1.73947	ED-N_1 down vs ED-N_0	0.405465	0.811088	-1.23291	DD-N_1 down vs DD-N_0	0.00734041
TGM2	4.02608e-05	3.15873	3.15873	ED-I_1 up vs ED-I_0	0.000593823	1.96728	1.96728	ED-I_1 up vs ES-N_1 and DS-N_1	0.0158482	1.53661	1.53661	DD-N_1 and ED-N_1 up vs DD-N_0 and ED-N_0	0.000629279	0.513828	-1.94618	DS-I_1 and ES-I_1 down vs DD-N_1 and ED-N_1	0.47202	0.862941	-1.15883	ES-I_1 and ES-N_1 down vs ES-I_0 and ES-N_0	0.70146	1.09504	1.09504	DS-N_1 and ES-N_1 up vs DS-N_0 and ES-N_0	0.174636	0.546567	-1.8296	DS-I_4i and ES-I_4i down vs ED-I_4i	0.174636	1.8296	1.8296	ED-I_4i up vs ES-I_4i and DS-I_4i	0.00491065	1.6611	1.6611	DD-N_1 and ED-N_1 up vs ES-N_1 and DS-N_1	0.684308	0.888242	-1.12582	DS-N_8 and ES-N_8 down vs ES-N_0 and DS-N_0	0.00851102	1.71813	1.71813	ED-N_1 up vs ED-N_0	0.43417	1.28888	1.28888	DD-N_1 up vs DD-N_0	0.454675
NKTR	0.208176	0.894794	-1.11758	ED-I_1 down vs ED-I_0	1.4019e-08	0.676422	-1.47837	ED-I_1 down vs ES-N_1 and DS-N_1	0.763492	1.01642	1.01642	DD-N_1 and ED-N_1 up vs DD-N_0 and ED-N_0	0.0508415	1.10269	1.10269	DS-I_1 and ES-I_1 up vs DD-N_1 and ED-N_1	0.228755	0.947395	-1.05553	ES-I_1 and ES-N_1 down vs ES-I_0 and ES-N_0	0.463431	1.03382	1.03382	DS-N_1 and ES-N_1 up vs DS-N_0 and ES-N_0	0.0578171	1.1581	1.1581	DS-I_4i and ES-I_4i up vs ED-I_4i	0.0578171	0.863485	-1.1581	ED-I_4i down vs ES-I_4i and DS-I_4i	0.00714118	0.875566	-1.14212	DD-N_1 and ED-N_1 down vs ES-N_1 and DS-N_1	2.99887e-05	1.21834	1.21834	DS-N_8 and ES-N_8 up vs ES-N_0 and DS-N_0	0.393822	1.07298	1.07298	ED-N_1 up vs ED-N_0	0.668766	0.969916	-1.03102	DD-N_1 down vs DD-N_0	0.00103193
PIK3R5	0.587666	0.962091	-1.0394	ED-I_1 down vs ED-I_0	5.08087e-05	1.35241	1.35241	ED-I_1 up vs ES-N_1 and DS-N_1	0.00375056	0.817375	-1.22343	DD-N_1 and ED-N_1 down vs DD-N_0 and ED-N_0	0.127805	1.11349	1.11349	DS-I_1 and ES-I_1 up vs DD-N_1 and ED-N_1	0.00416048	0.823297	-1.21463	ES-I_1 and ES-N_1 down vs ES-I_0 and ES-N_0	0.000210307	0.792238	-1.26225	DS-N_1 and ES-N_1 down vs DS-N_0 and ES-N_0	0.158004	0.916568	-1.09103	DS-I_4i and ES-I_4i down vs ED-I_4i	0.158004	1.09103	1.09103	ED-I_4i up vs ES-I_4i and DS-I_4i	0.581294	0.960624	-1.04099	DD-N_1 and ED-N_1 down vs ES-N_1 and DS-N_1	0.000960676	0.79558	-1.25694	DS-N_8 and ES-N_8 down vs ES-N_0 and DS-N_0	0.32806	0.900391	-1.11063	ED-N_1 down vs ED-N_0	0.0017786	0.753948	-1.32635	DD-N_1 down vs DD-N_0	0.137045
RNF10	3.59681e-08	3.53654	3.53654	ED-I_1 up vs ED-I_0	8.34235e-08	2.51817	2.51817	ED-I_1 up vs ES-N_1 and DS-N_1	0.360182	1.17643	1.17643	DD-N_1 and ED-N_1 up vs DD-N_0 and ED-N_0	0.0460831	0.680021	-1.47054	DS-I_1 and ES-I_1 down vs DD-N_1 and ED-N_1	0.138701	1.38573	1.38573	ES-I_1 and ES-N_1 up vs ES-I_0 and ES-N_0	0.320339	1.28434	1.28434	DS-N_1 and ES-N_1 up vs DS-N_0 and ES-N_0	0.37863	0.715738	-1.39716	DS-I_4i and ES-I_4i down vs ED-I_4i	0.37863	1.39716	1.39716	ED-I_4i up vs ES-I_4i and DS-I_4i	0.0596761	1.43251	1.43251	DD-N_1 and ED-N_1 up vs ES-N_1 and DS-N_1	0.497382	0.784878	-1.27408	DS-N_8 and ES-N_8 down vs ES-N_0 and DS-N_0	0.314225	1.19753	1.19753	ED-N_1 up vs ED-N_0	0.773584	1.12839	1.12839	DD-N_1 up vs DD-N_0	0.947498
GNB4	0.70205	0.957774	-1.04409	ED-I_1 down vs ED-I_0	0.691094	0.961853	-1.03966	ED-I_1 down vs ES-N_1 and DS-N_1	0.666719	1.03353	1.03353	DD-N_1 and ED-N_1 up vs DD-N_0 and ED-N_0	0.0225489	0.831372	-1.20283	DS-I_1 and ES-I_1 down vs DD-N_1 and ED-N_1	0.00443986	1.29698	1.29698	ES-I_1 and ES-N_1 up vs ES-I_0 and ES-N_0	0.0189603	1.22734	1.22734	DS-N_1 and ES-N_1 up vs DS-N_0 and ES-N_0	0.656374	0.966949	-1.03418	DS-I_4i and ES-I_4i down vs ED-I_4i	0.656374	1.03418	1.03418	ED-I_4i up vs ES-I_4i and DS-I_4i	0.230672	1.09669	1.09669	DD-N_1 and ED-N_1 up vs ES-N_1 and DS-N_1	0.0188271	0.747667	-1.33749	DS-N_8 and ES-N_8 down vs ES-N_0 and DS-N_0	0.298534	0.890122	-1.12344	ED-N_1 down vs ED-N_0	0.100109	1.18987	1.18987	DD-N_1 up vs DD-N_0	0.0035073
CLEC7A	0.630805	0.939436	-1.06447	ED-I_1 down vs ED-I_0	0.114265	1.22553	1.22553	ED-I_1 up vs ES-N_1 and DS-N_1	0.154177	1.14442	1.14442	DD-N_1 and ED-N_1 up vs DD-N_0 and ED-N_0	0.0639383	0.839782	-1.19079	DS-I_1 and ES-I_1 down vs DD-N_1 and ED-N_1	0.0398429	1.28239	1.28239	ES-I_1 and ES-N_1 up vs ES-I_0 and ES-N_0	0.771376	1.03495	1.03495	DS-N_1 and ES-N_1 up vs DS-N_0 and ES-N_0	0.355799	0.9169	-1.09063	DS-I_4i and ES-I_4i down vs ED-I_4i	0.355799	1.09063	1.09063	ED-I_4i up vs ES-I_4i and DS-I_4i	0.00139066	1.38691	1.38691	DD-N_1 and ED-N_1 up vs ES-N_1 and DS-N_1	0.00271155	0.595305	-1.67981	DS-N_8 and ES-N_8 down vs ES-N_0 and DS-N_0	0.133321	1.25696	1.25696	ED-N_1 up vs ED-N_0	0.606702	1.06333	1.06333	DD-N_1 up vs DD-N_0	0.00176814
MALT1	0.472314	0.900794	-1.11013	ED-I_1 down vs ED-I_0	1.38988e-07	0.579695	-1.72505	ED-I_1 down vs ES-N_1 and DS-N_1	0.911851	0.990287	-1.00981	DD-N_1 and ED-N_1 down vs DD-N_0 and ED-N_0	0.0050958	1.24443	1.24443	DS-I_1 and ES-I_1 up vs DD-N_1 and ED-N_1	0.267003	1.07947	1.07947	ES-I_1 and ES-N_1 up vs ES-I_0 and ES-N_0	0.00284725	1.23385	1.23385	DS-N_1 and ES-N_1 up vs DS-N_0 and ES-N_0	0.103793	1.30393	1.30393	DS-I_4i and ES-I_4i up vs ED-I_4i	0.103793	0.766913	-1.30393	ED-I_4i down vs ES-I_4i and DS-I_4i	0.000118214	0.746748	-1.33914	DD-N_1 and ED-N_1 down vs ES-N_1 and DS-N_1	0.00931325	1.2253	1.2253	DS-N_8 and ES-N_8 up vs ES-N_0 and DS-N_0	0.281356	0.871458	-1.1475	ED-N_1 down vs ED-N_0	0.356872	1.11941	1.11941	DD-N_1 up vs DD-N_0	0.17671
ARHGEF9	0.512443	0.865746	-1.15507	ED-I_1 down vs ED-I_0	0.00467314	0.630573	-1.58586	ED-I_1 down vs ES-N_1 and DS-N_1	0.393311	1.13702	1.13702	DD-N_1 and ED-N_1 up vs DD-N_0 and ED-N_0	0.00492237	1.39066	1.39066	DS-I_1 and ES-I_1 up vs DD-N_1 and ED-N_1	0.0101002	0.791273	-1.26379	ES-I_1 and ES-N_1 down vs ES-I_0 and ES-N_0	0.125307	0.860421	-1.16222	DS-N_1 and ES-N_1 down vs DS-N_0 and ES-N_0	0.00063699	2.8684	2.8684	DS-I_4i and ES-I_4i up vs ED-I_4i	0.00063699	0.348626	-2.8684	ED-I_4i down vs ES-I_4i and DS-I_4i	0.052207	0.788511	-1.26821	DD-N_1 and ED-N_1 down vs ES-N_1 and DS-N_1	0.000167459	1.38603	1.38603	DS-N_8 and ES-N_8 up vs ES-N_0 and DS-N_0	0.183941	1.3383	1.3383	ED-N_1 up vs ED-N_0	0.901742	0.974713	-1.02594	DD-N_1 down vs DD-N_0	0.000184743
NFIA	0.0136327	2.33131	2.33131	ED-I_1 up vs ED-I_0	0.0344295	1.73342	1.73342	ED-I_1 up vs ES-N_1 and DS-N_1	3.90714e-10	2.79126	2.79126	DD-N_1 and ED-N_1 up vs DD-N_0 and ED-N_0	1.59122e-09	0.399057	-2.5059	DS-I_1 and ES-I_1 down vs DD-N_1 and ED-N_1	0.124403	1.56515	1.56515	ES-I_1 and ES-N_1 up vs ES-I_0 and ES-N_0	0.469763	1.25564	1.25564	DS-N_1 and ES-N_1 up vs DS-N_0 and ES-N_0	0.443006	0.658579	-1.51842	DS-I_4i and ES-I_4i down vs ED-I_4i	0.443006	1.51842	1.51842	ED-I_4i up vs ES-I_4i and DS-I_4i	2.47144e-11	3.05067	3.05067	DD-N_1 and ED-N_1 up vs ES-N_1 and DS-N_1	0.672108	1.16587	1.16587	DS-N_8 and ES-N_8 up vs ES-N_0 and DS-N_0	4.36168e-09	2.99901	2.99901	ED-N_1 up vs ED-N_0	0.00168634	2.49167	2.49167	DD-N_1 up vs DD-N_0	0.623995
CYCS	0.808503	1.03872	1.03872	ED-I_1 up vs ED-I_0	0.376371	0.894504	-1.11794	ED-I_1 down vs ES-N_1 and DS-N_1	0.000415652	1.39151	1.39151	DD-N_1 and ED-N_1 up vs DD-N_0 and ED-N_0	0.184706	0.898423	-1.11306	DS-I_1 and ES-I_1 down vs DD-N_1 and ED-N_1	0.154531	0.884833	-1.13016	ES-I_1 and ES-N_1 down vs ES-I_0 and ES-N_0	0.599789	0.951422	-1.05106	DS-N_1 and ES-N_1 down vs DS-N_0 and ES-N_0	0.203523	1.28169	1.28169	DS-I_4i and ES-I_4i up vs ED-I_4i	0.203523	0.780219	-1.28169	ED-I_4i down vs ES-I_4i and DS-I_4i	0.00232998	1.30807	1.30807	DD-N_1 and ED-N_1 up vs ES-N_1 and DS-N_1	5.50953e-06	1.47941	1.47941	DS-N_8 and ES-N_8 up vs ES-N_0 and DS-N_0	0.0145569	1.39186	1.39186	ED-N_1 up vs ED-N_0	0.00959659	1.39119	1.39119	DD-N_1 up vs DD-N_0	0.0518734
IL32	0.315017	0.745599	-1.3412	ED-I_1 down vs ED-I_0	0.0755566	0.656113	-1.52413	ED-I_1 down vs ES-N_1 and DS-N_1	0.170139	0.739138	-1.35293	DD-N_1 and ED-N_1 down vs DD-N_0 and ED-N_0	0.00196432	1.78431	1.78431	DS-I_1 and ES-I_1 up vs DD-N_1 and ED-N_1	0.00375553	0.658717	-1.5181	ES-I_1 and ES-N_1 down vs ES-I_0 and ES-N_0	0.0407017	0.755397	-1.32381	DS-N_1 and ES-N_1 down vs DS-N_0 and ES-N_0	0.0375337	3.18048	3.18048	DS-I_4i and ES-I_4i up vs ED-I_4i	0.0375337	0.314418	-3.18048	ED-I_4i down vs ES-I_4i and DS-I_4i	0.029658	0.646244	-1.5474	DD-N_1 and ED-N_1 down vs ES-N_1 and DS-N_1	0.00168941	1.41926	1.41926	DS-N_8 and ES-N_8 up vs ES-N_0 and DS-N_0	0.585164	0.820802	-1.21832	ED-N_1 down vs ED-N_0	0.162976	0.682684	-1.46481	DD-N_1 down vs DD-N_0	0.00306696
PPP1R15A	0.117641	1.21362	1.21362	ED-I_1 up vs ED-I_0	0.000453445	1.52947	1.52947	ED-I_1 up vs ES-N_1 and DS-N_1	0.00507351	1.29512	1.29512	DD-N_1 and ED-N_1 up vs DD-N_0 and ED-N_0	1.93105e-08	0.540185	-1.85122	DS-I_1 and ES-I_1 down vs DD-N_1 and ED-N_1	0.275116	1.16553	1.16553	ES-I_1 and ES-N_1 up vs ES-I_0 and ES-N_0	0.899565	1.01554	1.01554	DS-N_1 and ES-N_1 up vs DS-N_0 and ES-N_0	0.01672	0.79569	-1.25677	DS-I_4i and ES-I_4i down vs ED-I_4i	0.01672	1.25677	1.25677	ED-I_4i up vs ES-I_4i and DS-I_4i	4.39726e-06	1.5885	1.5885	DD-N_1 and ED-N_1 up vs ES-N_1 and DS-N_1	0.00770929	0.632745	-1.58041	DS-N_8 and ES-N_8 down vs ES-N_0 and DS-N_0	0.00344312	1.45346	1.45346	ED-N_1 up vs ED-N_0	0.296205	1.14848	1.14848	DD-N_1 up vs DD-N_0	0.0363948
IFIT2	0.0409308	0.737148	-1.35658	ED-I_1 down vs ED-I_0	0.00870849	1.66036	1.66036	ED-I_1 up vs ES-N_1 and DS-N_1	0.0510053	0.713835	-1.40088	DD-N_1 and ED-N_1 down vs DD-N_0 and ED-N_0	0.50705	0.867757	-1.1524	DS-I_1 and ES-I_1 down vs DD-N_1 and ED-N_1	0.60137	1.10932	1.10932	ES-I_1 and ES-N_1 up vs ES-I_0 and ES-N_0	0.036559	0.700153	-1.42826	DS-N_1 and ES-N_1 down vs DS-N_0 and ES-N_0	0.0291072	1.37519	1.37519	DS-I_4i and ES-I_4i up vs ED-I_4i	0.0291072	0.72717	-1.37519	ED-I_4i down vs ES-I_4i and DS-I_4i	0.810031	1.0503	1.0503	DD-N_1 and ED-N_1 up vs ES-N_1 and DS-N_1	3.92247e-06	0.249158	-4.01352	DS-N_8 and ES-N_8 down vs ES-N_0 and DS-N_0	0.189334	0.707407	-1.41361	ED-N_1 down vs ED-N_0	0.14591	0.719397	-1.39005	DD-N_1 down vs DD-N_0	0.000734641
NMUR1	0.507367	0.667455	-1.49823	ED-I_1 down vs ED-I_0	0.00298343	0.338472	-2.95446	ED-I_1 down vs ES-N_1 and DS-N_1	0.121077	0.619634	-1.61386	DD-N_1 and ED-N_1 down vs DD-N_0 and ED-N_0	0.00743106	2.03973	2.03973	DS-I_1 and ES-I_1 up vs DD-N_1 and ED-N_1	0.000258785	0.563886	-1.77341	ES-I_1 and ES-N_1 down vs ES-I_0 and ES-N_0	0.00663409	0.669866	-1.49284	DS-N_1 and ES-N_1 down vs DS-N_0 and ES-N_0	0.11865	4.62745	4.62745	DS-I_4i and ES-I_4i up vs ED-I_4i	0.11865	0.216102	-4.62745	ED-I_4i down vs ES-I_4i and DS-I_4i	0.00533623	0.480082	-2.08298	DD-N_1 and ED-N_1 down vs ES-N_1 and DS-N_1	0.349383	1.12508	1.12508	DS-N_8 and ES-N_8 up vs ES-N_0 and DS-N_0	0.215501	0.586864	-1.70397	ED-N_1 down vs ED-N_0	0.338486	0.655067	-1.52656	DD-N_1 down vs DD-N_0	0.301074
PAFAH1B1	0.703633	1.02409	1.02409	ED-I_1 up vs ED-I_0	0.16876	1.07975	1.07975	ED-I_1 up vs ES-N_1 and DS-N_1	0.510175	1.03205	1.03205	DD-N_1 and ED-N_1 up vs DD-N_0 and ED-N_0	0.350476	0.95706	-1.04487	DS-I_1 and ES-I_1 down vs DD-N_1 and ED-N_1	0.850097	1.00873	1.00873	ES-I_1 and ES-N_1 up vs ES-I_0 and ES-N_0	0.358033	0.958381	-1.04343	DS-N_1 and ES-N_1 down vs DS-N_0 and ES-N_0	7.48624e-13	0.712107	-1.40428	DS-I_4i and ES-I_4i down vs ED-I_4i	7.48624e-13	1.40428	1.40428	ED-I_4i up vs ES-I_4i and DS-I_4i	0.252987	1.05552	1.05552	DD-N_1 and ED-N_1 up vs ES-N_1 and DS-N_1	0.482505	0.96476	-1.03653	DS-N_8 and ES-N_8 down vs ES-N_0 and DS-N_0	0.713558	0.975651	-1.02496	ED-N_1 down vs ED-N_0	0.19493	1.09282	1.09282	DD-N_1 up vs DD-N_0	0.425145
VTI1B	0.00216753	2.94793	2.94793	ED-I_1 up vs ED-I_0	0.0696025	1.50574	1.50574	ED-I_1 up vs ES-N_1 and DS-N_1	2.7709e-07	2.11534	2.11534	DD-N_1 and ED-N_1 up vs DD-N_0 and ED-N_0	2.0696e-08	0.435449	-2.29648	DS-I_1 and ES-I_1 down vs DD-N_1 and ED-N_1	0.0844333	1.51033	1.51033	ES-I_1 and ES-N_1 up vs ES-I_0 and ES-N_0	0.102935	1.58935	1.58935	DS-N_1 and ES-N_1 up vs DS-N_0 and ES-N_0	0.653518	0.762291	-1.31183	DS-I_4i and ES-I_4i down vs ED-I_4i	0.653518	1.31183	1.31183	ED-I_4i up vs ES-I_4i and DS-I_4i	6.80063e-09	2.41189	2.41189	DD-N_1 and ED-N_1 up vs ES-N_1 and DS-N_1	0.819441	1.09114	1.09114	DS-N_8 and ES-N_8 up vs ES-N_0 and DS-N_0	4.77491e-06	2.05794	2.05794	ED-N_1 up vs ED-N_0	0.00517797	2.22613	2.22613	DD-N_1 up vs DD-N_0	0.753957
SMAD3	0.00568288	0.682557	-1.46508	ED-I_1 down vs ED-I_0	0.000352674	0.656173	-1.52399	ED-I_1 down vs ES-N_1 and DS-N_1	0.0139362	0.790974	-1.26426	DD-N_1 and ED-N_1 down vs DD-N_0 and ED-N_0	0.00790128	1.27862	1.27862	DS-I_1 and ES-I_1 up vs DD-N_1 and ED-N_1	1.15892e-05	0.720398	-1.38812	ES-I_1 and ES-N_1 down vs ES-I_0 and ES-N_0	0.0043662	0.81796	-1.22255	DS-N_1 and ES-N_1 down vs DS-N_0 and ES-N_0	0.0068906	1.47696	1.47696	DS-I_4i and ES-I_4i up vs ED-I_4i	0.0068906	0.677066	-1.47696	ED-I_4i down vs ES-I_4i and DS-I_4i	0.00323881	0.763659	-1.30949	DD-N_1 and ED-N_1 down vs ES-N_1 and DS-N_1	0.0502086	1.13785	1.13785	DS-N_8 and ES-N_8 up vs ES-N_0 and DS-N_0	0.188585	0.809961	-1.23463	ED-N_1 down vs ED-N_0	0.0297017	0.77759	-1.28603	DD-N_1 down vs DD-N_0	0.0375318
ACTR2	0.901108	0.990945	-1.00914	ED-I_1 down vs ED-I_0	0.0596432	1.13702	1.13702	ED-I_1 up vs ES-N_1 and DS-N_1	0.00417546	1.1708	1.1708	DD-N_1 and ED-N_1 up vs DD-N_0 and ED-N_0	0.0246495	0.888946	-1.12493	DS-I_1 and ES-I_1 down vs DD-N_1 and ED-N_1	0.565999	1.03341	1.03341	ES-I_1 and ES-N_1 up vs ES-I_0 and ES-N_0	0.702396	1.02312	1.02312	DS-N_1 and ES-N_1 up vs DS-N_0 and ES-N_0	8.42472e-14	0.657891	-1.52001	DS-I_4i and ES-I_4i down vs ED-I_4i	8.42472e-14	1.52001	1.52001	ED-I_4i up vs ES-I_4i and DS-I_4i	0.000128348	1.23724	1.23724	DD-N_1 and ED-N_1 up vs ES-N_1 and DS-N_1	0.502669	1.04498	1.04498	DS-N_8 and ES-N_8 up vs ES-N_0 and DS-N_0	0.370288	1.07423	1.07423	ED-N_1 up vs ED-N_0	0.00159633	1.26887	1.26887	DD-N_1 up vs DD-N_0	0.867576
CHMP2B	0.724038	0.949611	-1.05306	ED-I_1 down vs ED-I_0	0.907572	0.985116	-1.01511	ED-I_1 down vs ES-N_1 and DS-N_1	0.000221038	1.3958	1.3958	DD-N_1 and ED-N_1 up vs DD-N_0 and ED-N_0	0.00117392	0.758192	-1.31893	DS-I_1 and ES-I_1 down vs DD-N_1 and ED-N_1	0.00886652	1.33065	1.33065	ES-I_1 and ES-N_1 up vs ES-I_0 and ES-N_0	0.370161	1.10364	1.10364	DS-N_1 and ES-N_1 up vs DS-N_0 and ES-N_0	8.97372e-05	0.724098	-1.38103	DS-I_4i and ES-I_4i down vs ED-I_4i	8.97372e-05	1.38103	1.38103	ED-I_4i up vs ES-I_4i and DS-I_4i	2.54726e-05	1.46372	1.46372	DD-N_1 and ED-N_1 up vs ES-N_1 and DS-N_1	0.128658	0.804802	-1.24254	DS-N_8 and ES-N_8 down vs ES-N_0 and DS-N_0	0.0147502	1.37067	1.37067	ED-N_1 up vs ED-N_0	0.00463099	1.42027	1.42027	DD-N_1 up vs DD-N_0	0.00625025
EIF3H	0.686005	1.04858	1.04858	ED-I_1 up vs ED-I_0	0.778995	0.97291	-1.02784	ED-I_1 down vs ES-N_1 and DS-N_1	1.88202e-07	1.49078	1.49078	DD-N_1 and ED-N_1 up vs DD-N_0 and ED-N_0	0.121102	0.907677	-1.10171	DS-I_1 and ES-I_1 down vs DD-N_1 and ED-N_1	0.170633	1.10165	1.10165	ES-I_1 and ES-N_1 up vs ES-I_0 and ES-N_0	0.247921	0.916403	-1.09122	DS-N_1 and ES-N_1 down vs DS-N_0 and ES-N_0	0.490266	0.908566	-1.10064	DS-I_4i and ES-I_4i down vs ED-I_4i	0.490266	1.10064	1.10064	ED-I_4i up vs ES-I_4i and DS-I_4i	1.18577e-05	1.36394	1.36394	DD-N_1 and ED-N_1 up vs ES-N_1 and DS-N_1	0.00189855	1.25191	1.25191	DS-N_8 and ES-N_8 up vs ES-N_0 and DS-N_0	0.000197933	1.4681	1.4681	ED-N_1 up vs ED-N_0	0.000157274	1.51534	1.51534	DD-N_1 up vs DD-N_0	0.0169039
APBB1IP	0.912911	0.982474	-1.01784	ED-I_1 down vs ED-I_0	0.00289545	1.74148	1.74148	ED-I_1 up vs ES-N_1 and DS-N_1	0.133239	1.24022	1.24022	DD-N_1 and ED-N_1 up vs DD-N_0 and ED-N_0	0.0694729	0.771433	-1.29629	DS-I_1 and ES-I_1 down vs DD-N_1 and ED-N_1	0.524849	1.11395	1.11395	ES-I_1 and ES-N_1 up vs ES-I_0 and ES-N_0	0.207854	0.79776	-1.25351	DS-N_1 and ES-N_1 down vs DS-N_0 and ES-N_0	9.10636e-08	0.584638	-1.71046	DS-I_4i and ES-I_4i down vs ED-I_4i	9.10636e-08	1.71046	1.71046	ED-I_4i up vs ES-I_4i and DS-I_4i	0.00199157	1.64617	1.64617	DD-N_1 and ED-N_1 up vs ES-N_1 and DS-N_1	0.0389237	0.631064	-1.58462	DS-N_8 and ES-N_8 down vs ES-N_0 and DS-N_0	0.53574	1.12928	1.12928	ED-N_1 up vs ED-N_0	0.132163	1.37073	1.37073	DD-N_1 up vs DD-N_0	0.0455606
CCR5	0.363092	0.786477	-1.27149	ED-I_1 down vs ED-I_0	0.00558861	0.580401	-1.72295	ED-I_1 down vs ES-N_1 and DS-N_1	0.159362	0.816105	-1.22533	DD-N_1 and ED-N_1 down vs DD-N_0 and ED-N_0	0.00626808	1.42976	1.42976	DS-I_1 and ES-I_1 up vs DD-N_1 and ED-N_1	0.34396	0.902462	-1.10808	ES-I_1 and ES-N_1 down vs ES-I_0 and ES-N_0	0.0849692	0.825331	-1.21163	DS-N_1 and ES-N_1 down vs DS-N_0 and ES-N_0	0.00150549	3.88452	3.88452	DS-I_4i and ES-I_4i up vs ED-I_4i	0.00150549	0.257432	-3.88452	ED-I_4i down vs ES-I_4i and DS-I_4i	0.127349	0.807713	-1.23806	DD-N_1 and ED-N_1 down vs ES-N_1 and DS-N_1	0.0468261	1.22377	1.22377	DS-N_8 and ES-N_8 up vs ES-N_0 and DS-N_0	0.0153339	0.595819	-1.67836	ED-N_1 down vs ED-N_0	0.654139	1.09327	1.09327	DD-N_1 up vs DD-N_0	0.720727
CPSF6	0.12522	1.20525	1.20525	ED-I_1 up vs ED-I_0	0.929365	0.991572	-1.0085	ED-I_1 down vs ES-N_1 and DS-N_1	0.780723	1.02521	1.02521	DD-N_1 and ED-N_1 up vs DD-N_0 and ED-N_0	0.790201	0.977097	-1.02344	DS-I_1 and ES-I_1 down vs DD-N_1 and ED-N_1	0.524189	1.05434	1.05434	ES-I_1 and ES-N_1 up vs ES-I_0 and ES-N_0	0.0623013	1.17012	1.17012	DS-N_1 and ES-N_1 up vs DS-N_0 and ES-N_0	0.190341	1.25659	1.25659	DS-I_4i and ES-I_4i up vs ED-I_4i	0.190341	0.795804	-1.25659	ED-I_4i down vs ES-I_4i and DS-I_4i	0.358028	0.926609	-1.0792	DD-N_1 and ED-N_1 down vs ES-N_1 and DS-N_1	0.0447928	1.20317	1.20317	DS-N_8 and ES-N_8 up vs ES-N_0 and DS-N_0	0.769762	1.03416	1.03416	ED-N_1 up vs ED-N_0	0.919548	1.01433	1.01433	DD-N_1 up vs DD-N_0	0.0936688
PAG1	0.700477	0.945098	-1.05809	ED-I_1 down vs ED-I_0	0.506592	0.920054	-1.08689	ED-I_1 down vs ES-N_1 and DS-N_1	0.14664	0.869003	-1.15074	DD-N_1 and ED-N_1 down vs DD-N_0 and ED-N_0	0.620222	0.949964	-1.05267	DS-I_1 and ES-I_1 down vs DD-N_1 and ED-N_1	0.0634657	1.21674	1.21674	ES-I_1 and ES-N_1 up vs ES-I_0 and ES-N_0	0.184787	1.15018	1.15018	DS-N_1 and ES-N_1 up vs DS-N_0 and ES-N_0	9.41853e-08	0.664051	-1.50591	DS-I_4i and ES-I_4i down vs ED-I_4i	9.41853e-08	1.50591	1.50591	ED-I_4i up vs ES-I_4i and DS-I_4i	0.99819	0.999771	-1.00023	DD-N_1 and ED-N_1 down vs ES-N_1 and DS-N_1	0.839257	1.02541	1.02541	DS-N_8 and ES-N_8 up vs ES-N_0 and DS-N_0	0.250317	0.853856	-1.17116	ED-N_1 down vs ED-N_0	0.364981	0.884238	-1.13092	DD-N_1 down vs DD-N_0	0.875547
NFAT5	0.105854	1.11674	1.11674	ED-I_1 up vs ED-I_0	0.000256897	1.262	1.262	ED-I_1 up vs ES-N_1 and DS-N_1	0.000139711	1.20762	1.20762	DD-N_1 and ED-N_1 up vs DD-N_0 and ED-N_0	1.88226e-05	0.810794	-1.23336	DS-I_1 and ES-I_1 down vs DD-N_1 and ED-N_1	0.0160335	1.14611	1.14611	ES-I_1 and ES-N_1 up vs ES-I_0 and ES-N_0	0.813606	0.986627	-1.01355	DS-N_1 and ES-N_1 down vs DS-N_0 and ES-N_0	0.00553634	0.85848	-1.16485	DS-I_4i and ES-I_4i down vs ED-I_4i	0.00553634	1.16485	1.16485	ED-I_4i up vs ES-I_4i and DS-I_4i	2.65782e-09	1.36876	1.36876	DD-N_1 and ED-N_1 up vs ES-N_1 and DS-N_1	0.495431	0.957108	-1.04481	DS-N_8 and ES-N_8 down vs ES-N_0 and DS-N_0	4.40587e-05	1.34702	1.34702	ED-N_1 up vs ED-N_0	0.189707	1.09119	1.09119	DD-N_1 up vs DD-N_0	0.274879
ITPR3	0.0383004	0.584152	-1.71188	ED-I_1 down vs ED-I_0	0.00892094	0.561515	-1.7809	ED-I_1 down vs ES-N_1 and DS-N_1	0.0785132	0.660628	-1.51371	DD-N_1 and ED-N_1 down vs DD-N_0 and ED-N_0	0.010979	1.72709	1.72709	DS-I_1 and ES-I_1 up vs DD-N_1 and ED-N_1	0.000142146	0.619401	-1.61446	ES-I_1 and ES-N_1 down vs ES-I_0 and ES-N_0	0.0450109	0.785297	-1.2734	DS-N_1 and ES-N_1 down vs DS-N_0 and ES-N_0	0.0585808	2.22268	2.22268	DS-I_4i and ES-I_4i up vs ED-I_4i	0.0585808	0.449908	-2.22268	ED-I_4i down vs ES-I_4i and DS-I_4i	0.000338256	0.491779	-2.03343	DD-N_1 and ED-N_1 down vs ES-N_1 and DS-N_1	0.742699	1.03878	1.03878	DS-N_8 and ES-N_8 up vs ES-N_0 and DS-N_0	0.208971	0.652195	-1.53328	ED-N_1 down vs ED-N_0	0.216138	0.668787	-1.49524	DD-N_1 down vs DD-N_0	0.846552
CAP1	0.655973	1.04881	1.04881	ED-I_1 up vs ED-I_0	0.000265884	1.50548	1.50548	ED-I_1 up vs ES-N_1 and DS-N_1	0.78494	1.02701	1.02701	DD-N_1 and ED-N_1 up vs DD-N_0 and ED-N_0	0.125838	0.855764	-1.16855	DS-I_1 and ES-I_1 down vs DD-N_1 and ED-N_1	0.719419	1.03902	1.03902	ES-I_1 and ES-N_1 up vs ES-I_0 and ES-N_0	0.67132	0.954935	-1.04719	DS-N_1 and ES-N_1 down vs DS-N_0 and ES-N_0	2.08144e-07	0.653888	-1.52931	DS-I_4i and ES-I_4i down vs ED-I_4i	2.08144e-07	1.52931	1.52931	ED-I_4i up vs ES-I_4i and DS-I_4i	0.0597265	1.2161	1.2161	DD-N_1 and ED-N_1 up vs ES-N_1 and DS-N_1	0.170635	0.838308	-1.19288	DS-N_8 and ES-N_8 down vs ES-N_0 and DS-N_0	0.98702	0.997951	-1.00205	ED-N_1 down vs ED-N_0	0.68758	1.06336	1.06336	DD-N_1 up vs DD-N_0	0.482428
RNF145	0.822673	1.0241	1.0241	ED-I_1 up vs ED-I_0	0.75263	1.02951	1.02951	ED-I_1 up vs ES-N_1 and DS-N_1	0.640411	0.965384	-1.03586	DD-N_1 and ED-N_1 down vs DD-N_0 and ED-N_0	0.0486711	0.851775	-1.17402	DS-I_1 and ES-I_1 down vs DD-N_1 and ED-N_1	0.252678	1.10592	1.10592	ES-I_1 and ES-N_1 up vs ES-I_0 and ES-N_0	0.0412682	1.18609	1.18609	DS-N_1 and ES-N_1 up vs DS-N_0 and ES-N_0	2.14473e-06	0.718341	-1.3921	DS-I_4i and ES-I_4i down vs ED-I_4i	2.14473e-06	1.3921	1.3921	ED-I_4i up vs ES-I_4i and DS-I_4i	0.523453	1.05014	1.05014	DD-N_1 and ED-N_1 up vs ES-N_1 and DS-N_1	0.92249	0.990218	-1.00988	DS-N_8 and ES-N_8 down vs ES-N_0 and DS-N_0	0.757246	1.03296	1.03296	ED-N_1 up vs ED-N_0	0.332679	0.900101	-1.11099	DD-N_1 down vs DD-N_0	0.985027
MAPK3	0.0166883	1.30802	1.30802	ED-I_1 up vs ED-I_0	9.96904e-07	1.74586	1.74586	ED-I_1 up vs ES-N_1 and DS-N_1	0.0514754	0.822278	-1.21613	DD-N_1 and ED-N_1 down vs DD-N_0 and ED-N_0	0.222924	0.868569	-1.15132	DS-I_1 and ES-I_1 down vs DD-N_1 and ED-N_1	0.849818	1.02202	1.02202	ES-I_1 and ES-N_1 up vs ES-I_0 and ES-N_0	0.0185618	0.777685	-1.28587	DS-N_1 and ES-N_1 down vs DS-N_0 and ES-N_0	0.0778581	0.861926	-1.16019	DS-I_4i and ES-I_4i down vs ED-I_4i	0.0778581	1.16019	1.16019	ED-I_4i up vs ES-I_4i and DS-I_4i	0.224749	1.15063	1.15063	DD-N_1 and ED-N_1 up vs ES-N_1 and DS-N_1	0.000454182	0.629549	-1.58844	DS-N_8 and ES-N_8 down vs ES-N_0 and DS-N_0	0.615896	0.93105	-1.07406	ED-N_1 down vs ED-N_0	0.024384	0.726867	-1.37577	DD-N_1 down vs DD-N_0	0.0192897
IFI16	0.231298	0.876185	-1.14131	ED-I_1 down vs ED-I_0	0.0685102	1.22957	1.22957	ED-I_1 up vs ES-N_1 and DS-N_1	0.225661	0.89099	-1.12235	DD-N_1 and ED-N_1 down vs DD-N_0 and ED-N_0	0.938251	1.00761	1.00761	DS-I_1 and ES-I_1 up vs DD-N_1 and ED-N_1	0.0903183	1.17897	1.17897	ES-I_1 and ES-N_1 up vs ES-I_0 and ES-N_0	0.258648	0.896124	-1.11592	DS-N_1 and ES-N_1 down vs DS-N_0 and ES-N_0	0.246873	0.911372	-1.09725	DS-I_4i and ES-I_4i down vs ED-I_4i	0.246873	1.09725	1.09725	ED-I_4i up vs ES-I_4i and DS-I_4i	0.497322	1.07148	1.07148	DD-N_1 and ED-N_1 up vs ES-N_1 and DS-N_1	0.000595484	0.644961	-1.55048	DS-N_8 and ES-N_8 down vs ES-N_0 and DS-N_0	0.1354	0.811494	-1.23229	ED-N_1 down vs ED-N_0	0.826467	0.971908	-1.0289	DD-N_1 down vs DD-N_0	0.00207393
VPS28	0.00485566	1.67021	1.67021	ED-I_1 up vs ED-I_0	0.023718	1.38505	1.38505	ED-I_1 up vs ES-N_1 and DS-N_1	0.412017	0.894815	-1.11755	DD-N_1 and ED-N_1 down vs DD-N_0 and ED-N_0	0.641493	1.06499	1.06499	DS-I_1 and ES-I_1 up vs DD-N_1 and ED-N_1	0.73973	0.955741	-1.04631	ES-I_1 and ES-N_1 down vs ES-I_0 and ES-N_0	0.774029	1.04128	1.04128	DS-N_1 and ES-N_1 up vs DS-N_0 and ES-N_0	0.46902	0.829871	-1.20501	DS-I_4i and ES-I_4i down vs ED-I_4i	0.46902	1.20501	1.20501	ED-I_4i up vs ES-I_4i and DS-I_4i	0.907116	1.01655	1.01655	DD-N_1 and ED-N_1 up vs ES-N_1 and DS-N_1	0.840454	0.967912	-1.03315	DS-N_8 and ES-N_8 down vs ES-N_0 and DS-N_0	0.286288	0.845889	-1.18219	ED-N_1 down vs ED-N_0	0.925688	0.977306	-1.02322	DD-N_1 down vs DD-N_0	0.348033
MGAM	0.619104	1.12871	1.12871	ED-I_1 up vs ED-I_0	0.00566675	2.24738	2.24738	ED-I_1 up vs ES-N_1 and DS-N_1	0.998846	0.999659	-1.00034	DD-N_1 and ED-N_1 down vs DD-N_0 and ED-N_0	0.223964	0.719728	-1.38941	DS-I_1 and ES-I_1 down vs DD-N_1 and ED-N_1	0.29456	1.55367	1.55367	ES-I_1 and ES-N_1 up vs ES-I_0 and ES-N_0	0.671109	1.18311	1.18311	DS-N_1 and ES-N_1 up vs DS-N_0 and ES-N_0	7.23243e-05	0.602925	-1.65858	DS-I_4i and ES-I_4i down vs ED-I_4i	7.23243e-05	1.65858	1.65858	ED-I_4i up vs ES-I_4i and DS-I_4i	0.0948892	1.62762	1.62762	DD-N_1 and ED-N_1 up vs ES-N_1 and DS-N_1	0.224694	0.418518	-2.38938	DS-N_8 and ES-N_8 down vs ES-N_0 and DS-N_0	0.809339	0.935165	-1.06933	ED-N_1 down vs ED-N_0	0.810924	1.10527	1.10527	DD-N_1 up vs DD-N_0	0.235736
REL	0.710811	1.03124	1.03124	ED-I_1 up vs ED-I_0	0.847831	1.01376	1.01376	ED-I_1 up vs ES-N_1 and DS-N_1	6.50965e-05	1.26788	1.26788	DD-N_1 and ED-N_1 up vs DD-N_0 and ED-N_0	0.00129681	0.835375	-1.19707	DS-I_1 and ES-I_1 down vs DD-N_1 and ED-N_1	0.0214606	1.15083	1.15083	ES-I_1 and ES-N_1 up vs ES-I_0 and ES-N_0	0.317073	1.06232	1.06232	DS-N_1 and ES-N_1 up vs DS-N_0 and ES-N_0	0.20551	0.92841	-1.07711	DS-I_4i and ES-I_4i down vs ED-I_4i	0.20551	1.07711	1.07711	ED-I_4i up vs ES-I_4i and DS-I_4i	0.00164852	1.19186	1.19186	DD-N_1 and ED-N_1 up vs ES-N_1 and DS-N_1	0.044817	0.86089	-1.16159	DS-N_8 and ES-N_8 down vs ES-N_0 and DS-N_0	0.00678004	1.27421	1.27421	ED-N_1 up vs ED-N_0	0.00270469	1.26242	1.26242	DD-N_1 up vs DD-N_0	0.00224772
IFNAR2	0.309951	0.92687	-1.0789	ED-I_1 down vs ED-I_0	0.0230471	1.18174	1.18174	ED-I_1 up vs ES-N_1 and DS-N_1	0.590102	1.03171	1.03171	DD-N_1 and ED-N_1 up vs DD-N_0 and ED-N_0	0.0693735	0.898599	-1.11284	DS-I_1 and ES-I_1 down vs DD-N_1 and ED-N_1	0.0850409	1.11578	1.11578	ES-I_1 and ES-N_1 up vs ES-I_0 and ES-N_0	0.546825	0.96238	-1.03909	DS-N_1 and ES-N_1 down vs DS-N_0 and ES-N_0	0.00237335	0.838029	-1.19328	DS-I_4i and ES-I_4i down vs ED-I_4i	0.00237335	1.19328	1.19328	ED-I_4i up vs ES-I_4i and DS-I_4i	0.00324402	1.1984	1.1984	DD-N_1 and ED-N_1 up vs ES-N_1 and DS-N_1	0.0110993	0.822771	-1.21541	DS-N_8 and ES-N_8 down vs ES-N_0 and DS-N_0	0.511971	1.05628	1.05628	ED-N_1 up vs ED-N_0	0.91561	1.00856	1.00856	DD-N_1 up vs DD-N_0	0.00444784
NCALD	0.933137	1.02595	1.02595	ED-I_1 up vs ED-I_0	0.180572	0.740488	-1.35046	ED-I_1 down vs ES-N_1 and DS-N_1	0.569671	1.10236	1.10236	DD-N_1 and ED-N_1 up vs DD-N_0 and ED-N_0	0.00787054	1.4269	1.4269	DS-I_1 and ES-I_1 up vs DD-N_1 and ED-N_1	0.245247	0.875729	-1.14191	ES-I_1 and ES-N_1 down vs ES-I_0 and ES-N_0	0.00593739	0.695049	-1.43875	DS-N_1 and ES-N_1 down vs DS-N_0 and ES-N_0	0.683863	1.20499	1.20499	DS-I_4i and ES-I_4i up vs ED-I_4i	0.683863	0.829879	-1.20499	ED-I_4i down vs ES-I_4i and DS-I_4i	0.905317	1.01929	1.01929	DD-N_1 and ED-N_1 up vs ES-N_1 and DS-N_1	0.0213205	1.28206	1.28206	DS-N_8 and ES-N_8 up vs ES-N_0 and DS-N_0	0.83794	1.04772	1.04772	ED-N_1 up vs ED-N_0	0.548806	1.16793	1.16793	DD-N_1 up vs DD-N_0	0.192515
DNMT1	0.736379	0.956631	-1.04534	ED-I_1 down vs ED-I_0	0.795502	1.03117	1.03117	ED-I_1 up vs ES-N_1 and DS-N_1	0.0219882	1.27519	1.27519	DD-N_1 and ED-N_1 up vs DD-N_0 and ED-N_0	0.949198	1.00581	1.00581	DS-I_1 and ES-I_1 up vs DD-N_1 and ED-N_1	0.000409632	0.762642	-1.31123	ES-I_1 and ES-N_1 down vs ES-I_0 and ES-N_0	0.00235784	0.767889	-1.30227	DS-N_1 and ES-N_1 down vs DS-N_0 and ES-N_0	0.00292767	1.9714	1.9714	DS-I_4i and ES-I_4i up vs ED-I_4i	0.00292767	0.507255	-1.9714	ED-I_4i down vs ES-I_4i and DS-I_4i	0.293278	1.10616	1.10616	DD-N_1 and ED-N_1 up vs ES-N_1 and DS-N_1	0.0361344	1.17617	1.17617	DS-N_8 and ES-N_8 up vs ES-N_0 and DS-N_0	0.0106832	1.43497	1.43497	ED-N_1 up vs ED-N_0	0.492411	1.11576	1.11576	DD-N_1 up vs DD-N_0	0.0887451
LPAR2	0.546662	0.91577	-1.09198	ED-I_1 down vs ED-I_0	0.0552337	1.3413	1.3413	ED-I_1 up vs ES-N_1 and DS-N_1	0.0334692	0.766422	-1.30476	DD-N_1 and ED-N_1 down vs DD-N_0 and ED-N_0	0.870271	1.02268	1.02268	DS-I_1 and ES-I_1 up vs DD-N_1 and ED-N_1	0.941909	0.989544	-1.01057	ES-I_1 and ES-N_1 down vs ES-I_0 and ES-N_0	0.349689	0.880718	-1.13544	DS-N_1 and ES-N_1 down vs DS-N_0 and ES-N_0	0.0936737	0.860972	-1.16148	DS-I_4i and ES-I_4i down vs ED-I_4i	0.0936737	1.16148	1.16148	ED-I_4i up vs ES-I_4i and DS-I_4i	0.636168	1.07033	1.07033	DD-N_1 and ED-N_1 up vs ES-N_1 and DS-N_1	0.00592958	0.607388	-1.64639	DS-N_8 and ES-N_8 down vs ES-N_0 and DS-N_0	0.700132	1.07882	1.07882	ED-N_1 up vs ED-N_0	0.000780951	0.577128	-1.73272	DD-N_1 down vs DD-N_0	0.0153023
MCOLN2	0.545464	0.798582	-1.25222	ED-I_1 down vs ED-I_0	0.000404706	0.434996	-2.29887	ED-I_1 down vs ES-N_1 and DS-N_1	0.00621116	0.570657	-1.75237	DD-N_1 and ED-N_1 down vs DD-N_0 and ED-N_0	0.000114157	2.04432	2.04432	DS-I_1 and ES-I_1 up vs DD-N_1 and ED-N_1	0.107831	0.809029	-1.23605	ES-I_1 and ES-N_1 down vs ES-I_0 and ES-N_0	0.721467	0.956268	-1.04573	DS-N_1 and ES-N_1 down vs DS-N_0 and ES-N_0	0.0629478	2.69658	2.69658	DS-I_4i and ES-I_4i up vs ED-I_4i	0.0629478	0.37084	-2.69658	ED-I_4i down vs ES-I_4i and DS-I_4i	0.000178021	0.496673	-2.0134	DD-N_1 and ED-N_1 down vs ES-N_1 and DS-N_1	0.00416937	1.39389	1.39389	DS-N_8 and ES-N_8 up vs ES-N_0 and DS-N_0	0.00896347	0.417834	-2.3933	ED-N_1 down vs ED-N_0	0.204554	0.722027	-1.38499	DD-N_1 down vs DD-N_0	0.0187401
M6PR	0.00252698	0.728171	-1.3733	ED-I_1 down vs ED-I_0	0.000524031	0.728486	-1.37271	ED-I_1 down vs ES-N_1 and DS-N_1	0.110295	0.886275	-1.12832	DD-N_1 and ED-N_1 down vs DD-N_0 and ED-N_0	0.00113227	1.25773	1.25773	DS-I_1 and ES-I_1 up vs DD-N_1 and ED-N_1	0.00371563	0.84105	-1.18899	ES-I_1 and ES-N_1 down vs ES-I_0 and ES-N_0	0.446036	0.954227	-1.04797	DS-N_1 and ES-N_1 down vs DS-N_0 and ES-N_0	0.000373014	1.62729	1.62729	DS-I_4i and ES-I_4i up vs ED-I_4i	0.000373014	0.614518	-1.62729	ED-I_4i down vs ES-I_4i and DS-I_4i	0.00833367	0.827914	-1.20785	DD-N_1 and ED-N_1 down vs ES-N_1 and DS-N_1	0.00405372	1.19337	1.19337	DS-N_8 and ES-N_8 up vs ES-N_0 and DS-N_0	0.305927	0.894095	-1.11845	ED-N_1 down vs ED-N_0	0.215627	0.878885	-1.13781	DD-N_1 down vs DD-N_0	0.033403
CD3D	0.629064	0.863665	-1.15786	ED-I_1 down vs ED-I_0	0.0164844	0.593935	-1.68369	ED-I_1 down vs ES-N_1 and DS-N_1	0.0393646	1.33438	1.33438	DD-N_1 and ED-N_1 up vs DD-N_0 and ED-N_0	0.290734	1.12472	1.12472	DS-I_1 and ES-I_1 up vs DD-N_1 and ED-N_1	0.0507732	1.30032	1.30032	ES-I_1 and ES-N_1 up vs ES-I_0 and ES-N_0	0.413521	1.1265	1.1265	DS-N_1 and ES-N_1 up vs DS-N_0 and ES-N_0	0.0736207	2.68162	2.68162	DS-I_4i and ES-I_4i up vs ED-I_4i	0.0736207	0.372909	-2.68162	ED-I_4i down vs ES-I_4i and DS-I_4i	0.165758	1.19587	1.19587	DD-N_1 and ED-N_1 up vs ES-N_1 and DS-N_1	0.000332019	1.62569	1.62569	DS-N_8 and ES-N_8 up vs ES-N_0 and DS-N_0	0.446313	1.15814	1.15814	ED-N_1 up vs ED-N_0	0.0311793	1.54976	1.54976	DD-N_1 up vs DD-N_0	0.368976
PPM1A	2.67596e-07	3.13821	3.13821	ED-I_1 up vs ED-I_0	2.44008e-05	1.917	1.917	ED-I_1 up vs ES-N_1 and DS-N_1	0.0279697	1.32807	1.32807	DD-N_1 and ED-N_1 up vs DD-N_0 and ED-N_0	0.000721247	0.626248	-1.59681	DS-I_1 and ES-I_1 down vs DD-N_1 and ED-N_1	0.00660056	1.69838	1.69838	ES-I_1 and ES-N_1 up vs ES-I_0 and ES-N_0	0.0314358	1.59998	1.59998	DS-N_1 and ES-N_1 up vs DS-N_0 and ES-N_0	0.142808	0.645402	-1.54942	DS-I_4i and ES-I_4i down vs ED-I_4i	0.142808	1.54942	1.54942	ED-I_4i up vs ES-I_4i and DS-I_4i	0.000449387	1.63491	1.63491	DD-N_1 and ED-N_1 up vs ES-N_1 and DS-N_1	0.929295	1.02726	1.02726	DS-N_8 and ES-N_8 up vs ES-N_0 and DS-N_0	0.0624635	1.29937	1.29937	ED-N_1 up vs ED-N_0	0.209888	1.38274	1.38274	DD-N_1 up vs DD-N_0	0.707663
NLRP6	0.0865872	0.763234	-1.31021	ED-I_1 down vs ED-I_0	0.0044099	1.81641	1.81641	ED-I_1 up vs ES-N_1 and DS-N_1	9.47573e-05	0.582614	-1.7164	DD-N_1 and ED-N_1 down vs DD-N_0 and ED-N_0	0.406446	0.854376	-1.17045	DS-I_1 and ES-I_1 down vs DD-N_1 and ED-N_1	0.0544254	0.663643	-1.50683	ES-I_1 and ES-N_1 down vs ES-I_0 and ES-N_0	0.00120887	0.568113	-1.76021	DS-N_1 and ES-N_1 down vs DS-N_0 and ES-N_0	0.362866	1.12172	1.12172	DS-I_4i and ES-I_4i up vs ED-I_4i	0.362866	0.891486	-1.12172	ED-I_4i down vs ES-I_4i and DS-I_4i	0.133935	1.35769	1.35769	DD-N_1 and ED-N_1 up vs ES-N_1 and DS-N_1	0.00019509	0.446379	-2.24025	DS-N_8 and ES-N_8 down vs ES-N_0 and DS-N_0	0.0546578	0.671194	-1.48988	ED-N_1 down vs ED-N_0	0.00027435	0.514402	-1.944	DD-N_1 down vs DD-N_0	0.0196611
BMX	0.0450042	2.0037	2.0037	ED-I_1 up vs ED-I_0	0.0209225	2.00259	2.00259	ED-I_1 up vs ES-N_1 and DS-N_1	0.013626	1.7762	1.7762	DD-N_1 and ED-N_1 up vs DD-N_0 and ED-N_0	0.000930838	0.424649	-2.35489	DS-I_1 and ES-I_1 down vs DD-N_1 and ED-N_1	0.0128925	4.36223	4.36223	ES-I_1 and ES-N_1 up vs ES-I_0 and ES-N_0	0.244685	1.69546	1.69546	DS-N_1 and ES-N_1 up vs DS-N_0 and ES-N_0	4.9365e-08	0.462903	-2.16028	DS-I_4i and ES-I_4i down vs ED-I_4i	4.9365e-08	2.16028	2.16028	ED-I_4i up vs ES-I_4i and DS-I_4i	0.00239714	2.11145	2.11145	DD-N_1 and ED-N_1 up vs ES-N_1 and DS-N_1	0.634831	0.685697	-1.45837	DS-N_8 and ES-N_8 down vs ES-N_0 and DS-N_0	0.367782	1.30251	1.30251	ED-N_1 up vs ED-N_0	0.00953318	2.68649	2.68649	DD-N_1 up vs DD-N_0	0.538399
PI4KA	0.100987	0.842431	-1.18704	ED-I_1 down vs ED-I_0	0.513867	0.939601	-1.06428	ED-I_1 down vs ES-N_1 and DS-N_1	0.00769176	0.771437	-1.29628	DD-N_1 and ED-N_1 down vs DD-N_0 and ED-N_0	0.000366697	1.38895	1.38895	DS-I_1 and ES-I_1 up vs DD-N_1 and ED-N_1	6.14208e-10	0.657018	-1.52203	ES-I_1 and ES-N_1 down vs ES-I_0 and ES-N_0	0.000180461	0.776336	-1.2881	DS-N_1 and ES-N_1 down vs DS-N_0 and ES-N_0	0.0152615	1.31196	1.31196	DS-I_4i and ES-I_4i up vs ED-I_4i	0.0152615	0.762216	-1.31196	ED-I_4i down vs ES-I_4i and DS-I_4i	0.000438579	0.722741	-1.38362	DD-N_1 and ED-N_1 down vs ES-N_1 and DS-N_1	0.442874	1.0499	1.0499	DS-N_8 and ES-N_8 up vs ES-N_0 and DS-N_0	0.0966485	0.789797	-1.26615	ED-N_1 down vs ED-N_0	0.0335883	0.754727	-1.32498	DD-N_1 down vs DD-N_0	0.0806497
ATG3	0.72706	1.04124	1.04124	ED-I_1 up vs ED-I_0	0.087312	1.20287	1.20287	ED-I_1 up vs ES-N_1 and DS-N_1	0.000528766	1.30608	1.30608	DD-N_1 and ED-N_1 up vs DD-N_0 and ED-N_0	0.00239187	0.80061	-1.24905	DS-I_1 and ES-I_1 down vs DD-N_1 and ED-N_1	1.60809e-05	1.56037	1.56037	ES-I_1 and ES-N_1 up vs ES-I_0 and ES-N_0	0.0360939	1.25541	1.25541	DS-N_1 and ES-N_1 up vs DS-N_0 and ES-N_0	0.000177295	0.732089	-1.36596	DS-I_4i and ES-I_4i down vs ED-I_4i	0.000177295	1.36596	1.36596	ED-I_4i up vs ES-I_4i and DS-I_4i	2.66039e-07	1.52877	1.52877	DD-N_1 and ED-N_1 up vs ES-N_1 and DS-N_1	0.614407	1.06769	1.06769	DS-N_8 and ES-N_8 up vs ES-N_0 and DS-N_0	0.168098	1.15568	1.15568	ED-N_1 up vs ED-N_0	0.000401532	1.48659	1.48659	DD-N_1 up vs DD-N_0	0.583975
RGS18	0.286857	1.17048	1.17048	ED-I_1 up vs ED-I_0	0.0764229	1.26647	1.26647	ED-I_1 up vs ES-N_1 and DS-N_1	0.0982718	1.15668	1.15668	DD-N_1 and ED-N_1 up vs DD-N_0 and ED-N_0	6.67187e-05	0.675872	-1.47957	DS-I_1 and ES-I_1 down vs DD-N_1 and ED-N_1	0.000825352	1.64532	1.64532	ES-I_1 and ES-N_1 up vs ES-I_0 and ES-N_0	0.00872184	1.47859	1.47859	DS-N_1 and ES-N_1 up vs DS-N_0 and ES-N_0	6.04181e-06	0.58705	-1.70343	DS-I_4i and ES-I_4i down vs ED-I_4i	6.04181e-06	1.70343	1.70343	ED-I_4i up vs ES-I_4i and DS-I_4i	7.2749e-06	1.57897	1.57897	DD-N_1 and ED-N_1 up vs ES-N_1 and DS-N_1	0.490042	1.13845	1.13845	DS-N_8 and ES-N_8 up vs ES-N_0 and DS-N_0	0.386041	1.09942	1.09942	ED-N_1 up vs ED-N_0	0.1403	1.23662	1.23662	DD-N_1 up vs DD-N_0	0.426937
CFP	0.676829	1.04447	1.04447	ED-I_1 up vs ED-I_0	9.98327e-06	1.6698	1.6698	ED-I_1 up vs ES-N_1 and DS-N_1	0.0293668	0.780626	-1.28102	DD-N_1 and ED-N_1 down vs DD-N_0 and ED-N_0	0.939174	0.990466	-1.00963	DS-I_1 and ES-I_1 down vs DD-N_1 and ED-N_1	0.00312493	0.72317	-1.3828	ES-I_1 and ES-N_1 down vs ES-I_0 and ES-N_0	0.00125107	0.717042	-1.39462	DS-N_1 and ES-N_1 down vs DS-N_0 and ES-N_0	0.00459892	0.776348	-1.28808	DS-I_4i and ES-I_4i down vs ED-I_4i	0.00459892	1.28808	1.28808	ED-I_4i up vs ES-I_4i and DS-I_4i	0.946597	0.991701	-1.00837	DD-N_1 and ED-N_1 down vs ES-N_1 and DS-N_1	0.000273333	0.64485	-1.55075	DS-N_8 and ES-N_8 down vs ES-N_0 and DS-N_0	0.0697882	0.732479	-1.36523	ED-N_1 down vs ED-N_0	0.201793	0.825372	-1.21158	DD-N_1 down vs DD-N_0	0.103369
ATP6V1G1	0.0712032	1.28491	1.28491	ED-I_1 up vs ED-I_0	0.217324	1.15075	1.15075	ED-I_1 up vs ES-N_1 and DS-N_1	1.61058e-10	1.64518	1.64518	DD-N_1 and ED-N_1 up vs DD-N_0 and ED-N_0	5.94616e-08	0.681078	-1.46826	DS-I_1 and ES-I_1 down vs DD-N_1 and ED-N_1	1.59306e-05	1.52934	1.52934	ES-I_1 and ES-N_1 up vs ES-I_0 and ES-N_0	0.111829	1.18885	1.18885	DS-N_1 and ES-N_1 up vs DS-N_0 and ES-N_0	0.0460903	0.797583	-1.25379	DS-I_4i and ES-I_4i down vs ED-I_4i	0.0460903	1.25379	1.25379	ED-I_4i up vs ES-I_4i and DS-I_4i	2.02843e-13	1.80903	1.80903	DD-N_1 and ED-N_1 up vs ES-N_1 and DS-N_1	0.580654	1.07253	1.07253	DS-N_8 and ES-N_8 up vs ES-N_0 and DS-N_0	8.61568e-05	1.50749	1.50749	ED-N_1 up vs ED-N_0	9.25153e-08	1.80241	1.80241	DD-N_1 up vs DD-N_0	0.352112
LGALS8	0.153863	0.83557	-1.19679	ED-I_1 down vs ED-I_0	0.121339	0.843716	-1.18523	ED-I_1 down vs ES-N_1 and DS-N_1	5.59624e-05	1.36402	1.36402	DD-N_1 and ED-N_1 up vs DD-N_0 and ED-N_0	0.00144227	0.795998	-1.25628	DS-I_1 and ES-I_1 down vs DD-N_1 and ED-N_1	0.000594705	1.33962	1.33962	ES-I_1 and ES-N_1 up vs ES-I_0 and ES-N_0	0.0569805	1.1863	1.1863	DS-N_1 and ES-N_1 up vs DS-N_0 and ES-N_0	0.125471	0.891329	-1.12192	DS-I_4i and ES-I_4i down vs ED-I_4i	0.125471	1.12192	1.12192	ED-I_4i up vs ES-I_4i and DS-I_4i	9.74828e-05	1.33548	1.33548	DD-N_1 and ED-N_1 up vs ES-N_1 and DS-N_1	0.71449	0.960487	-1.04114	DS-N_8 and ES-N_8 down vs ES-N_0 and DS-N_0	0.00424737	1.37514	1.37514	ED-N_1 up vs ED-N_0	0.00372829	1.35369	1.35369	DD-N_1 up vs DD-N_0	0.127937
PTGDR	0.94183	1.03123	1.03123	ED-I_1 up vs ED-I_0	0.0513189	0.586867	-1.70396	ED-I_1 down vs ES-N_1 and DS-N_1	0.654564	1.10706	1.10706	DD-N_1 and ED-N_1 up vs DD-N_0 and ED-N_0	0.00361681	1.6198	1.6198	DS-I_1 and ES-I_1 up vs DD-N_1 and ED-N_1	0.695513	0.948349	-1.05446	ES-I_1 and ES-N_1 down vs ES-I_0 and ES-N_0	0.281805	0.843427	-1.18564	DS-N_1 and ES-N_1 down vs DS-N_0 and ES-N_0	0.0892223	3.49243	3.49243	DS-I_4i and ES-I_4i up vs ED-I_4i	0.0892223	0.286333	-3.49243	ED-I_4i down vs ES-I_4i and DS-I_4i	0.36672	0.840118	-1.19031	DD-N_1 and ED-N_1 down vs ES-N_1 and DS-N_1	0.0735875	1.28936	1.28936	DS-N_8 and ES-N_8 up vs ES-N_0 and DS-N_0	0.924304	1.02864	1.02864	ED-N_1 up vs ED-N_0	0.590778	1.2073	1.2073	DD-N_1 up vs DD-N_0	0.456608
EIF3E	0.729661	0.926102	-1.0798	ED-I_1 down vs ED-I_0	0.00109095	0.601547	-1.66238	ED-I_1 down vs ES-N_1 and DS-N_1	0.163939	1.18086	1.18086	DD-N_1 and ED-N_1 up vs DD-N_0 and ED-N_0	0.111217	1.17095	1.17095	DS-I_1 and ES-I_1 up vs DD-N_1 and ED-N_1	0.221436	1.12947	1.12947	ES-I_1 and ES-N_1 up vs ES-I_0 and ES-N_0	0.0319899	1.26887	1.26887	DS-N_1 and ES-N_1 up vs DS-N_0 and ES-N_0	0.530594	1.15753	1.15753	DS-I_4i and ES-I_4i up vs ED-I_4i	0.530594	0.863905	-1.15753	ED-I_4i down vs ES-I_4i and DS-I_4i	0.573629	0.943202	-1.06022	DD-N_1 and ED-N_1 down vs ES-N_1 and DS-N_1	3.9885e-08	1.79014	1.79014	DS-N_8 and ES-N_8 up vs ES-N_0 and DS-N_0	0.542551	1.11287	1.11287	ED-N_1 up vs ED-N_0	0.173522	1.2474	1.2474	DD-N_1 up vs DD-N_0	9.26491e-05
CX3CR1	0.0380287	0.647726	-1.54386	ED-I_1 down vs ED-I_0	0.134318	0.746823	-1.33901	ED-I_1 down vs ES-N_1 and DS-N_1	0.770296	0.954652	-1.0475	DD-N_1 and ED-N_1 down vs DD-N_0 and ED-N_0	0.00592125	1.44078	1.44078	DS-I_1 and ES-I_1 up vs DD-N_1 and ED-N_1	7.11247e-07	0.601645	-1.66211	ES-I_1 and ES-N_1 down vs ES-I_0 and ES-N_0	1.25098e-05	0.61845	-1.61695	DS-N_1 and ES-N_1 down vs DS-N_0 and ES-N_0	0.000576666	3.86683	3.86683	DS-I_4i and ES-I_4i up vs ED-I_4i	0.000576666	0.25861	-3.86683	ED-I_4i down vs ES-I_4i and DS-I_4i	0.445318	0.891977	-1.1211	DD-N_1 and ED-N_1 down vs ES-N_1 and DS-N_1	0.243231	1.11034	1.11034	DS-N_8 and ES-N_8 up vs ES-N_0 and DS-N_0	0.644706	0.892212	-1.12081	ED-N_1 down vs ED-N_0	0.961493	1.01	1.01	DD-N_1 up vs DD-N_0	0.0838757
CD300LF	0.118418	0.77867	-1.28424	ED-I_1 down vs ED-I_0	0.15066	0.815355	-1.22646	ED-I_1 down vs ES-N_1 and DS-N_1	0.0559131	0.813118	-1.22983	DD-N_1 and ED-N_1 down vs DD-N_0 and ED-N_0	0.789839	0.968918	-1.03208	DS-I_1 and ES-I_1 down vs DD-N_1 and ED-N_1	0.643372	0.947409	-1.05551	ES-I_1 and ES-N_1 down vs ES-I_0 and ES-N_0	0.566287	0.943375	-1.06002	DS-N_1 and ES-N_1 down vs DS-N_0 and ES-N_0	0.164711	1.12761	1.12761	DS-I_4i and ES-I_4i up vs ED-I_4i	0.164711	0.886833	-1.12761	ED-I_4i down vs ES-I_4i and DS-I_4i	0.466531	0.921687	-1.08497	DD-N_1 and ED-N_1 down vs ES-N_1 and DS-N_1	0.0133864	0.727167	-1.3752	DS-N_8 and ES-N_8 down vs ES-N_0 and DS-N_0	0.358777	0.867891	-1.15222	ED-N_1 down vs ED-N_0	0.0733919	0.762886	-1.31081	DD-N_1 down vs DD-N_0	0.230661
PRKX	0.0579633	0.716751	-1.39519	ED-I_1 down vs ED-I_0	1.02525e-07	0.501666	-1.99336	ED-I_1 down vs ES-N_1 and DS-N_1	0.718553	1.0387	1.0387	DD-N_1 and ED-N_1 up vs DD-N_0 and ED-N_0	0.000158307	1.38789	1.38789	DS-I_1 and ES-I_1 up vs DD-N_1 and ED-N_1	0.906328	0.991233	-1.00884	ES-I_1 and ES-N_1 down vs ES-I_0 and ES-N_0	0.603301	1.03977	1.03977	DS-N_1 and ES-N_1 up vs DS-N_0 and ES-N_0	0.000853436	2.13304	2.13304	DS-I_4i and ES-I_4i up vs ED-I_4i	0.000853436	0.468815	-2.13304	ED-I_4i down vs ES-I_4i and DS-I_4i	0.00113852	0.750495	-1.33245	DD-N_1 and ED-N_1 down vs ES-N_1 and DS-N_1	0.761221	1.02578	1.02578	DS-N_8 and ES-N_8 up vs ES-N_0 and DS-N_0	0.451863	0.891068	-1.12225	ED-N_1 down vs ED-N_0	0.207679	1.20162	1.20162	DD-N_1 up vs DD-N_0	0.831954
DYNLT1	0.404024	1.16956	1.16956	ED-I_1 up vs ED-I_0	0.176402	0.83076	-1.20372	ED-I_1 down vs ES-N_1 and DS-N_1	0.257674	0.895879	-1.11622	DD-N_1 and ED-N_1 down vs DD-N_0 and ED-N_0	0.014405	0.753563	-1.32703	DS-I_1 and ES-I_1 down vs DD-N_1 and ED-N_1	0.00120299	1.58107	1.58107	ES-I_1 and ES-N_1 up vs ES-I_0 and ES-N_0	0.00080089	1.53144	1.53144	DS-N_1 and ES-N_1 up vs DS-N_0 and ES-N_0	0.143029	0.866154	-1.15453	DS-I_4i and ES-I_4i down vs ED-I_4i	0.143029	1.15453	1.15453	ED-I_4i up vs ES-I_4i and DS-I_4i	0.643085	1.04856	1.04856	DD-N_1 and ED-N_1 up vs ES-N_1 and DS-N_1	0.291465	0.817099	-1.22384	DS-N_8 and ES-N_8 down vs ES-N_0 and DS-N_0	0.0870526	0.793817	-1.25974	ED-N_1 down vs ED-N_0	0.908955	1.01618	1.01618	DD-N_1 up vs DD-N_0	0.21458
CTSD	0.539942	1.05978	1.05978	ED-I_1 up vs ED-I_0	1.8407e-05	1.53791	1.53791	ED-I_1 up vs ES-N_1 and DS-N_1	0.0870024	0.839586	-1.19106	DD-N_1 and ED-N_1 down vs DD-N_0 and ED-N_0	0.314753	0.89089	-1.12247	DS-I_1 and ES-I_1 down vs DD-N_1 and ED-N_1	0.490121	1.07894	1.07894	ES-I_1 and ES-N_1 up vs ES-I_0 and ES-N_0	0.583283	1.05809	1.05809	DS-N_1 and ES-N_1 up vs DS-N_0 and ES-N_0	0.444886	1.07311	1.07311	DS-I_4i and ES-I_4i up vs ED-I_4i	0.444886	0.931873	-1.07311	ED-I_4i down vs ES-I_4i and DS-I_4i	0.614875	0.94827	-1.05455	DD-N_1 and ED-N_1 down vs ES-N_1 and DS-N_1	0.125217	0.819501	-1.22026	DS-N_8 and ES-N_8 down vs ES-N_0 and DS-N_0	0.642875	0.934731	-1.06983	ED-N_1 down vs ED-N_0	0.0504686	0.755501	-1.32363	DD-N_1 down vs DD-N_0	0.665677
AIM2	0.417675	0.855924	-1.16833	ED-I_1 down vs ED-I_0	0.447324	1.1583	1.1583	ED-I_1 up vs ES-N_1 and DS-N_1	0.21693	0.870891	-1.14825	DD-N_1 and ED-N_1 down vs DD-N_0 and ED-N_0	0.00224317	0.638608	-1.56591	DS-I_1 and ES-I_1 down vs DD-N_1 and ED-N_1	0.026978	1.66412	1.66412	ES-I_1 and ES-N_1 up vs ES-I_0 and ES-N_0	0.0958768	1.39678	1.39678	DS-N_1 and ES-N_1 up vs DS-N_0 and ES-N_0	0.0902688	0.828004	-1.20772	DS-I_4i and ES-I_4i down vs ED-I_4i	0.0902688	1.20772	1.20772	ED-I_4i up vs ES-I_4i and DS-I_4i	0.00501533	1.49518	1.49518	DD-N_1 and ED-N_1 up vs ES-N_1 and DS-N_1	0.692648	0.895946	-1.11614	DS-N_8 and ES-N_8 down vs ES-N_0 and DS-N_0	0.608748	0.914338	-1.09369	ED-N_1 down vs ED-N_0	0.216766	0.836606	-1.19531	DD-N_1 down vs DD-N_0	0.211099
RNF111	0.0517129	0.876208	-1.14128	ED-I_1 down vs ED-I_0	0.46849	0.956578	-1.04539	ED-I_1 down vs ES-N_1 and DS-N_1	0.746497	0.983315	-1.01697	DD-N_1 and ED-N_1 down vs DD-N_0 and ED-N_0	0.629258	1.0247	1.0247	DS-I_1 and ES-I_1 up vs DD-N_1 and ED-N_1	0.292775	1.05462	1.05462	ES-I_1 and ES-N_1 up vs ES-I_0 and ES-N_0	0.156002	1.07471	1.07471	DS-N_1 and ES-N_1 up vs DS-N_0 and ES-N_0	9.88403e-09	0.746547	-1.3395	DS-I_4i and ES-I_4i down vs ED-I_4i	9.88403e-09	1.3395	1.3395	ED-I_4i up vs ES-I_4i and DS-I_4i	0.713647	0.981571	-1.01878	DD-N_1 and ED-N_1 down vs ES-N_1 and DS-N_1	0.109707	0.906539	-1.1031	DS-N_8 and ES-N_8 down vs ES-N_0 and DS-N_0	0.749178	0.976078	-1.02451	ED-N_1 down vs ED-N_0	0.890671	0.990207	-1.00989	DD-N_1 down vs DD-N_0	0.0944268
TRIM56	0.825943	0.98073	-1.01965	ED-I_1 down vs ED-I_0	0.244861	1.09907	1.09907	ED-I_1 up vs ES-N_1 and DS-N_1	2.01426e-07	0.631821	-1.58273	DD-N_1 and ED-N_1 down vs DD-N_0 and ED-N_0	0.0143501	1.26003	1.26003	DS-I_1 and ES-I_1 up vs DD-N_1 and ED-N_1	0.345904	1.07774	1.07774	ES-I_1 and ES-N_1 up vs ES-I_0 and ES-N_0	0.768986	0.980012	-1.0204	DS-N_1 and ES-N_1 down vs DS-N_0 and ES-N_0	0.0126682	1.2159	1.2159	DS-I_4i and ES-I_4i up vs ED-I_4i	0.0126682	0.822433	-1.2159	ED-I_4i down vs ES-I_4i and DS-I_4i	1.03601e-05	0.677105	-1.47688	DD-N_1 and ED-N_1 down vs ES-N_1 and DS-N_1	0.000666686	0.739262	-1.3527	DS-N_8 and ES-N_8 down vs ES-N_0 and DS-N_0	0.00392224	0.682886	-1.46437	ED-N_1 down vs ED-N_0	4.72742e-06	0.591015	-1.69201	DD-N_1 down vs DD-N_0	0.0151719
PRDX6	0.000697812	2.52725	2.52725	ED-I_1 up vs ED-I_0	0.000317224	2.25696	2.25696	ED-I_1 up vs ES-N_1 and DS-N_1	0.530913	1.11235	1.11235	DD-N_1 and ED-N_1 up vs DD-N_0 and ED-N_0	0.0102578	0.59335	-1.68535	DS-I_1 and ES-I_1 down vs DD-N_1 and ED-N_1	0.715858	0.917146	-1.09034	ES-I_1 and ES-N_1 down vs ES-I_0 and ES-N_0	0.912404	0.970107	-1.03081	DS-N_1 and ES-N_1 down vs DS-N_0 and ES-N_0	0.415	0.671274	-1.4897	DS-I_4i and ES-I_4i down vs ED-I_4i	0.415	1.4897	1.4897	ED-I_4i up vs ES-I_4i and DS-I_4i	0.00420845	1.83275	1.83275	DD-N_1 and ED-N_1 up vs ES-N_1 and DS-N_1	0.86764	0.94979	-1.05286	DS-N_8 and ES-N_8 down vs ES-N_0 and DS-N_0	0.570031	1.10951	1.10951	ED-N_1 up vs ED-N_0	0.750231	1.11781	1.11781	DD-N_1 up vs DD-N_0	0.507531
PDCD11	0.000732645	0.5694	-1.75623	ED-I_1 down vs ED-I_0	0.00690769	0.657473	-1.52097	ED-I_1 down vs ES-N_1 and DS-N_1	0.783661	0.958986	-1.04277	DD-N_1 and ED-N_1 down vs DD-N_0 and ED-N_0	0.000362397	1.55068	1.55068	DS-I_1 and ES-I_1 up vs DD-N_1 and ED-N_1	0.000329557	0.744291	-1.34356	ES-I_1 and ES-N_1 down vs ES-I_0 and ES-N_0	0.000841413	0.74213	-1.34747	DS-N_1 and ES-N_1 down vs DS-N_0 and ES-N_0	0.0150471	1.65246	1.65246	DS-I_4i and ES-I_4i up vs ED-I_4i	0.0150471	0.60516	-1.65246	ED-I_4i down vs ES-I_4i and DS-I_4i	0.00404948	0.693864	-1.4412	DD-N_1 and ED-N_1 down vs ES-N_1 and DS-N_1	0.954583	1.0048	1.0048	DS-N_8 and ES-N_8 up vs ES-N_0 and DS-N_0	0.686429	0.916421	-1.0912	ED-N_1 down vs ED-N_0	0.987649	1.00334	1.00334	DD-N_1 up vs DD-N_0	0.448735
MXD4	0.00686906	1.67983	1.67983	ED-I_1 up vs ED-I_0	0.0658699	1.31101	1.31101	ED-I_1 up vs ES-N_1 and DS-N_1	0.414574	0.885618	-1.12916	DD-N_1 and ED-N_1 down vs DD-N_0 and ED-N_0	0.992772	1.0014	1.0014	DS-I_1 and ES-I_1 up vs DD-N_1 and ED-N_1	0.00213673	0.659801	-1.51561	ES-I_1 and ES-N_1 down vs ES-I_0 and ES-N_0	0.307559	0.87686	-1.14043	DS-N_1 and ES-N_1 down vs DS-N_0 and ES-N_0	0.410912	1.38257	1.38257	DS-I_4i and ES-I_4i up vs ED-I_4i	0.410912	0.723289	-1.38257	ED-I_4i down vs ES-I_4i and DS-I_4i	0.552051	0.915986	-1.09172	DD-N_1 and ED-N_1 down vs ES-N_1 and DS-N_1	0.297501	0.860599	-1.16198	DS-N_8 and ES-N_8 down vs ES-N_0 and DS-N_0	0.761936	1.05702	1.05702	ED-N_1 up vs ED-N_0	0.146026	0.69517	-1.4385	DD-N_1 down vs DD-N_0	0.86907
ACVR1B	0.688013	1.0642	1.0642	ED-I_1 up vs ED-I_0	0.0295417	1.39839	1.39839	ED-I_1 up vs ES-N_1 and DS-N_1	0.471288	0.904971	-1.10501	DD-N_1 and ED-N_1 down vs DD-N_0 and ED-N_0	0.410827	0.883128	-1.13234	DS-I_1 and ES-I_1 down vs DD-N_1 and ED-N_1	0.518207	0.905804	-1.10399	ES-I_1 and ES-N_1 down vs ES-I_0 and ES-N_0	0.614393	0.930356	-1.07486	DS-N_1 and ES-N_1 down vs DS-N_0 and ES-N_0	2.86383e-07	0.618472	-1.61689	DS-I_4i and ES-I_4i down vs ED-I_4i	2.86383e-07	1.61689	1.61689	ED-I_4i up vs ES-I_4i and DS-I_4i	0.623981	1.07483	1.07483	DD-N_1 and ED-N_1 up vs ES-N_1 and DS-N_1	0.18608	0.796951	-1.25478	DS-N_8 and ES-N_8 down vs ES-N_0 and DS-N_0	0.905364	0.977621	-1.02289	ED-N_1 down vs ED-N_0	0.368322	0.833701	-1.19947	DD-N_1 down vs DD-N_0	0.420037
PCBP1	2.72481e-06	1.60456	1.60456	ED-I_1 up vs ED-I_0	1.0437e-10	1.85785	1.85785	ED-I_1 up vs ES-N_1 and DS-N_1	0.084179	1.14949	1.14949	DD-N_1 and ED-N_1 up vs DD-N_0 and ED-N_0	4.42597e-06	0.654764	-1.52727	DS-I_1 and ES-I_1 down vs DD-N_1 and ED-N_1	0.176109	0.87836	-1.13849	ES-I_1 and ES-N_1 down vs ES-I_0 and ES-N_0	0.361652	0.914447	-1.09356	DS-N_1 and ES-N_1 down vs DS-N_0 and ES-N_0	0.311384	0.893765	-1.11886	DS-I_4i and ES-I_4i down vs ED-I_4i	0.311384	1.11886	1.11886	ED-I_4i up vs ES-I_4i and DS-I_4i	4.40852e-05	1.4397	1.4397	DD-N_1 and ED-N_1 up vs ES-N_1 and DS-N_1	0.245066	0.879051	-1.13759	DS-N_8 and ES-N_8 down vs ES-N_0 and DS-N_0	0.01808	1.27696	1.27696	ED-N_1 up vs ED-N_0	0.943951	1.00901	1.00901	DD-N_1 up vs DD-N_0	0.888983
GLRX5	0.000757592	4.87042	4.87042	ED-I_1 up vs ED-I_0	0.0128833	2.01898	2.01898	ED-I_1 up vs ES-N_1 and DS-N_1	0.00340086	1.73741	1.73741	DD-N_1 and ED-N_1 up vs DD-N_0 and ED-N_0	0.000439024	0.500953	-1.9962	DS-I_1 and ES-I_1 down vs DD-N_1 and ED-N_1	0.0804114	1.88705	1.88705	ES-I_1 and ES-N_1 up vs ES-I_0 and ES-N_0	0.241504	1.6375	1.6375	DS-N_1 and ES-N_1 up vs DS-N_0 and ES-N_0	0.70288	0.61774	-1.6188	DS-I_4i and ES-I_4i down vs ED-I_4i	0.70288	1.6188	1.6188	ED-I_4i up vs ES-I_4i and DS-I_4i	3.58862e-05	2.44135	2.44135	DD-N_1 and ED-N_1 up vs ES-N_1 and DS-N_1	0.967926	0.97578	-1.02482	DS-N_8 and ES-N_8 down vs ES-N_0 and DS-N_0	0.00434139	1.71193	1.71193	ED-N_1 up vs ED-N_0	0.192366	1.80067	1.80067	DD-N_1 up vs DD-N_0	0.77719
BST1	0.599134	1.11647	1.11647	ED-I_1 up vs ED-I_0	0.0877373	1.41745	1.41745	ED-I_1 up vs ES-N_1 and DS-N_1	0.825968	0.961531	-1.04001	DD-N_1 and ED-N_1 down vs DD-N_0 and ED-N_0	0.656561	0.921122	-1.08563	DS-I_1 and ES-I_1 down vs DD-N_1 and ED-N_1	0.0130859	1.77778	1.77778	ES-I_1 and ES-N_1 up vs ES-I_0 and ES-N_0	0.333588	1.2384	1.2384	DS-N_1 and ES-N_1 up vs DS-N_0 and ES-N_0	0.000187049	0.654048	-1.52894	DS-I_4i and ES-I_4i down vs ED-I_4i	0.000187049	1.52894	1.52894	ED-I_4i up vs ES-I_4i and DS-I_4i	0.45723	1.15199	1.15199	DD-N_1 and ED-N_1 up vs ES-N_1 and DS-N_1	0.0590235	0.482092	-2.07429	DS-N_8 and ES-N_8 down vs ES-N_0 and DS-N_0	0.124626	0.704027	-1.4204	ED-N_1 down vs ED-N_0	0.219805	1.42709	1.42709	DD-N_1 up vs DD-N_0	0.0435273
EIF3D	0.0138038	0.783656	-1.27607	ED-I_1 down vs ED-I_0	0.00477369	0.784499	-1.2747	ED-I_1 down vs ES-N_1 and DS-N_1	0.0762344	1.13663	1.13663	DD-N_1 and ED-N_1 up vs DD-N_0 and ED-N_0	0.225785	1.07987	1.07987	DS-I_1 and ES-I_1 up vs DD-N_1 and ED-N_1	0.110767	0.910075	-1.09881	ES-I_1 and ES-N_1 down vs ES-I_0 and ES-N_0	0.603365	0.968931	-1.03207	DS-N_1 and ES-N_1 down vs DS-N_0 and ES-N_0	0.0933451	1.21093	1.21093	DS-I_4i and ES-I_4i up vs ED-I_4i	0.0933451	0.825811	-1.21093	ED-I_4i down vs ES-I_4i and DS-I_4i	0.561613	0.963193	-1.03821	DD-N_1 and ED-N_1 down vs ES-N_1 and DS-N_1	2.25204e-05	1.28774	1.28774	DS-N_8 and ES-N_8 up vs ES-N_0 and DS-N_0	0.0851825	1.18816	1.18816	ED-N_1 up vs ED-N_0	0.430088	1.08543	1.08543	DD-N_1 up vs DD-N_0	2.58381e-06
MAP2K3	1.99148e-06	3.11893	3.11893	ED-I_1 up vs ED-I_0	1.38223e-06	2.48753	2.48753	ED-I_1 up vs ES-N_1 and DS-N_1	0.297023	1.19749	1.19749	DD-N_1 and ED-N_1 up vs DD-N_0 and ED-N_0	0.0154686	0.624403	-1.60153	DS-I_1 and ES-I_1 down vs DD-N_1 and ED-N_1	0.280485	1.28867	1.28867	ES-I_1 and ES-N_1 up vs ES-I_0 and ES-N_0	0.749759	1.08434	1.08434	DS-N_1 and ES-N_1 up vs DS-N_0 and ES-N_0	0.601441	0.782544	-1.27788	DS-I_4i and ES-I_4i down vs ED-I_4i	0.601441	1.27788	1.27788	ED-I_4i up vs ES-I_4i and DS-I_4i	0.0129774	1.62749	1.62749	DD-N_1 and ED-N_1 up vs ES-N_1 and DS-N_1	0.313043	0.70389	-1.42068	DS-N_8 and ES-N_8 down vs ES-N_0 and DS-N_0	0.15733	1.26827	1.26827	ED-N_1 up vs ED-N_0	0.952913	1.02692	1.02692	DD-N_1 up vs DD-N_0	0.913198
GLI1	0.18338	0.830284	-1.20441	ED-I_1 down vs ED-I_0	0.011038	1.51582	1.51582	ED-I_1 up vs ES-N_1 and DS-N_1	0.00340754	0.69621	-1.43635	DD-N_1 and ED-N_1 down vs DD-N_0 and ED-N_0	0.0477943	0.714341	-1.39989	DS-I_1 and ES-I_1 down vs DD-N_1 and ED-N_1	0.470824	1.13735	1.13735	ES-I_1 and ES-N_1 up vs ES-I_0 and ES-N_0	0.78802	0.95769	-1.04418	DS-N_1 and ES-N_1 down vs DS-N_0 and ES-N_0	0.721168	1.0425	1.0425	DS-I_4i and ES-I_4i up vs ED-I_4i	0.721168	0.959231	-1.0425	ED-I_4i down vs ES-I_4i and DS-I_4i	0.298826	1.17562	1.17562	DD-N_1 and ED-N_1 up vs ES-N_1 and DS-N_1	0.0355979	0.631248	-1.58416	DS-N_8 and ES-N_8 down vs ES-N_0 and DS-N_0	0.184392	0.789476	-1.26666	ED-N_1 down vs ED-N_0	0.00468081	0.6173	-1.61996	DD-N_1 down vs DD-N_0	0.179887
WIPF1	0.649997	0.968492	-1.03253	ED-I_1 down vs ED-I_0	0.000542884	1.27903	1.27903	ED-I_1 up vs ES-N_1 and DS-N_1	0.654011	0.974722	-1.02593	DD-N_1 and ED-N_1 down vs DD-N_0 and ED-N_0	0.0162446	0.863444	-1.15815	DS-I_1 and ES-I_1 down vs DD-N_1 and ED-N_1	0.550118	0.962986	-1.03844	ES-I_1 and ES-N_1 down vs ES-I_0 and ES-N_0	0.0324076	0.877552	-1.13953	DS-N_1 and ES-N_1 down vs DS-N_0 and ES-N_0	0.00694386	0.857799	-1.16577	DS-I_4i and ES-I_4i down vs ED-I_4i	0.00694386	1.16577	1.16577	ED-I_4i up vs ES-I_4i and DS-I_4i	0.00703253	1.18126	1.18126	DD-N_1 and ED-N_1 up vs ES-N_1 and DS-N_1	0.0197032	0.851852	-1.17391	DS-N_8 and ES-N_8 down vs ES-N_0 and DS-N_0	0.999985	0.999998	-1	No change between ED-N_1 and ED-N_0	0.526304	0.953501	-1.04877	DD-N_1 down vs DD-N_0	0.0771196
FCGR3B	0.939615	0.985057	-1.01517	ED-I_1 down vs ED-I_0	0.025474	1.63948	1.63948	ED-I_1 up vs ES-N_1 and DS-N_1	0.676264	1.06431	1.06431	DD-N_1 and ED-N_1 up vs DD-N_0 and ED-N_0	0.0115661	0.640879	-1.56036	DS-I_1 and ES-I_1 down vs DD-N_1 and ED-N_1	0.272361	1.34227	1.34227	ES-I_1 and ES-N_1 up vs ES-I_0 and ES-N_0	0.632617	0.900079	-1.11101	DS-N_1 and ES-N_1 down vs DS-N_0 and ES-N_0	0.00101393	0.675765	-1.4798	DS-I_4i and ES-I_4i down vs ED-I_4i	0.00101393	1.4798	1.4798	ED-I_4i up vs ES-I_4i and DS-I_4i	0.00414078	1.69144	1.69144	DD-N_1 and ED-N_1 up vs ES-N_1 and DS-N_1	0.00541089	0.348924	-2.86595	DS-N_8 and ES-N_8 down vs ES-N_0 and DS-N_0	0.313562	1.28201	1.28201	ED-N_1 up vs ED-N_0	0.675671	0.925352	-1.08067	DD-N_1 down vs DD-N_0	0.0196712
ATP6V0C	1.49129e-08	2.87003	2.87003	ED-I_1 up vs ED-I_0	3.03441e-10	2.73285	2.73285	ED-I_1 up vs ES-N_1 and DS-N_1	0.174086	1.21742	1.21742	DD-N_1 and ED-N_1 up vs DD-N_0 and ED-N_0	0.00471316	0.635094	-1.57457	DS-I_1 and ES-I_1 down vs DD-N_1 and ED-N_1	0.255399	0.828725	-1.20667	ES-I_1 and ES-N_1 down vs ES-I_0 and ES-N_0	0.165849	0.771724	-1.2958	DS-N_1 and ES-N_1 down vs DS-N_0 and ES-N_0	0.472176	0.782263	-1.27834	DS-I_4i and ES-I_4i down vs ED-I_4i	0.472176	1.27834	1.27834	ED-I_4i up vs ES-I_4i and DS-I_4i	0.00131918	1.71238	1.71238	DD-N_1 and ED-N_1 up vs ES-N_1 and DS-N_1	0.0265837	0.593345	-1.68536	DS-N_8 and ES-N_8 down vs ES-N_0 and DS-N_0	0.119727	1.299	1.299	ED-N_1 up vs ED-N_0	0.714432	1.10048	1.10048	DD-N_1 up vs DD-N_0	0.446279
EIF2AK2	0.817331	1.03168	1.03168	ED-I_1 up vs ED-I_0	0.129747	1.21209	1.21209	ED-I_1 up vs ES-N_1 and DS-N_1	0.179103	0.867837	-1.15229	DD-N_1 and ED-N_1 down vs DD-N_0 and ED-N_0	0.851105	0.979311	-1.02113	DS-I_1 and ES-I_1 down vs DD-N_1 and ED-N_1	0.000184182	1.55539	1.55539	ES-I_1 and ES-N_1 up vs ES-I_0 and ES-N_0	0.620202	1.05987	1.05987	DS-N_1 and ES-N_1 up vs DS-N_0 and ES-N_0	0.228411	1.13952	1.13952	DS-I_4i and ES-I_4i up vs ED-I_4i	0.228411	0.877562	-1.13952	ED-I_4i down vs ES-I_4i and DS-I_4i	0.595342	1.0622	1.0622	DD-N_1 and ED-N_1 up vs ES-N_1 and DS-N_1	0.00179004	0.576345	-1.73507	DS-N_8 and ES-N_8 down vs ES-N_0 and DS-N_0	0.121068	0.78987	-1.26603	ED-N_1 down vs ED-N_0	0.726891	0.950164	-1.05245	DD-N_1 down vs DD-N_0	0.00114934
AKAP5	0.920109	1.03733	1.03733	ED-I_1 up vs ED-I_0	0.009316	0.550856	-1.81536	ED-I_1 down vs ES-N_1 and DS-N_1	0.763876	0.938033	-1.06606	DD-N_1 and ED-N_1 down vs DD-N_0 and ED-N_0	0.00373958	1.62841	1.62841	DS-I_1 and ES-I_1 up vs DD-N_1 and ED-N_1	0.980169	0.996648	-1.00336	ES-I_1 and ES-N_1 down vs ES-I_0 and ES-N_0	0.30762	1.16658	1.16658	DS-N_1 and ES-N_1 up vs DS-N_0 and ES-N_0	0.0271274	3.11389	3.11389	DS-I_4i and ES-I_4i up vs ED-I_4i	0.0271274	0.321142	-3.11389	ED-I_4i down vs ES-I_4i and DS-I_4i	0.0224826	0.670009	-1.49252	DD-N_1 and ED-N_1 down vs ES-N_1 and DS-N_1	1.50878e-05	1.80219	1.80219	DS-N_8 and ES-N_8 up vs ES-N_0 and DS-N_0	0.444558	0.772947	-1.29375	ED-N_1 down vs ED-N_0	0.733715	1.09758	1.09758	DD-N_1 up vs DD-N_0	0.0013085
NEK6	0.0427618	1.24611	1.24611	ED-I_1 up vs ED-I_0	0.00184809	1.36025	1.36025	ED-I_1 up vs ES-N_1 and DS-N_1	0.00727659	1.2568	1.2568	DD-N_1 and ED-N_1 up vs DD-N_0 and ED-N_0	0.000105647	0.709249	-1.40994	DS-I_1 and ES-I_1 down vs DD-N_1 and ED-N_1	0.17345	1.15455	1.15455	ES-I_1 and ES-N_1 up vs ES-I_0 and ES-N_0	0.113137	1.17402	1.17402	DS-N_1 and ES-N_1 up vs DS-N_0 and ES-N_0	0.0206787	0.831627	-1.20246	DS-I_4i and ES-I_4i down vs ED-I_4i	0.0206787	1.20246	1.20246	ED-I_4i up vs ES-I_4i and DS-I_4i	0.00175995	1.30363	1.30363	DD-N_1 and ED-N_1 up vs ES-N_1 and DS-N_1	0.221456	0.851301	-1.17467	DS-N_8 and ES-N_8 down vs ES-N_0 and DS-N_0	0.0336803	1.2812	1.2812	ED-N_1 up vs ED-N_0	0.0911804	1.23148	1.23148	DD-N_1 up vs DD-N_0	0.209582
THUMPD1	0.284275	0.849718	-1.17686	ED-I_1 down vs ED-I_0	8.03355e-08	0.556536	-1.79683	ED-I_1 down vs ES-N_1 and DS-N_1	0.00443515	1.27757	1.27757	DD-N_1 and ED-N_1 up vs DD-N_0 and ED-N_0	0.674573	0.969081	-1.03191	DS-I_1 and ES-I_1 down vs DD-N_1 and ED-N_1	0.376167	1.06766	1.06766	ES-I_1 and ES-N_1 up vs ES-I_0 and ES-N_0	0.0101308	1.20245	1.20245	DS-N_1 and ES-N_1 up vs DS-N_0 and ES-N_0	0.0259608	1.38243	1.38243	DS-I_4i and ES-I_4i up vs ED-I_4i	0.0259608	0.723363	-1.38243	ED-I_4i down vs ES-I_4i and DS-I_4i	0.158459	0.905714	-1.1041	DD-N_1 and ED-N_1 down vs ES-N_1 and DS-N_1	2.2928e-05	1.37529	1.37529	DS-N_8 and ES-N_8 up vs ES-N_0 and DS-N_0	0.034422	1.31016	1.31016	ED-N_1 up vs ED-N_0	0.0535492	1.24889	1.24889	DD-N_1 up vs DD-N_0	0.00305546
KLRG1	0.450791	0.744992	-1.3423	ED-I_1 down vs ED-I_0	0.00678308	0.48218	-2.07392	ED-I_1 down vs ES-N_1 and DS-N_1	0.364835	0.80935	-1.23556	DD-N_1 and ED-N_1 down vs DD-N_0 and ED-N_0	0.0329193	1.54314	1.54314	DS-I_1 and ES-I_1 up vs DD-N_1 and ED-N_1	0.000296319	0.593303	-1.68548	ES-I_1 and ES-N_1 down vs ES-I_0 and ES-N_0	0.0124368	0.719539	-1.38978	DS-N_1 and ES-N_1 down vs DS-N_0 and ES-N_0	0.109921	3.43672	3.43672	DS-I_4i and ES-I_4i up vs ED-I_4i	0.109921	0.290975	-3.43672	ED-I_4i down vs ES-I_4i and DS-I_4i	0.0200297	0.627789	-1.59289	DD-N_1 and ED-N_1 down vs ES-N_1 and DS-N_1	0.237653	1.14595	1.14595	DS-N_8 and ES-N_8 up vs ES-N_0 and DS-N_0	0.0574084	0.498873	-2.00452	ED-N_1 down vs ED-N_0	0.531255	1.21458	1.21458	DD-N_1 up vs DD-N_0	0.271833
MED28	0.255645	1.13994	1.13994	ED-I_1 up vs ED-I_0	0.126764	1.16687	1.16687	ED-I_1 up vs ES-N_1 and DS-N_1	1.15256e-07	1.44972	1.44972	DD-N_1 and ED-N_1 up vs DD-N_0 and ED-N_0	1.87833e-08	0.677731	-1.47551	DS-I_1 and ES-I_1 down vs DD-N_1 and ED-N_1	6.33428e-06	1.51445	1.51445	ES-I_1 and ES-N_1 up vs ES-I_0 and ES-N_0	0.214265	1.12448	1.12448	DS-N_1 and ES-N_1 up vs DS-N_0 and ES-N_0	0.108946	0.847889	-1.1794	DS-I_4i and ES-I_4i down vs ED-I_4i	0.108946	1.1794	1.1794	ED-I_4i up vs ES-I_4i and DS-I_4i	9.0213e-12	1.66412	1.66412	DD-N_1 and ED-N_1 up vs ES-N_1 and DS-N_1	0.307046	0.886572	-1.12794	DS-N_8 and ES-N_8 down vs ES-N_0 and DS-N_0	1.15708e-05	1.50475	1.50475	ED-N_1 up vs ED-N_0	0.00119525	1.39129	1.39129	DD-N_1 up vs DD-N_0	0.00590015
FCGRT	0.164323	0.858345	-1.16503	ED-I_1 down vs ED-I_0	0.0177546	1.32423	1.32423	ED-I_1 up vs ES-N_1 and DS-N_1	4.89358e-05	0.594063	-1.68332	DD-N_1 and ED-N_1 down vs DD-N_0 and ED-N_0	0.0484273	1.31827	1.31827	DS-I_1 and ES-I_1 up vs DD-N_1 and ED-N_1	0.00399406	0.737591	-1.35577	ES-I_1 and ES-N_1 down vs ES-I_0 and ES-N_0	0.00131761	0.734774	-1.36096	DS-N_1 and ES-N_1 down vs DS-N_0 and ES-N_0	0.708879	0.964561	-1.03674	DS-I_4i and ES-I_4i down vs ED-I_4i	0.708879	1.03674	1.03674	ED-I_4i up vs ES-I_4i and DS-I_4i	0.0115078	0.709796	-1.40886	DD-N_1 and ED-N_1 down vs ES-N_1 and DS-N_1	1.24331e-05	0.595198	-1.68011	DS-N_8 and ES-N_8 down vs ES-N_0 and DS-N_0	0.0513174	0.683852	-1.46231	ED-N_1 down vs ED-N_0	0.000125067	0.526779	-1.89833	DD-N_1 down vs DD-N_0	0.0794372
CLK1	0.755964	0.957227	-1.04468	ED-I_1 down vs ED-I_0	0.0100889	0.755767	-1.32316	ED-I_1 down vs ES-N_1 and DS-N_1	0.00297783	1.24925	1.24925	DD-N_1 and ED-N_1 up vs DD-N_0 and ED-N_0	0.10684	0.895292	-1.11695	DS-I_1 and ES-I_1 down vs DD-N_1 and ED-N_1	7.89383e-08	1.59055	1.59055	ES-I_1 and ES-N_1 up vs ES-I_0 and ES-N_0	0.000111044	1.43463	1.43463	DS-N_1 and ES-N_1 up vs DS-N_0 and ES-N_0	2.95269e-06	0.664098	-1.5058	DS-I_4i and ES-I_4i down vs ED-I_4i	2.95269e-06	1.5058	1.5058	ED-I_4i up vs ES-I_4i and DS-I_4i	0.0058364	1.21983	1.21983	DD-N_1 and ED-N_1 up vs ES-N_1 and DS-N_1	0.0137725	1.30344	1.30344	DS-N_8 and ES-N_8 up vs ES-N_0 and DS-N_0	0.0723198	1.209	1.209	ED-N_1 up vs ED-N_0	0.0152627	1.29054	1.29054	DD-N_1 up vs DD-N_0	0.599643
RHOF	0.847506	0.973992	-1.0267	ED-I_1 down vs ED-I_0	0.283474	1.14833	1.14833	ED-I_1 up vs ES-N_1 and DS-N_1	0.862079	0.978067	-1.02242	DD-N_1 and ED-N_1 down vs DD-N_0 and ED-N_0	0.490987	1.0867	1.0867	DS-I_1 and ES-I_1 up vs DD-N_1 and ED-N_1	8.03137e-09	0.552962	-1.80844	ES-I_1 and ES-N_1 down vs ES-I_0 and ES-N_0	1.71857e-05	0.668072	-1.49685	DS-N_1 and ES-N_1 down vs DS-N_0 and ES-N_0	0.0494276	1.46346	1.46346	DS-I_4i and ES-I_4i up vs ED-I_4i	0.0494276	0.683311	-1.46346	ED-I_4i down vs ES-I_4i and DS-I_4i	0.494288	0.920775	-1.08604	DD-N_1 and ED-N_1 down vs ES-N_1 and DS-N_1	0.0145884	1.2056	1.2056	DS-N_8 and ES-N_8 up vs ES-N_0 and DS-N_0	0.654867	1.08473	1.08473	ED-N_1 up vs ED-N_0	0.488695	0.883078	-1.1324	DD-N_1 down vs DD-N_0	0.000812566
TFR2	0.00169826	4.12292	4.12292	ED-I_1 up vs ED-I_0	0.00507644	2.40446	2.40446	ED-I_1 up vs ES-N_1 and DS-N_1	1.52861e-05	2.65743	2.65743	DD-N_1 and ED-N_1 up vs DD-N_0 and ED-N_0	9.28867e-06	0.376029	-2.65937	DS-I_1 and ES-I_1 down vs DD-N_1 and ED-N_1	0.595772	1.20604	1.20604	ES-I_1 and ES-N_1 up vs ES-I_0 and ES-N_0	0.610361	1.26012	1.26012	DS-N_1 and ES-N_1 up vs DS-N_0 and ES-N_0	0.524737	0.468531	-2.13433	DS-I_4i and ES-I_4i down vs ED-I_4i	0.524737	2.13433	2.13433	ED-I_4i up vs ES-I_4i and DS-I_4i	2.08181e-06	3.03508	3.03508	DD-N_1 and ED-N_1 up vs ES-N_1 and DS-N_1	0.83371	1.11878	1.11878	DS-N_8 and ES-N_8 up vs ES-N_0 and DS-N_0	9.10896e-05	2.65209	2.65209	ED-N_1 up vs ED-N_0	0.0237265	2.66689	2.66689	DD-N_1 up vs DD-N_0	0.451759
RAB5C	0.528004	1.05292	1.05292	ED-I_1 up vs ED-I_0	5.87452e-05	1.39479	1.39479	ED-I_1 up vs ES-N_1 and DS-N_1	0.000281447	1.27994	1.27994	DD-N_1 and ED-N_1 up vs DD-N_0 and ED-N_0	2.57638e-05	0.751492	-1.33069	DS-I_1 and ES-I_1 down vs DD-N_1 and ED-N_1	0.017093	0.842562	-1.18686	ES-I_1 and ES-N_1 down vs ES-I_0 and ES-N_0	0.018789	0.843286	-1.18584	DS-N_1 and ES-N_1 down vs DS-N_0 and ES-N_0	0.00182546	0.796816	-1.25499	DS-I_4i and ES-I_4i down vs ED-I_4i	0.00182546	1.25499	1.25499	ED-I_4i up vs ES-I_4i and DS-I_4i	1.64775e-06	1.3987	1.3987	DD-N_1 and ED-N_1 up vs ES-N_1 and DS-N_1	0.0053548	0.793458	-1.26031	DS-N_8 and ES-N_8 down vs ES-N_0 and DS-N_0	0.00179139	1.34832	1.34832	ED-N_1 up vs ED-N_0	0.0401343	1.21519	1.21519	DD-N_1 up vs DD-N_0	0.109989
KLF2	0.0289922	0.818579	-1.22163	ED-I_1 down vs ED-I_0	0.539027	1.05672	1.05672	ED-I_1 up vs ES-N_1 and DS-N_1	0.0013424	0.754349	-1.32565	DD-N_1 and ED-N_1 down vs DD-N_0 and ED-N_0	0.030078	1.21309	1.21309	DS-I_1 and ES-I_1 up vs DD-N_1 and ED-N_1	2.7359e-08	0.678998	-1.47276	ES-I_1 and ES-N_1 down vs ES-I_0 and ES-N_0	8.41697e-07	0.7228	-1.38351	DS-N_1 and ES-N_1 down vs DS-N_0 and ES-N_0	0.184054	0.910338	-1.09849	DS-I_4i and ES-I_4i down vs ED-I_4i	0.184054	1.09849	1.09849	ED-I_4i up vs ES-I_4i and DS-I_4i	0.00810488	0.793076	-1.26091	DD-N_1 and ED-N_1 down vs ES-N_1 and DS-N_1	0.0102985	0.843693	-1.18526	DS-N_8 and ES-N_8 down vs ES-N_0 and DS-N_0	0.0601986	0.782054	-1.27868	ED-N_1 down vs ED-N_0	0.00728071	0.730474	-1.36897	DD-N_1 down vs DD-N_0	0.313896
ARHGEF12	0.0199462	3.05765	3.05765	ED-I_1 up vs ED-I_0	0.0561467	1.91251	1.91251	ED-I_1 up vs ES-N_1 and DS-N_1	0.000168814	2.04594	2.04594	DD-N_1 and ED-N_1 up vs DD-N_0 and ED-N_0	1.87167e-05	0.429892	-2.32617	DS-I_1 and ES-I_1 down vs DD-N_1 and ED-N_1	0.0334544	2.19854	2.19854	ES-I_1 and ES-N_1 up vs ES-I_0 and ES-N_0	0.294391	1.68819	1.68819	DS-N_1 and ES-N_1 up vs DS-N_0 and ES-N_0	0.536256	0.563768	-1.77378	DS-I_4i and ES-I_4i down vs ED-I_4i	0.536256	1.77378	1.77378	ED-I_4i up vs ES-I_4i and DS-I_4i	5.33624e-07	3.06865	3.06865	DD-N_1 and ED-N_1 up vs ES-N_1 and DS-N_1	0.91931	1.07361	1.07361	DS-N_8 and ES-N_8 up vs ES-N_0 and DS-N_0	8.98554e-05	2.02679	2.02679	ED-N_1 up vs ED-N_0	0.155632	2.10374	2.10374	DD-N_1 up vs DD-N_0	0.828538
VPS4B	0.536402	0.956156	-1.04585	ED-I_1 down vs ED-I_0	0.137146	1.10584	1.10584	ED-I_1 up vs ES-N_1 and DS-N_1	0.0191256	1.12633	1.12633	DD-N_1 and ED-N_1 up vs DD-N_0 and ED-N_0	7.61534e-06	0.787037	-1.27059	DS-I_1 and ES-I_1 down vs DD-N_1 and ED-N_1	0.367459	0.949727	-1.05293	ES-I_1 and ES-N_1 down vs ES-I_0 and ES-N_0	0.222179	0.933792	-1.0709	DS-N_1 and ES-N_1 down vs DS-N_0 and ES-N_0	9.00637e-09	0.729914	-1.37002	DS-I_4i and ES-I_4i down vs ED-I_4i	9.00637e-09	1.37002	1.37002	ED-I_4i up vs ES-I_4i and DS-I_4i	3.15673e-06	1.28577	1.28577	DD-N_1 and ED-N_1 up vs ES-N_1 and DS-N_1	0.222727	0.926684	-1.07912	DS-N_8 and ES-N_8 down vs ES-N_0 and DS-N_0	0.226058	1.0922	1.0922	ED-N_1 up vs ED-N_0	0.0346496	1.16018	1.16018	DD-N_1 up vs DD-N_0	0.0795811
SUMO2	0.394646	1.13994	1.13994	ED-I_1 up vs ED-I_0	0.587678	1.07259	1.07259	ED-I_1 up vs ES-N_1 and DS-N_1	8.3227e-10	1.77139	1.77139	DD-N_1 and ED-N_1 up vs DD-N_0 and ED-N_0	0.0028124	0.801357	-1.24788	DS-I_1 and ES-I_1 down vs DD-N_1 and ED-N_1	0.0150078	1.25585	1.25585	ES-I_1 and ES-N_1 up vs ES-I_0 and ES-N_0	0.772043	1.03269	1.03269	DS-N_1 and ES-N_1 up vs DS-N_0 and ES-N_0	0.0324715	0.722493	-1.3841	DS-I_4i and ES-I_4i down vs ED-I_4i	0.0324715	1.3841	1.3841	ED-I_4i up vs ES-I_4i and DS-I_4i	1.83866e-09	1.70872	1.70872	DD-N_1 and ED-N_1 up vs ES-N_1 and DS-N_1	0.040704	1.25747	1.25747	DS-N_8 and ES-N_8 up vs ES-N_0 and DS-N_0	0.000114985	1.64145	1.64145	ED-N_1 up vs ED-N_0	4.96593e-07	1.91096	1.91096	DD-N_1 up vs DD-N_0	0.422005
CHMP2A	0.320725	1.08407	1.08407	ED-I_1 up vs ED-I_0	5.78992e-08	1.61633	1.61633	ED-I_1 up vs ES-N_1 and DS-N_1	0.000302951	1.29699	1.29699	DD-N_1 and ED-N_1 up vs DD-N_0 and ED-N_0	5.75852e-05	0.750447	-1.33254	DS-I_1 and ES-I_1 down vs DD-N_1 and ED-N_1	0.612956	1.04193	1.04193	ES-I_1 and ES-N_1 up vs ES-I_0 and ES-N_0	0.243735	0.905711	-1.10411	DS-N_1 and ES-N_1 down vs DS-N_0 and ES-N_0	0.000289433	0.761289	-1.31356	DS-I_4i and ES-I_4i down vs ED-I_4i	0.000289433	1.31356	1.31356	ED-I_4i up vs ES-I_4i and DS-I_4i	9.07821e-08	1.50871	1.50871	DD-N_1 and ED-N_1 up vs ES-N_1 and DS-N_1	0.039231	0.814392	-1.22791	DS-N_8 and ES-N_8 down vs ES-N_0 and DS-N_0	0.0156821	1.26236	1.26236	ED-N_1 up vs ED-N_0	0.00620593	1.33607	1.33607	DD-N_1 up vs DD-N_0	0.132583
[truncated: 1,838 more rows]
[truncated: 1,086 more columns]
