# Supplementary material for: Transcriptomic biomarker pathways associated with death in HIV-infected patients with cryptococcal meningitis
Source: BMC Med Genomics. 2021 Apr 16;14:108. doi: 10.1186/s12920-021-00914-1 (PMC8052789; doi:10.1186/s12920-021-00914-1)
Supplement: Supplementary file 4 — Additional file 4. Table S4. Biomarkers identified by Partial Least Square model. Partial Least Squares (PLS) regression model coefficients (R) for centered and scaled Various Importance in Projection (VIP) data. This data was analyzed by Groups: earlier and deferred ART arms combined (see the methods section and the text). [file 12920_2021_914_MOESM4_ESM.xlsx]

## Sheet: PLS by groups
Supplemental Table S4. Partial Least Squares (PLS) regression model coefficients (R) for centered and scaled Various Importance in Projection (VIP) data.
This data was analysed by Groups: earlier and deferred ART arms combined.
	fatal C-IRIS Group						Death without C-IRIS Group				C-IRIS Survivor Group								No C-IRIS or Death (control) Group
Gene Symbol	week 0, R for VIP	week 0, VIP rank	week 1, R for VIP	week 1, VIP rank	C-IRIS event, R for VIP	C-IRIS event, VIP rank	week 0, R for VIP	week 0, VIP rank	week 1, R for VIP	week 1, VIP rank	week 0, R for VIP	week 0, VIP rank	week 1, R for VIP	week 1, VIP rank	C-IRIS event, R for VIP	C-IRIS event, VIP rank	week 8, R for VIP	week 8, VIP rank	week 0, R for VIP	week 0, VIP rank	week 1, R for VIP	week 1, VIP rank	week 4, R for VIP	week 4, VIP rank	week 8, R for VIP	week 8, VIP rank
Intercept	0		0		0		0		0		0		0		0		0		0		0		0		0
CD4+	0.0068	++	0.0068	++	0.0025	+	0.0014		-0.0036	--	-0.0023	-	0.0006		-0.0058	--	0.0002		-0.006	-	-0.0008		0.0029	+	0.0021	+
CrAg (LFA)	-0.0016		-0.0005		-0.0062	---	0.0014		0.0014	+	0.0077	+++	0.0136	+++	0.006	++	0.0038	+	-0.0085	--	-0.008	---	-0.01	----	-0.0027	-
HIV_RNA	0.0058	+	0.002	+	0.0029	+	0.0034	+	-0.0022	-	-0.0022	-	-0.0029	-	-0.0042	-	0.001		-0.0036	-	-0.0009		0.0038	+	0.0008
A2M	-0.0035	-	-0.0019	-	0.0025	+	0.0039	+	0.0016	+	0.0006		-0.0068	--	-0.0038	-	-0.0042	--	0.0075	++	-0.0019	-	0.0015	+	0.0047	++
ABCA1	0.0036	+	-0.0033	-	-0.0036	--	0.0056	++	0.0023	+	0.0001		-0.0011		0.0055	++	0.0006		-0.0051	-	-0.0045	--	-0.0019	-	0.001
ABCB10	-0.0038	-	-0.0009		0		-0.0001		0.003	++	-0.0001		0.0002		0.0004		-0.002	-	0.0054	+	-0.0039	-	-0.0008		0.0015	+
ABCG4	-0.0046	-	0.0038	+	0.0054	++	-0.0043	-	0.003	++	0.0053	++	-0.0039	-	-0.0033	-	-0.002	-	-0.0042	-	0.0031	+	-0.0045	--	0.0083	+++
ABI1	0.0035	+	0.0022	+	0.0035	++	-0.0027	-	-0.0007		-0.0059	--	-0.001		0.0002		0.0026	+	-0.0005		-0.0021	-	0.0059	++	-0.002	-
ABLIM1	-0.0007		0.0023	+	0.001		-0.0089	--	0.0003		-0.001		0.0036	+	0.0013		-0.0018	-	-0.0023		0.0012		-0.0035	-	0.0099	+++
ACE	-0.0088	--	0.0019	+	-0.0001		0.0046	+	0.0036	++	0.0153	+++++	-0.0037	-	-0.0004		-0.0033	-	-0.0054	-	-0.006	--	-0.0038	-	0.0048	++
ACO2	-0.0016		0.0007		0.0004		0.0024	+	-0.0007		0.0056	++	0.0015		-0.0013		-0.0018	-	-0.0027	-	-0.003	-	-0.0024	-	0.0028	+
ACSL1	-0.0034	-	-0.0001		0.0081	++++	-0.0007		-0.0014	-	0.0007		0.0004		-0.0026	-	-0.0001		0.0027	+	-0.0018	-	-0.0007		0.0007
ACTB	0.0017		0.0041	+	0.0032	+	-0.0073	--	-0.0009		-0.0022	-	-0.0038	-	0.0025	+	0.0049	++	-0.0013		-0.0012		0.0024	+	0.001
ACTG1	0.0031	+	0.0045	+	0.0009		-0.0005		0.0004		-0.0018	-	-0.0066	--	0.0013		-0.0002		-0.0008		-0.0086	---	0.0082	+++	0.0038	+
ACTN1	0.0052	+	0.0002		0.0005		-0.0023	-	0.0002		-0.0038	-	0.0003		0.0029	+	0.0001		-0.0007		-0.0018	-	0.0004		0.0007
ACTN4	0.0018		0.0012		0.0015	+	-0.0062	--	-0.0001		-0.0007		-0.0046	-	0.0028	+	0.004	+	0.0004		-0.001		0.0041	++	-0.0018	-
ACVR1	-0.0027	-	0.0021	+	0.0057	+++	0.0009		-0.0005		0.0084	+++	0.0022	+	-0.0088	--	-0.0062	--	-0.0002		-0.0012		-0.0026	-	0.0048	++
ACTR2	0.0039	+	-0.0004		0.0071	+++	-0.0027	-	-0.0025	-	-0.0043	-	-0.0002		-0.0015		0.002	+	-0.0016		-0.0024	-	0.005	++	0.0016	+
ACTR3	-0.0002		-0.0012		0.0051	++	-0.0026	-	0.0014	+	-0.0021	-	-0.0018		0.0005		-0.0004		-0.0026	-	0.0003		0.0018	+	0.004	+
ACVR2A	-0.0023	-	-0.0002		0.0043	++	-0.004	-	-0.0007		0.0002		0.0028	+	-0.0053	-	-0.0038	-	0.0045	+	0.0048	++	0.0006		-0.0006
ACVR1B	-0.0016		0.0025	+	0.0042	++	0.0003		-0.0019	-	0		-0.0012		-0.0014		-0.0049	--	0.0024		-0.0018	-	0.0034	+	0.002	+
ADIPOQ	0.0108	+++	-0.0064	--	0.001		0.0041	+	0.0006		-0.0022	-	-0.0016		-0.004	-	-0.0011		-0.0017		-0.0011		0.0023	+	0.0012
ADORA2B	-0.0018		0.0025	+	0.0031	+	0.0137	++++	-0.0007		0.0101	+++	-0.009	--	-0.0058	--	-0.0065	--	-0.008	--	-0.0068	--	0.0022	+	0.0103	++++
ADORA3	-0.0009		0.0001		0.0033	++	-0.0021	-	0.0004		-0.006	--	-0.0093	--	-0.0028	-	-0.0037	-	0.0042	+	0.0099	+++	0.0027	+	0.0059	++
ACVRL1	-0.0071	--	0.003	+	-0.0006		0.0026	+	0.0022	+	0.0068	++	-0.0059	-	0.002	+	-0.0007		-0.0023		-0.0033	-	-0.0004		0.003	+
ADAM10	-0.0006		0.0002		-0.0012	-	-0.013	---	0.0021	+	0.0002		0.0073	++	0.0089	++	-0.0013		-0.0028	-	-0.0014		-0.0005		0.0015	+
ADAM15	-0.0079	--	0.0038	+	-0.0019	-	-0.0063	--	-0.0011	-	0.0029	+	0.0077	++	0.0022	+	-0.0024	-	0.0085	++	0.001		-0.0036	-	-0.0065	--
ADAM7	-0.0072	--	0.006	++	0.0011	+	-0.0041	-	0.0019	+	0.01	+++	-0.005	-	-0.0018	-	-0.0017	-	-0.0059	-	0.0061	++	-0.0002		0.0007
ADAM8	-0.0023	-	0.0009		0.0039	++	-0.0041	-	-0.0018	-	-0.001		-0.0009		0.003	+	0.0007		0.0014		0.0008		-0.0014	-	0.0017	+
ADAMTS19	0.0009		-0.0029	-	0.0025	+	0.0031	+	0.0013	+	0.0008		0.0014		-0.0059	--	-0.0008		0.0022		0.0014		-0.0019	-	-0.0023	-
ADRBK1	0.0017		0.0009		-0.0004		0.0004		-0.0003		0.0009		-0.0009		0.0013		-0.0003		-0.0003		-0.0034	-	0.001		0
ADAP1	-0.0066	--	0.0024	+	0.0043	++	-0.0069	--	-0.0014	-	0.0036	+	-0.0017		-0.0008		0.0001		0.0053	+	0.0043	+	-0.0026	-	-0.0004
ADAP2	-0.0034	-	-0.0024	-	-0.0014	-	0.0002		0.0024	+	0.0092	+++	-0.0018		0.0002		-0.0064	--	0.0009		0.0002		-0.0022	-	0.0024	+
ADAR	-0.0013		0.0045	+	0.002	+	-0.0019	-	-0.0014	-	-0.0014		-0.0036	-	0.0013		-0.0031	-	0.0024		0.0003		0.002	+	0.0019	+
ADCY1	-0.0002		-0.0073	--	0.0016	+	0.0153	++++	0.003	++	-0.0014		-0.0076	--	-0.008	--	-0.0034	-	0.0078	++	-0.0008		0.002	+	-0.0022	-
ADCY2	0.0046	+	-0.0052	--	0.0058	+++	-0.0081	--	0.0036	++	-0.0021	-	-0.0032	-	-0.0016		0.0015	+	0		0.0041	+	-0.0013		0.0042	+
ADCY6	0.0008		0.01	+++	-0.0018	-	0.0003		0.0022	+	-0.0006		-0.006	-	-0.0008		-0.0034	-	-0.0067	-	-0.0012		0.0049	++	0.0057	++
ADCY7	0.0006		0.0027	+	-0.0029	-	-0.0101	---	-0.0018	-	0.0007		-0.0033	-	0.0093	+++	-0.0005		-0.003	-	0.0012		0.0041	++	0.0035	+
AES	0.0008		0.0002		0.0008		-0.0046	-	0.0006		-0.0005		-0.0004		0.0009		0.0065	++	-0.0009		-0.0043	-	-0.0006		0.0026	+
ADORA1	0.0035	+	0.0044	+	-0.0014	-	-0.002	-	-0.0026	-	-0.0053	--	-0.0002		0.0015		0.0051	++	-0.0041	-	0.0031	+	0.0022	+	-0.0026	-
ADORA2A	-0.01	--	0.0146	+++++	-0.0109	-----	-0.0014		0.0017	+	0.0035	+	-0.001		0.0108	+++	-0.0014	-	-0.0067	-	-0.0003		-0.0002		-0.0012
AIM1	-0.0062	-	0.0061	++	0.0002		-0.0083	--	0		0.0021	+	0.0025	+	0.0043	+	-0.005	--	0.0011		0.0034	+	-0.0005		-0.0003
AKT1S1	-0.0018		0.0015		0.0009		-0.0014		0.0001		0		0		-0.0004		0.0132	+++++	-0.0009		-0.0004		-0.0036	-	-0.0079	---
AKT2	-0.0033	-	-0.0008		0.0014	+	-0.0016		0.0003		-0.0007		-0.0039	-	0.0017		0.0103	++++	0.0019		0.0001		-0.0025	-	-0.0041	-
AEBP2	-0.0062	-	0.0042	+	0.0007		-0.0068	--	-0.0018	-	0.0008		0.007	++	0.0032	+	0.0038	+	-0.0005		-0.0048	--	0.0001		-0.0002
AKT3	0.0022	+	-0.0008		-0.0014	-	-0.005	-	0.0007		-0.0051	--	0.0014		0.0025	+	-0.0042	--	0.0059	+	-0.0021	-	0.0045	++	0.0017	+
AGAP2	0.0007		0.0013		0.0011		0.0003		-0.0014	-	-0.0013		-0.0085	--	0.0049	+	0.003	+	-0.0059	-	-0.0002		0.003	+	0.005	++
AGL	-0.0046	-	-0.0014		0.0014	+	-0.0052	-	0.0019	+	-0.0008		-0.0031	-	0.0043	+	-0.0028	-	0.0001		0.0031	+	0.0004		0.0065	++
AGPAT2	0.0028	+	-0.0019	-	-0.0003		0.0037	+	0.0011	+	0.0013		-0.0011		-0.0015		-0.0049	--	0.0017		-0.0037	-	-0.0006		0.0041	+
AGTR1	0.0028	+	-0.0075	--	-0.0007		0.0176	+++++	0.0026	+	-0.001		-0.0061	--	-0.0048	-	-0.0062	--	0.0043	+	-0.0073	--	0.005	++	0.0009
ALOX15B	-0.0042	-	0.0096	+++	-0.0005		0.0137	++++	-0.0003		0.0089	+++	-0.0082	--	-0.0035	-	-0.0038	-	-0.0125	---	-0.0045	-	0.001		0.0071	++
AIM2	0.0028	+	-0.004	-	0.0002		0.0137	++++	0.0018	+	0		-0.0097	--	0.0017		0.0018	+	-0.0076	--	-0.0057	--	0.0026	+	0.0037	+
AIP	-0.0012		0.0016		-0.0005		-0.0067	--	-0.0019	-	0.0035	+	0.0019		-0.0021	-	0.0044	++	-0.0006		0.0112	++++	-0.0045	--	-0.0069	--
AKAP5	-0.0032	-	0.0036	+	-0.0003		-0.0052	-	-0.001	-	0.001		0.001		0.004	+	0.0034	+	-0.0063	-	-0.0009		-0.0005		0.0052	++
AKR1B1	0.0026	+	-0.0001		0.0032	+	-0.0093	--	-0.0019	-	-0.0067	--	-0.0021	-	0.0013		-0.0027	-	0.0052	+	0.0028	+	0.0021	+	0.0083	+++
ALOX5AP	0		0.0028	+	0.0082	++++	-0.0005		-0.0008		-0.0007		-0.0015		-0.0069	--	-0.0023	-	0.0005		0.002	+	0.001		0.0021	+
AKT1	-0.0044	-	-0.0018	-	0.0008		-0.0021	-	0.0038	++	0.0066	++	-0.0043	-	-0.0004		0.0008		0.0068	+	-0.0043	-	-0.0032	-	0
APBB1IP	0.0003		-0.001		0.0045	++	-0.0012		0		-0.0008		-0.0002		-0.0005		0.0006		0.0016		-0.0019	-	0.0003		-0.0005
APOA2	-0.0017		-0.003	-	0.0076	+++	0.0053	+	0.0004		0.0003		-0.0086	--	-0.0051	-	-0.0008		0.0033	+	-0.0006		0.0016	+	0.0034	+
APOBEC2	-0.0022	-	0.0044	+	-0.0031	-	-0.0034	-	0.0004		-0.0013		-0.0019		0.0058	++	0.0055	++	-0.0062	-	0.001		-0.001		0.002	+
ALAS2	-0.0014		0.0096	+++	-0.0013	-	0.0026	+	-0.0011	-	-0.0002		-0.0009		-0.002	-	0.0005		-0.003	-	-0.0034	-	0.003	+	-0.0003
APOBEC3B	0.0025	+	-0.0046	-	-0.0029	-	0.0067	++	0.0004		-0.0027	-	0.0018		-0.0007		-0.0049	--	0.0046	+	-0.0005		-0.0001		-0.0014
ALOX12	0.0014		0.0089	+++	-0.0017	-	-0.0072	--	0.0019	+	-0.0008		0.0031	+	0.0007		-0.0081	---	-0.0025	-	-0.0003		-0.002	-	0.0096	+++
ALOX12B	-0.0036	-	-0.0058	--	0.0021	+	-0.0062	--	0.0046	++	-0.0012		0.001		-0.0038	-	-0.0022	-	0.0143	+++	0.0077	+++	-0.0046	--	-0.0057	--
ALOX12P2	0.0042	+	-0.009	---	0.0021	+	0.0175	+++++	0.0027	+	0.0014		-0.0066	--	-0.0068	--	-0.002	-	0.0027	+	-0.0105	---	0.0019	+	0.0031	+
ALOX15	0.0018		-0.0044	-	0.0029	+	0.002	+	0.0022	+	-0.0051	--	-0.0058	-	-0.0005		-0.0051	--	0.0033	+	-0.0018	-	-0.0007		0.0135	+++++
APOBEC3D	-0.0018		-0.0016		-0.0001		-0.0027	-	-0.0007		-0.0001		-0.0005		0.0012		0.0037	+	0.0029	+	-0.0003		0.0004		-0.0014
ALOX5	-0.0042	-	0.0056	++	-0.0083	----	-0.0088	--	0.002	+	0.0021	+	0.0048	+	0.0122	+++	0.0012		-0.0043	-	-0.002	-	-0.0015	-	-0.0016	-
APOBEC4	0.0123	+++	-0.0059	--	-0.0022	-	0.0036	+	0.0008		-0.0061	--	0.002		-0.0024	-	-0.0014	-	0.0005		-0.0003		0.0016	+	-0.0015	-
ARG1	-0.0016		0.0002		0.0043	++	0.0011		-0.0004		-0.0023	-	0.0009		-0.0042	-	-0.0026	-	0.0041	+	0.0015		0.0011		-0.0013
ALPL	0.0012		-0.001		-0.0052	--	-0.0051	-	0.001	+	-0.0038	-	0.0028	+	0.0129	++++	0.0034	+	-0.0037	-	-0.003	-	-0.0003		-0.0008
AP2A1	-0.0022	-	0.006	++	0		0.0039	+	-0.0013	-	0.0012		-0.0022	-	-0.0023	-	0.0026	+	-0.0023		-0.0013		0.0005		-0.0015	-
APAF1	0.0031	+	-0.0018	-	0.0078	++++	0.0041	+	-0.0019	-	-0.0001		-0.0054	-	-0.0057	--	-0.0021	-	-0.0016		0.003	+	0.002	+	0.0023	+
ARHGAP6	0.0101	++	0.0045	+	-0.003	-	-0.0016		-0.0001		-0.0071	--	-0.001		0.0001		-0.0034	-	-0.0074	--	0.0034	+	0.0025	+	0.0068	++
APEX1	-0.0071	--	0.0051	++	-0.0007		-0.0062	--	0.0019	+	0.0009		0.0004		0.0003		-0.0015	-	0.008	++	-0.0029	-	0.0018	+	-0.0013
APH1A	-0.0013		-0.0033	-	0.003	+	-0.0052	-	0.0024	+	0.0032	+	0.0028	+	0.0024	+	-0.006	--	0.0022		-0.0061	--	-0.0051	--	0.0118	++++
APH1B	-0.0017		0.0025	+	0.0006		0.0054	+	0.0021	+	-0.0006		0.0016		-0.0054	--	-0.0089	---	0.0074	++	-0.0038	-	0.0023	+	-0.0012
APLNR	0.0152	++++	-0.0001		-0.0005		-0.0062	--	-0.0033	--	-0.0096	---	0.0102	+++	-0.0027	-	-0.0019	-	-0.0033	-	0.0035	+	0.0005		0.0019	+
ARHGEF9	-0.0016		0.0001		-0.0007		-0.0105	---	0.0005		-0.0008		0.0054	+	0.0045	+	-0.0027	-	0.0019		-0.002	-	-0.002	-	0.0077	+++
ARPC1B	0.0044	+	-0.0011		-0.0008		-0.0024	-	-0.0004		-0.0035	-	0.0015		0.0031	+	-0.0007		-0.0009		-0.0003		-0.0006		0.0025	+
ARPC5L	0.003	+	-0.0013		-0.0001		-0.0073	--	0.0002		-0.0042	-	-0.0004		0.002	+	0.0075	+++	-0.0014		0.0028	+	0.005	++	-0.0056	--
ARRB2	0.0013		-0.0015		0.0023	+	-0.0038	-	-0.0006		-0.0008		-0.0003		0.0037	+	0.0099	++++	-0.0038	-	-0.0011		-0.003	-	-0.002	-
APOBEC3A	-0.0047	-	0.0005		-0.0006		-0.0016		0.0011	+	-0.0004		-0.0011		0.0043	+	-0.0013		0.0059	+	-0.0001		-0.002	-	-0.0018	-
ASB1	-0.0011		0.0026	+	-0.0019	-	0.0045	+	0.0005		0.0012		-0.0068	--	0.0002		-0.0056	--	-0.0013		-0.0029	-	0.0064	++	0.0054	++
APOBEC3C	-0.0021		0.001		-0.0009		-0.0029	-	0.0011	+	-0.0016	-	-0.0028	-	0.002	+	0.0048	++	0.0048	+	-0.003	-	0.0004		-0.0016	-
ATF2	-0.0013		0.01	+++	-0.003	-	-0.0009		0.0002		-0.0045	--	0.0058	+	0.0017		-0.0056	--	0.001		-0.0107	----	0.0049	++	0.0045	++
APOBEC3F	0.0044	+	-0.0058	--	0.003	+	-0.0012		-0.0024	-	-0.0055	--	-0.0011		-0.0049	-	0.0018	+	0.0082	++	0.0069	++	0.0023	+	-0.0059	--
APOBEC3G	0.0046	+	-0.0005		-0.005	--	-0.0014		-0.004	--	-0.0092	---	0.0116	+++	0.0043	+	-0.0005		0.006	+	-0.0045	-	0		-0.0026	-
APOBEC3H	-0.0011		0.0051	++	0.0015	+	0.0035	+	-0.0031	--	0.0003		-0.0004		-0.0039	-	0.0001		-0.0016		-0.0011		0.0017	+	0.0009
ATG16L2	0.002		-0.0043	-	0.0017	+	0.0032	+	0.0007		0.0014		-0.0017		-0.0012		-0.0016	-	0.0017		-0.0013		-0.0006		-0.0002
ATG3	0.0012		0.0002		0.0023	+	-0.0001		0.0009		-0.0006		0.0036	+	0.0007		-0.0021	-	-0.0045	-	-0.0035	-	-0.0013		0.0049	++
APP	0.004	+	0.0063	++	-0.0042	--	-0.0075	--	0.0021	+	-0.003	-	0.0024	+	0.0028	+	-0.0068	---	-0.0037	-	0.004	+	0.0001		0.0049	++
APRT	-0.0029	-	0.0075	++	0.0004		-0.0027	-	-0.0013	-	0.0004		-0.0057	-	0.0008		0.0011		0.0017		-0.0039	-	0.0055	++	0.001
AQP10	-0.006	-	0.0082	+++	-0.0048	--	-0.0028	-	0.0047	++	0.0025	+	-0.0004		0.0046	+	-0.003	-	-0.0028	-	-0.0022	-	-0.0043	--	0.0057	++
AQP2	-0.0037	-	-0.0013		0.0045	++	0.0018		0.0046	++	0.0019	+	-0.0082	--	-0.0056	--	-0.0001		0.0061	+	0.0007		0.0018	+	-0.0021	-
ATG4D	0.0021		-0.0031	-	0.0009		-0.0044	-	-0.0007		-0.0076	---	-0.0037	-	0.0044	+	0.0116	++++	0.0003		0.0037	+	-0.0017	-	-0.002	-
AQP6	-0.0015		0.006	++	-0.0027	-	0.0019	+	0.0039	++	0.0059	++	-0.0043	-	-0.0012		0.0001		-0.0091	--	0.0017	+	-0.002	-	0.002	+
AQP9	-0.0027	-	-0.0016	-	0.0082	++++	0.0002		0.0011	+	0.0023	+	-0.0001		-0.0033	-	0.0001		0.0019		-0.0034	-	-0.0024	-	0.0015	+
ARF6	0.0024	+	-0.0008		0.0029	+	-0.0091	--	-0.002	-	-0.0021	-	-0.0019		0.0007		0.0067	++	-0.0022		0.0044	+	0.0014	+	0.0009
ATP6AP1	-0.002		0.0026	+	-0.002	-	0.0005		0.0001		0.0003		-0.0065	--	0.0044	+	-0.0016	-	0.0018		-0.0005		0.0031	+	-0.0004
ARGLU1	0.0006		-0.0058	--	0.0026	+	-0.001		0.0019	+	-0.0023	-	-0.0066	--	0.002	+	0.0024	+	-0.0042	-	0.0033	+	0.0032	+	0.0046	++
ARHGAP1	0.0031	+	-0.0055	--	-0.0003		0.0022	+	0.0022	+	-0.0005		-0.005	-	0.0044	+	0.0033	+	0.0033	+	-0.0096	---	0.0014	+	0.0009
ATP6V0A2	0.0017		-0.0025	-	-0.0003		-0.0054	-	0.0008		-0.006	--	-0.0016		0.0016		0.0029	+	0.0011		0.0056	++	0.0019	+	0
ARHGAP9	-0.0015		0.0045	+	0.0034	++	-0.0015		-0.0032	--	0.0007		0.0024	+	0.0007		0.0007		-0.0008		-0.0029	-	-0.0016	-	0.0008
ATP6V0D1	0.0016		0.0002		0.0004		-0.0013		0.0003		0.0019	+	0.0005		0.0019	+	0.0037	+	-0.0021		-0.0012		-0.0029	-	-0.0029	-
ARHGDIB	0.0021		-0.0011		0.0056	+++	-0.0008		0.0022	+	-0.0014		-0.0006		-0.0041	-	-0.0017	-	0.0031	+	-0.0035	-	0.0018	+	0.0009
ARHGEF11	0.0015		0.0043	+	-0.0014	-	-0.0029	-	-0.003	--	0.0019	+	0.0029	+	0.0016		-0.002	-	-0.001		0.002	+	-0.0006		-0.003	-
ARHGEF12	0.001		-0.0046	-	0		0.0018		0.0025	+	-0.0014		-0.001		0.0006		0.0028	+	0.0011		-0.0022	-	-0.0012		-0.0003
ARHGEF17	0.0023	+	-0.0045	-	-0.0035	--	0.0158	++++	0.0027	+	0.0007		-0.0063	--	-0.0022	-	0.001		-0.0004		-0.0042	-	0.0025	+	-0.0055	--
ARHGEF2	0.0074	++	0.0031	+	-0.0018	-	-0.006	--	-0.0032	--	-0.0058	--	-0.0019		0.0059	++	0.005	++	-0.003	-	0.0011		0.0036	+	-0.002	-
ARHGEF6	-0.003	-	-0.0017	-	-0.0028	-	-0.0072	--	0.0034	++	-0.0052	--	-0.0087	--	0.0119	+++	-0.0014	-	0		0.0021	+	0.0056	++	0.0063	++
ATP6V1B2	0.0041	+	-0.0024	-	0.003	+	-0.0023	-	-0.0001		-0.0006		0.002	+	0.0004		-0.0002		-0.0006		-0.0007		-0.0021	-	0.0008
ATP6V1C1	-0.0059	-	0.0006		0.0065	+++	-0.0045	-	0.0004		0.0022	+	0.0026	+	-0.0011		-0.0034	-	0.0026	+	-0.0002		-0.0019	-	0.0028	+
ARPC1A	-0.0004		0.0045	+	0.0004		0.0031	+	-0.0013	-	0.0019	+	-0.0023	-	-0.0001		-0.0024	-	-0.0031	-	-0.0048	--	0.0046	++	0.0017	+
ATP6V1C2	-0.0054	-	0.0053	++	-0.0011	-	0.0018		0.0003		0.0047	++	-0.0018		-0.001		0.0014	+	-0.0006		-0.0014		0.0012		-0.0042	-
ARPC2	0.0014		-0.0009		0.0023	+	-0.0017		-0.0011	-	-0.002	-	0.0055	+	-0.0011		-0.0009		0.0009		-0.0002		-0.0025	-	0.001
ATP6V1H	0.0044	+	-0.0011		-0.0001		-0.0042	-	0		-0.0081	---	-0.0039	-	0.0029	+	-0.0006		0.0024		0.0022	+	0.0061	++	0.0017	+
ARPC4	0.0025	+	0.0022	+	0.0011		0.0006		-0.0023	-	-0.003	-	-0.0001		-0.0012		-0.0013		0.0001		0.0005		0.0012		0.0015	+
ARPC5	-0.0009		0.0004		0.0061	+++	0.0028	+	0.0022	+	0.0009		-0.0037	-	-0.0041	-	-0.0016	-	0.0008		-0.0041	-	0.0016	+	0.002	+
ATP9B	-0.003	-	-0.0015		0.0003		0.0002		0.0006		0.0034	+	0.0012		-0.0004		0.0008		-0.0004		0.0005		-0.0026	-	-0.0004
ATPIF1	0.0033	+	0.0024	+	-0.0011	-	-0.0003		0.0009		-0.0043	-	-0.0027	-	0.0003		-0.0001		-0.0019		-0.002	-	0.0079	+++	-0.0004
AVP	-0.0002		-0.0015		-0.0001		-0.0036	-	-0.0002		-0.002	-	-0.002	-	0.0024	+	0.0096	++++	-0.0013		0.005	++	-0.0012		-0.0062	--
BACE1	0.0029	+	-0.0068	--	0.0021	+	-0.0094	---	-0.0001		-0.0038	-	-0.0016		-0.0018	-	0.0031	+	0.0105	++	0.0103	+++	0.0013	+	-0.0086	---
ATF3	-0.0002		-0.0005		-0.0068	---	-0.0014		0.0018	+	0.0006		0.0003		0.0097	+++	-0.0007		-0.0058	-	0.0006		-0.0033	-	0.0035	+
ATG12	-0.0021		-0.0048	-	-0.0001		0.0068	++	0.004	++	-0.0005		0		-0.0012		-0.0037	-	0.0022		-0.0027	-	-0.0014	-	0.0019	+
ATG16L1	-0.0003		0.0005		-0.0008		0.0009		-0.0023	-	-0.0049	--	0.0004		0.0013		-0.0032	-	0.0065	+	-0.0048	--	0.0039	++	0.003	+
BATF2	-0.0015		0.003	+	-0.0008		-0.003	-	-0.0008		-0.0012		-0.0023	-	0.0057	++	0.0026	+	-0.004	-	0.0032	+	-0.0017	-	0.0011
BATF3	-0.001		0.0025	+	0.0009		0.0069	++	0.0001		0.0027	+	-0.0122	---	-0.0021	-	-0.0035	-	-0.0026	-	-0.0009		0.0081	+++	0.0031	+
BCL11A	0.0029	+	-0.0032	-	0.0017	+	-0.0063	--	0		-0.0013		-0.0011		-0.0028	-	0.0047	++	0.0026	+	0.0082	+++	0.0005		-0.0063	--
ATG7	-0.0043	-	0.0021	+	0.004	++	0		-0.0012	-	0.0031	+	0.0047	+	-0.0052	-	-0.0034	-	0.0055	+	0.0021	+	-0.0049	--	-0.003	-
ATG9A	-0.002		0.0039	+	0.0022	+	0.0002		-0.0013	-	-0.0015	-	-0.0039	-	-0.0015		0.0064	++	0.0005		0.0001		0.0009		-0.0028	-
ATM	0.0016		-0.0023	-	0.0052	++	-0.0012		-0.0027	-	-0.0002		-0.0002		-0.0025	-	-0.0012		-0.0051	-	0.002	+	0		0.0092	+++
BCL11B	0.001		-0.0021	-	-0.0001		0.004	+	0.0003		-0.0017	-	-0.0013		0.0002		0.0015	+	0.0006		-0.0088	---	0.0017	+	0.0057	++
ATP2A1	-0.0011		0.0122	++++	-0.0047	--	-0.0079	--	-0.0016	-	-0.0021	-	0.0037	+	0.0063	++	0.0013		-0.0049	-	-0.0029	-	0.0027	+	0.0006
BCL2L1	-0.0013		0.0026	+	0.0008		0.0006		0		-0.0025	-	-0.0036	-	-0.0004		0.0073	+++	0.0004		-0.0011		0.0012		-0.0034	-
ATP5H	0.0018		0.0025	+	-0.0021	-	-0.0001		0.0043	++	-0.0014		-0.0011		-0.0001		-0.003	-	-0.002		-0.0038	-	0.0039	++	0.0024	+
BCL2L13	0.0006		0.001		0.0001		-0.0006		0.0009		-0.0028	-	-0.0051	-	0.0022	+	0.0094	++++	-0.0023		-0.0019	-	0.001		-0.002	-
ATP5J	0.0031	+	-0.0078	--	-0.0002		0.0079	++	0.0045	++	-0.0026	-	-0.0003		-0.0038	-	-0.0011		0.0014		-0.001		-0.0002		-0.001
BCL2L14	-0.0048	-	0.0026	+	-0.0039	--	0.0029	+	0		-0.001		0.0045	+	0.0017		-0.0019	-	0.0054	+	-0.004	-	-0.0003		-0.0037	-
ATP5L	-0.0014		-0.0017	-	-0.0018	-	0.0018		0.0043	++	0.0003		0.002	+	-0.0001		-0.0004		0.0018		-0.0034	-	-0.0011		-0.0019	-
ATP5O	0.0022	+	-0.0036	-	-0.0014	-	0.0037	+	0.0028	+	-0.002	-	0.0028	+	-0.002	-	0.0021	+	0.0009		-0.0029	-	0.0023	+	-0.0061	--
BCL2L15	-0.0017		0.0005		0.0003		-0.0017		0.0004		-0.0015	-	-0.0044	-	0		-0.001		0.0004		0.0079	+++	0		0.0005
ATP6AP1L	-0.0047	-	0.0002		-0.0002		-0.003	-	0.0024	+	0.0054	++	0.0014		-0.0008		-0.0035	-	0.0031	+	0.0009		-0.0017	-	-0.0012
ATP6V0A1	0.0019		0.0064	++	-0.0028	-	-0.0025	-	-0.0012	-	-0.0024	-	-0.005	-	0.003	+	-0.0017	-	-0.0038	-	0.0055	++	0.0051	++	-0.001
BCL6	-0.0035	-	0.0005		0.0011		-0.0035	-	0.0002		-0.0004		0.0002		0.0074	++	0.0023	+	-0.002		-0.0026	-	-0.0003		0.0004
ATP6V0A4	-0.0069	--	0.0045	+	-0.0003		-0.0066	--	0.0041	++	0.0044	++	0.0041	+	0.0013		-0.0022	-	0.0022		-0.0029	-	-0.0041	--	0.0011
ATP6V0B	0.0011		-0.0046	-	-0.0027	-	0.001		0.0015	+	0.0008		0.0003		0.0055	++	0.0028	+	-0.0016		0.0001		-0.0036	-	-0.0029	-
ATP6V0C	-0.0035	-	0.0104	+++	0.0006		0.0002		-0.0015	-	-0.0008		0.0001		-0.0043	-	0.0032	+	0.003	+	-0.0018	-	0.0009		-0.005	--
BCL7A	-0.0005		0.0011		0.0001		-0.0031	-	0.0002		-0.002	-	0.0056	+	-0.0033	-	-0.0024	-	0.0047	+	0.0034	+	-0.003	-	-0.0014
ATP6V0D2	-0.0045	-	0.0018	+	-0.0034	--	-0.0058	--	0.0043	++	0.0018	+	-0.0047	-	0.0053	+	0.0025	+	-0.0044	-	0.0085	+++	-0.0038	-	0.0003
ATP6V0E1	0.0027	+	0.0008		0.0032	+	0.0019	+	0.0033	++	-0.0031	-	-0.001		-0.0052	-	-0.0015	-	0.001		-0.002	-	0.0032	+	-0.0009
ATP6V0E2	-0.0026	-	0.0003		0.0009		-0.0097	---	0.001	+	0.0043	+	0.0008		0.0015		-0.0007		-0.003	-	0.0052	++	-0.0039	--	0.006	++
ATP6V1A	0.0005		-0.0009		0.0034	++	-0.0018		0.0018	+	0.0024	+	-0.0001		-0.0017		-0.0039	-	0.0008		-0.0009		-0.0002		0.0014
ATP6V1B1	0.0024	+	-0.0009		0.0031	+	0.003	+	-0.0011	-	-0.0059	--	-0.0105	---	-0.0032	-	0.0042	++	0.0053	+	0.001		0.0107	++++	-0.0064	--
BCL7B	0.0002		-0.0025	-	0.0025	+	0.0025	+	-0.0004		-0.0025	-	-0.0086	--	-0.0002		-0.0026	-	0.0067	+	-0.0043	-	0.0065	+++	0.004	+
BCL9	-0.0031	-	0.0084	+++	-0.0009		-0.0012		-0.0001		-0.0004		0.0049	+	-0.0023	-	-0.0051	--	0.0009		-0.0001		-0.001		0.0006
BCL9L	-0.0023	-	-0.0015		0.0003		-0.0001		0.0003		0.0042	+	-0.001		0.0015		0.0037	+	0.0006		-0.0079	---	-0.0007		0.0025	+
ATP6V1D	0		-0.0037	-	0.001		-0.0006		0.003	++	0.0006		-0.0006		-0.0011		-0.0035	-	-0.0008		0.0031	+	-0.0013		0.0034	+
ATP6V1E1	-0.0017		-0.0014		0.0041	++	-0.0033	-	0.0041	++	0.0022	+	0.0022	+	-0.0059	--	0.0029	+	0		0.007	++	-0.0071	---	-0.0037	-
ATP6V1E2	0.0011		0.0034	+	0.0011		-0.0008		-0.0021	-	0.0006		0		-0.0066	--	0.0027	+	0.0007		0.0073	++	0.0006		-0.0076	---
BCR	0.0024	+	0.0003		0.0005		-0.0041	-	-0.0005		0.0009		-0.0036	-	0.0034	+	0.0025	+	-0.0055	-	-0.0015		-0.0012		0.0082	+++
BIRC2	-0.0029	-	0.0024	+	-0.0002		0.0092	++	0.0003		0.0007		-0.0015		-0.0038	-	-0.0071	---	0.0026	+	-0.0045	-	0.003	+	0.0021	+
BMP6	0.0097	++	0.0003		-0.0004		0.0029	+	0.0009		-0.0045	--	-0.0006		-0.0047	-	-0.0057	--	-0.0029	-	0.0017	+	0.0014	+	0.0052	++
BMX	-0.0031	-	0.0023	+	0.0028	+	-0.0025	-	0.0003		-0.0025	-	-0.0016		0.0014		-0.0015	-	0.0018		0.0012		0.0019	+	0.0005
BPI	-0.0022	-	0.0019	+	0.0065	+++	0.0039	+	-0.0009		0.001		-0.004	-	-0.0066	--	-0.0024	-	0.0005		0.0018	+	0.0007		0.0021	+
BST2	0.0013		0.0057	++	0.0007		-0.0049	-	0.0005		-0.005	--	-0.0021	-	0		0.0006		0.0031	+	-0.001		0.0068	+++	-0.0035	-
AVPR2	0.0024	+	0.0056	++	0.0008		0.0056	++	-0.0033	--	-0.0015	-	-0.0094	--	-0.002	-	0.0011		-0.0049	-	0.0017	+	0.0072	+++	-0.0001
B2M	-0.0006		-0.0008		0.0001		0.002	+	0.0036	++	0.0004		-0.0036	-	0		0.0015	+	-0.0039	-	0.001		0.0004		-0.0001
B3GAT1	-0.0045	-	0.0033	+	0.0011	+	0.0038	+	-0.0011	-	0.0014		0.0031	+	-0.0047	-	-0.0017	-	0.0104	++	-0.0106	----	0.0018	+	-0.0025	-
B4GALT1	0.0056	+	0.0041	+	0.0037	++	-0.003	-	-0.0011	-	-0.0002		-0.0031	-	-0.0017		0.0012		-0.0029	-	-0.0044	-	0.0038	+	0.0025	+
BTLA	0.0014		-0.0033	-	0.0014	+	0.0046	+	-0.0005		0.0026	+	0.0025	+	-0.0046	-	-0.0024	-	-0.0029	-	0.0012		-0.0014	-	0.0015	+
C1QBP	0.003	+	-0.0046	-	0.0007		0.0027	+	-0.0004		-0.0037	-	-0.0019		0.0015		0.0081	+++	-0.0022		-0.0044	-	0.0003		0.0014
BAD	0.0114	+++	-0.0039	-	0.0051	++	-0.0024	-	-0.0012	-	-0.0077	---	-0.0057	-	-0.0048	-	0.0019	+	-0.0043	-	0.0098	+++	0.0014	+	0.0051	++
BAG4	0.0044	+	-0.0098	---	0.0009		-0.004	-	0.0022	+	-0.0063	--	-0.0002		0.0009		0.0035	+	0.0045	+	0.0079	+++	0		-0.0059	--
BAK1	0.0062	+	0.0038	+	-0.0046	--	0.0021	+	-0.0039	--	-0.0025	-	0.0041	+	0.0044	+	0.0001		-0.0075	--	-0.0049	--	0.0021	+	0.0023	+
BATF	-0.0039	-	0.0033	+	0.0027	+	-0.0026	-	0.0011	+	0.0008		-0.0036	-	0.0008		0.0017	+	-0.0018		0.0003		0.0009		0.0014	+
C1QTNF3	-0.0041	-	0.0035	+	-0.0021	-	-0.0011		0.0007		0.0018	+	0.0047	+	0.001		-0.0009		0.0023		-0.0058	--	-0.0008		-0.0003
C1RL	-0.0046	-	0.0042	+	0.0002		0.0003		-0.0008		0.0012		-0.0006		0.0033	+	-0.0018	-	-0.0016		0.0007		-0.0007		0.0002
C2	-0.0045	-	0.0013		0.0022	+	-0.0059	--	0.0003		0.0072	++	-0.0042	-	-0.0014		0.001		-0.0042	-	0.0109	++++	-0.002	-	-0.0015	-
BCL10	0.0007		-0.0052	--	0.0079	++++	0.0012		0.0018	+	-0.0012		-0.0056	-	-0.0047	-	0.0006		0.0064	+	-0.0015		0.0012		0.0001
C4B	0		0		0		0		0		0		0		0		0		0		0		0		0
CABIN1	-0.0048	-	-0.003	-	0.0025	+	-0.0015		0.0008		0.0078	+++	-0.0078	--	-0.0003		0.0011		0.0003		0.0033	+	-0.0026	-	0.0033	+
BCL2	0.0026	+	-0.0037	-	-0.0028	-	0.0025	+	0.0019	+	-0.0006		0.0054	+	0.0018		-0.0007		-0.004	-	-0.0049	--	-0.0051	--	0.0072	+++
BCL2A1	-0.0056	-	-0.0018	-	0.0057	+++	0.0024	+	0.002	+	0.0037	+	0.0008		-0.0031	-	-0.001		0.001		-0.0017	-	-0.0035	-	0.0011
CALM1	-0.0009		0.0024	+	0.0037	++	0.0003		-0.0006		-0.0018	-	-0.0037	-	-0.0044	-	-0.0016	-	0.0049	+	-0.0026	-	0.0055	++	0.001
BCL2L10	0.0023	+	-0.004	-	-0.0008		-0.005	-	0.0034	++	-0.0013		-0.0029	-	0.0018	+	0.0014	+	-0.0007		0.0068	++	-0.002	-	0.0001
CALR	-0.0011		0.0045	+	-0.0003		-0.0015		0		0.0003		-0.0052	-	0.0014		0.0022	+	-0.0023		-0.0024	-	0.0055	++	0.0004
BCL2L12	0.0031	+	0.0076	++	-0.0005		-0.0049	-	-0.0031	--	-0.003	-	0.0059	+	-0.0024	-	-0.0025	-	-0.0011		-0.0018	-	0.0096	++++	-0.0044	--
CAMKK2	0.0021		-0.0025	-	0		0.0008		-0.0002		-0.003	-	-0.0034	-	0.0063	++	-0.0017	-	-0.0021		-0.0013		0.0006		0.0052	++
CANX	0.0018		0.002	+	-0.0003		-0.0047	-	0.0004		-0.0022	-	-0.0039	-	0.001		-0.0012		0.0002		0.0002		0.0089	+++	-0.0009
CAPN2	-0.0005		0.0001		-0.0048	--	0.003	+	0.0001		-0.0024	-	-0.004	-	0.004	+	-0.0038	-	0.0053	+	-0.0044	-	0.0063	++	0.0002
CARD11	-0.0019		-0.0019	-	0.0022	+	-0.0013		0.0007		-0.0002		-0.0037	-	-0.0007		0.0018	+	0.0054	+	-0.0047	--	0.0009		0.0037	+
BCL3	-0.0038	-	0.0029	+	0.0071	+++	-0.0007		-0.0011	-	0.0025	+	-0.0028	-	-0.0032	-	-0.0019	-	0.0022		-0.0008		-0.0003		0.002	+
CARD6	-0.0008		0.002	+	0.0017	+	-0.0062	--	0.0002		-0.0012		0.0009		0.0033	+	0.0007		-0.0027	-	0.0033	+	-0.0001		-0.0001
BCL6B	-0.0047	-	-0.0052	--	-0.0001		0.0001		0.0036	++	0.0021	+	-0.0054	-	-0.0009		-0.0003		0.0057	+	0.0074	++	-0.0012		-0.0046	--
CARD8	-0.0013		0.0013		0.0024	+	-0.0001		0.0001		0.0003		0.0023	+	-0.0004		-0.0004		0.001		-0.0027	-	0.0001		-0.0021	-
CASP1	0.0003		-0.0036	-	0.0015	+	-0.001		0.0009		0.001		0.0038	+	0.0022	+	-0.001		-0.0032	-	0.0008		-0.0049	--	0.0027	+
BCL7C	0.0009		-0.0023	-	0.0003		-0.0098	---	0.0011	+	-0.0019	-	-0.0066	--	0.0046	+	0.0084	+++	-0.0028	-	0.009	+++	-0.0008		-0.0005
CASP10	0.0001		0.0049	++	0.0007		-0.0057	--	0.0008		0.0008		0.0018		-0.0004		-0.0031	-	-0.0021		-0.0006		0.0033	+	0.0013
CASP2	0.0051	+	-0.0065	--	-0.003	-	-0.0047	-	0.0009		-0.0063	--	-0.0004		0.006	++	-0.0016	-	0.0045	+	0.0006		0.0024	+	0.002	+
BCLAF1	0.0031	+	-0.0012		0.0069	+++	-0.0056	-	-0.0013	-	-0.0031	-	-0.0065	--	-0.0023	-	0.0018	+	-0.0031	-	0.0035	+	0.0067	+++	0.0051	++
CASP3	0.0014		0.0022	+	0.0014	+	0.0085	++	-0.0004		-0.0012		-0.0015		-0.004	-	-0.0026	-	-0.0059	-	-0.0046	--	0.0043	++	0.0051	++
CASP8	0.0026	+	-0.003	-	0.0017	+	0.0015		-0.0004		0.0014		-0.0022	-	0.0013		0.0016	+	-0.0086	--	0.0044	+	-0.0025	-	0.0029	+
BET1L	-0.0023	-	-0.0054	--	0.0039	++	0.0083	++	0.0013	+	0.0066	++	-0.0029	-	-0.0087	--	-0.0016	-	0.0069	+	-0.0022	-	-0.0034	-	-0.0015	-
BEX1	0.0031	+	-0.007	--	-0.0026	-	-0.0002		0.0041	++	-0.0021	-	-0.0029	-	0.0013		0.0034	+	-0.0009		0.0087	+++	-0.0038	-	-0.0037	-
BID	-0.0018		-0.0013		-0.0031	-	0.0053	+	0.0039	++	0.0039	+	-0.0056	-	0.0068	++	0.001		-0.005	-	-0.0066	--	-0.0012		0.0027	+
CAST	0.0005		-0.0016		-0.0002		-0.0034	-	0		-0.0027	-	-0.0007		0.0041	+	0.0017	+	0.0021		0.0001		0.0004		-0.0006
BLNK	0.0003		-0.0018	-	-0.0019	-	-0.0016		0.0009	+	-0.0027	-	0.0054	+	-0.0041	-	0.0002		0.0093	++	0.0046	++	-0.0016	-	-0.01	----
BMI1	-0.0016		0.0018	+	0.0015	+	-0.0033	-	0.0016	+	0.0007		-0.008	--	0.0012		0.0011		-0.0047	-	0.002	+	0.0042	++	0.0054	++
CBL	0.0014		0.0026	+	-0.0008		-0.0031	-	-0.0008		-0.0011		-0.0006		0.0035	+	-0.0021	-	0.0007		-0.0002		0.0029	+	-0.0018	-
CCDC14	-0.0045	-	0.0057	++	0.0012	+	-0.0023	-	-0.0009		-0.0021	-	0.0021	+	-0.0042	-	0.0037	+	0.0048	+	0.0015		0.0005		-0.0054	--
CCL14	0		0		0		0		0		0		0		0		0		0		0		0		0
BST1	-0.0006		-0.0002		0.0018	+	-0.0019	-	-0.0013	-	-0.0024	-	0.0026	+	0.002	+	0		0.0004		0.0021	+	-0.0013	-	-0.0012
CCL16	0.0001		0.0001		0.0008		-0.0056	-	-0.0004		0.0006		-0.0013		-0.0022	-	0.002	+	-0.0025	-	0.014	+++++	-0.0024	-	-0.0038	-
BTG2	-0.0032	-	0.002	+	0.0022	+	-0.0004		0.0035	++	0.0044	+	-0.0018		-0.0035	-	-0.001		0.0041	+	-0.0019	-	-0.0008		-0.0036	-
BTK	-0.0034	-	-0.0033	-	0.0008		0.0023	+	0.0028	++	0.005	++	-0.0035	-	-0.0008		-0.0075	---	0.0023		0.002	+	0.0002		0.0016	+
CCL18	0		0		0		0		0		0		0		0		0		0		0		0		0
BTRC	-0.0073	--	0.0003		-0.002	-	0.0063	++	0.0043	++	0.006	++	0.0026	+	-0.0061	--	-0.0064	--	0.0064	+	0		-0.0028	-	-0.0047	--
C1QA	-0.0063	-	-0.0001		0.0005		0.0022	+	0.0043	++	0.0146	+++++	-0.0034	-	0.0001		-0.004	-	-0.0079	--	-0.0041	-	-0.0038	-	0.0072	+++
C1QB	-0.0025	-	0.0007		-0.0005		0.0014		0.0032	++	0.0121	++++	-0.0043	-	0.0015		-0.0042	--	-0.0117	--	-0.0029	-	-0.0019	-	0.0099	+++
CCL19	0		0		0		0		0		0		0		0		0		0		0		0		0
C1QC	-0.0072	--	0.0019	+	0.0009		0		0.0033	++	0.0153	+++++	-0.0034	-	-0.0002		-0.0042	--	-0.0089	--	-0.001		-0.0042	--	0.0072	+++
C1QL1	-0.0002		-0.0018	-	0.0019	+	0.0112	+++	0.0016	+	0.0014		-0.0047	-	-0.0037	-	-0.0056	--	-0.0005		-0.007	--	-0.0008		0.0098	+++
C1QL2	-0.0016		0.0007		-0.0016	-	-0.004	-	0.0036	++	0.0026	+	-0.0006		0.0013		-0.0008		-0.0016		0.003	+	-0.0017	-	-0.0002
C1QL3	0.0015		0.0011		0.0002		0.0038	+	-0.0019	-	-0.0018	-	-0.0003		-0.0008		-0.0037	-	-0.0038	-	-0.0027	-	0.0042	++	0.0065	++
C1QL4	-0.0053	-	0.0003		-0.0017	-	0.0059	++	0.0038	++	0.0111	++++	-0.0013		-0.0014		-0.0009		-0.0044	-	-0.0044	-	-0.0025	-	-0.0013
C1QTNF1	0.0011		-0.0043	-	-0.0008		-0.0047	-	0.0042	++	-0.0001		0.0068	++	-0.0038	-	0.0001		0.0016		0.0113	++++	-0.0091	----	-0.0051	--
CCL2	-0.0011		0.0044	+	-0.0012	-	0.0032	+	0.0006		0.0006		0.0014		-0.003	-	-0.0032	-	0.0041	+	-0.0059	--	0.003	+	-0.0024	-
CCL24	0		0		0		0		0		0		0		0		0		0		0		0		0
C1QTNF4	-0.0056	-	0.0016		0.0015	+	0.0129	+++	0.0024	+	0.0091	+++	-0.0023	-	-0.0073	--	-0.0051	--	0.0006		-0.0079	---	-0.0028	-	0.0028	+
CCL3	0		0		0		0		0		0		0		0		0		0		0		0		0
C1QTNF6	0.0112	+++	-0.0058	--	-0.0015	-	-0.006	--	-0.0018	-	-0.0083	---	0.0068	++	0.0002		0.0043	++	0.0006		0.0055	++	0.0004		-0.0054	--
C1QTNF7	0.001		0.006	++	0.0007		-0.0025	-	-0.0017	-	0.0004		0.0057	+	0.0001		-0.0029	-	-0.0016		-0.0044	-	-0.0003		0.0014
CCL3L1	0		0		0		0		0		0		0		0		0		0		0		0		0
C1QTNF9	0.017	++++	-0.0022	-	-0.0021	-	-0.0073	--	-0.0041	--	-0.0136	-----	0.0007		0.0014		0.0006		-0.0027	-	0.0077	+++	0.0103	++++	-0.0026	-
C1QTNF9B	0.009	++	0.0014		0.0007		0.0001		-0.0025	-	-0.0068	--	-0.0098	--	0.0002		-0.0022	-	-0.0081	--	0.006	++	0.0092	++++	0.0078	+++
C1R	-0.0054	-	0.0087	+++	0.0015	+	0.0044	+	-0.0016	-	0.0033	+	0.0002		-0.0055	--	-0.0014	-	0.003	+	-0.0047	--	0.0018	+	-0.0033	-
CCL3L3	0		0		0		0		0		0		0		0		0		0		0		0		0
C1S	-0.0007		0.0011		-0.0023	-	0.0001		0.0038	++	0.0018	+	0.0021	+	-0.0008		-0.0031	-	0.0033	+	-0.0053	--	-0.0001		-0.0008
CCL4	0		0		0		0		0		0		0		0		0		0		0		0		0
C3	0.0096	++	0.0005		-0.0019	-	0.0238	++++++	-0.0034	--	-0.0047	--	-0.0014		-0.0052	-	-0.0063	--	-0.0045	-	-0.0156	-----	0.0054	++	0.0082	+++
CCL4L1	0		0		0		0		0		0		0		0		0		0		0		0		0
C4A	-0.0014		-0.0035	-	-0.0033	--	0.0064	++	0.0015	+	-0.0007		-0.0019		0.0038	+	0.0003		0.0027	+	-0.0048	--	-0.0002		-0.0011
CCL4L2	0		0		0		0		0		0		0		0		0		0		0		0		0
C4BPA	0.0039	+	-0.0038	-	-0.0063	---	0.0144	++++	0.0017	+	-0.0027	-	0.0012		0.0004		-0.0041	--	-0.0013		-0.0039	-	-0.0016	-	0.0005
CCR3	0.0068	++	-0.0084	---	0.003	+	-0.0028	-	0		-0.0116	----	-0.0075	--	-0.0008		-0.0016	-	0.009	++	0.0079	+++	0.0032	+	0.0041	+
C5	-0.0003		-0.0087	---	-0.0058	---	0.0242	+++++++	0.0028	+	0.006	++	-0.0012		-0.0015		-0.0008		-0.0045	-	-0.0079	---	-0.0027	-	-0.0038	-
C5AR1	-0.001		0.0033	+	-0.0026	-	-0.0034	-	0.0012	+	0.0012		-0.0029	-	0.0079	++	0.002	+	-0.0052	-	-0.0007		-0.0002		0.0003
CD163	-0.008	--	0.0058	++	0.0059	+++	-0.0041	-	-0.0007		0.0074	+++	-0.005	-	-0.0028	-	-0.0027	-	0.002		0.0007		0.0037	+	-0.001
CACNA1E	0.0013		-0.0024	-	-0.0142	-------	-0.007	--	0.0033	++	-0.0054	--	0.0041	+	0.0231	+++++++	0.0046	++	-0.0066	-	-0.0022	-	-0.0027	-	-0.0012
CACNB3	0.0065	++	-0.0102	---	-0.0038	--	0.0016		0.0023	+	-0.0074	---	0.0056	+	0.0051	+	-0.0008		0.0052	+	-0.0046	--	-0.0062	--	0.0049	++
CD164	0.0021		-0.0045	-	-0.0015	-	0.0051	+	0.0005		-0.0028	-	-0.001		0.0048	+	0.0018	+	-0.0038	-	-0.0032	-	0.0018	+	0.0002
CACNG7	-0.0064	--	-0.0029	-	0.0093	++++	-0.0028	-	0.0021	+	0.0073	+++	-0.0046	-	-0.005	-	-0.0022	-	0.0034	+	0.0006		-0.0034	-	0.0056	++
CD177	-0.003	-	0.0014		0.0015	+	-0.0019	-	-0.0007		-0.0019	-	-0.0006		0.0035	+	0.001		0.0002		-0.0005		0.0018	+	-0.0008
CD180	-0.0002		-0.0015		0.003	+	-0.0012		0		0.0055	++	0.0055	+	-0.0088	--	-0.0073	---	0.0056	+	0.0013		-0.0018	-	-0.0005
CALM3	0.0019		-0.0006		0.0003		-0.003	-	0.0036	++	-0.0013		-0.0007		0.0003		0.0002		0.0017		-0.0035	-	-0.0021	-	0.004	+
CD1D	0.0007		-0.0097	---	-0.001		-0.0016		0.0007		0.0075	+++	0.0027	+	0.0022	+	0.004	+	-0.0002		0.002	+	-0.0052	--	-0.0062	--
CALR3	-0.0039	-	0.0049	++	0.0004		-0.0062	--	0.0033	++	0.0014		-0.002		0.0002		-0.0007		-0.0014		0.0035	+	-0.0016	-	0.0026	+
CAMK1	0.0043	+	-0.003	-	0.0037	++	-0.0017		0.0015	+	-0.0046	--	-0.0041	-	-0.0044	-	-0.0086	---	0.0065	+	0.0001		0.002	+	0.0114	++++
CAMK2G	0.0037	+	0.0019	+	-0.0055	---	0.004	+	0.0016	+	-0.0014		-0.0011		0.0037	+	0.0014	+	-0.0051	-	-0.0021	-	0.002	+	-0.0033	-
CD22	0.0043	+	-0.007	--	-0.0019	-	-0.0014		0.0005		-0.0009		0.0035	+	0.0011		0.0051	++	-0.0014		0.0048	++	-0.0056	--	-0.0032	-
CD226	0.0039	+	0.0054	++	-0.0019	-	-0.0002		-0.0006		-0.0047	--	0.0036	+	-0.0016		-0.0054	--	-0.0017		-0.0036	-	0.0017	+	0.0081	+++
CAP1	0.0015		0.0013		0.0043	++	0.0012		-0.001	-	-0.0014		-0.0007		-0.002	-	-0.0027	-	-0.0004		-0.0014		0.0003		0.0036	+
CAPG	-0.0001		0.0041	+	0.0009		-0.0041	-	-0.0028	-	-0.0054	--	-0.0008		0.0005		-0.0044	--	0.0041	+	0.0065	++	0.0023	+	0.0003
CAPN1	0.0001		0.0029	+	0.0007		-0.0054	-	-0.0017	-	-0.0009		-0.0027	-	0.0006		0.0055	++	-0.0011		0.0077	+++	-0.0012		-0.0041	-
CD24	-0.0023	-	0.0008		0.0049	++	-0.001		0.0004		-0.0036	-	-0.0051	-	-0.0052	-	-0.0045	--	0.0048	+	0.0079	+++	0.001		0.0034	+
CAPZA2	0.0034	+	-0.0053	--	0.0019	+	0.0025	+	0.0015	+	-0.0034	-	-0.0012		0.0018	+	0.0006		-0.0032	-	-0.0008		0.0004		0.0027	+
CD244	-0.0001		-0.0032	-	0.0035	++	-0.0015		-0.0006		-0.0026	-	-0.0024	-	-0.0016		-0.0002		0.005	+	-0.0028	-	0.0028	+	0.0048	++
CD2AP	0.0011		-0.002	-	-0.002	-	-0.0042	-	0.0001		-0.0055	--	0.0014		0.0045	+	0.0028	+	-0.0012		0.0047	++	-0.0011		0.0004
CARD14	0.0043	+	-0.0085	---	-0.0032	-	0.0104	+++	0.004	++	-0.0031	-	-0.0027	-	0.0015		0		0.0025	+	-0.0041	-	-0.0017	-	-0.0012
CARD16	-0.003	-	-0.0046	-	0.0015	+	0.0005		0.0026	+	0.0014		0.003	+	0.0031	+	-0.0003		-0.0008		-0.0013		-0.0064	--	0.003	+
CARD17	0.0081	++	0.0042	+	-0.0037	--	-0.0052	-	-0.0028	-	-0.0034	-	-0.0003		0.0032	+	0.0049	++	-0.0133	---	0.0116	++++	0.0001		-0.0017	-
CD300A	0.0038	+	-0.0025	-	-0.0038	--	0.0044	+	0.0002		-0.0034	-	0.004	+	0.0031	+	-0.0025	-	0.0051	+	-0.0061	--	-0.0017	-	-0.002	-
CD300C	-0.0032	-	-0.0028	-	0.0024	+	0.0014		0.0004		0.0071	++	0.0038	+	-0.002	-	-0.004	--	0.0046	+	-0.0064	--	-0.0037	-	0.0014
CD302	-0.0019		0.0018	+	0.0016	+	-0.0085	--	0.0005		0.0015	+	0.007	++	0.0004		-0.0046	--	0.0015		0.0019	+	-0.0011		-0.0003
CARD9	0.0111	+++	-0.0084	---	0.0041	++	0.0116	+++	-0.0015	-	0.0029	+	-0.0105	---	-0.0061	--	-0.0032	-	-0.0077	--	-0.0027	-	0.0039	++	0.0108	++++
CARM1	0.0014		0.0004		0.0018	+	0.0022	+	-0.003	--	-0.0033	-	-0.0004		-0.0018		0.0082	+++	-0.0003		0.0004		-0.0016	-	-0.0031	-
CD36	0.0005		0.0005		0.0019	+	-0.006	--	-0.0009		0.001		0.008	++	-0.0028	-	-0.0075	---	0.0021		0.0031	+	-0.0035	-	0.0041	+
CD3E	-0.0023	-	-0.0016	-	0.0019	+	0.0017		0.0006		0.002	+	-0.0038	-	-0.0003		0.001		0.0005		-0.0055	--	-0.0008		0.0074	+++
CD3EAP	0.0059	+	-0.0054	--	0.0025	+	0.0016		-0.0005		-0.0043	-	-0.0137	---	0.0009		0.005	++	-0.003	-	0.0029	+	0.0088	+++	0.0018	+
CD3G	0.0029	+	-0.0048	-	0.0003		0.0032	+	0.0003		-0.0016	-	-0.0013		-0.0007		-0.0002		-0.0006		-0.0031	-	0		0.0063	++
CD44	-0.0034	-	-0.0019	-	0.0029	+	-0.0079	--	-0.0002		-0.0012		0.0004		0.0069	++	0.0023	+	0.003	+	-0.0025	-	0.0018	+	-0.0005
CD46	0.0019		-0.0011		0.0059	+++	-0.0022	-	0.0001		-0.0012		-0.0013		-0.0017		0.0009		-0.0043	-	0.0029	+	0.0001		0.0027	+
CASP4	-0.0024	-	-0.0047	-	0.0062	+++	0.0001		0.0036	++	0.0022	+	0.002		-0.002	-	0.0008		0.0013		-0.0031	-	-0.0054	--	0.0015	+
CASP5	-0.0011		-0.0052	--	-0.0048	--	-0.0028	-	0.0031	++	0.0009		-0.0002		0.0143	++++	0.0044	++	-0.0054	-	-0.0052	--	-0.003	-	0.0023	+
CASP6	-0.0024	-	-0.0006		0.0014	+	-0.0046	-	0.0011	+	-0.0022	-	0.0007		0.0002		0.0007		0.0063	+	-0.0009		0.0004		-0.0006
CASP7	-0.0014		0.001		0.0029	+	-0.0127	---	-0.0014	-	-0.0003		-0.0012		0.0046	+	0.0014	+	-0.0044	-	0.0078	+++	-0.0005		0.0053	++
CD47	-0.0026	-	-0.0019	-	-0.0014	-	0.0046	+	-0.0009		-0.0019	-	-0.0008		0.0036	+	0.002	+	0.0015		-0.0068	--	0.0033	+	0.0004
CASP8AP2	0.0003		0.0006		-0.0001		-0.0026	-	-0.0027	-	-0.0017	-	0.0014		0.0031	+	0.004	+	-0.0086	--	0.0032	+	-0.0008		0.0048	++
CASP9	-0.0024	-	0.0078	++	0.002	+	-0.0017		-0.0029	--	0.0046	++	-0.0028	-	-0.0002		-0.0006		-0.0041	-	-0.0025	-	0.004	++	0.001
CD52	0.0027	+	0.0015		-0.0025	-	-0.001		-0.0008		-0.0064	--	0.0017		0.0012		0.0019	+	0.0001		0.0004		0.0044	++	-0.0028	-
CD53	0.0026	+	-0.0019	-	0.0056	+++	-0.0025	-	0.0002		-0.0032	-	-0.0038	-	0.0015		-0.0006		0.0012		-0.0024	-	0.0018	+	0.0045	++
CBLB	-0.0002		0.0001		0.0039	++	-0.0005		-0.0023	-	-0.0023	-	-0.0022	-	-0.0021	-	0.0031	+	0.0009		-0.0033	-	0.0047	++	0.0025	+
CD55	-0.0007		-0.0027	-	0.0073	+++	-0.0015		0.0005		-0.0012		0.0007		-0.0028	-	-0.001		0.0037	+	-0.0021	-	0.0001		0.0012
CCDC42	0.0094	++	-0.0036	-	0.0016	+	-0.0058	--	-0.0033	--	-0.0056	--	0.0015		-0.002	-	0.0057	++	-0.0027	-	0.0095	+++	0.001		-0.0043	--
CCL1	0.0005		-0.0001		0.0109	+++++	-0.0048	-	-0.0029	--	0.0015		-0.0022	-	-0.0081	--	0.0044	++	-0.0006		0.0057	++	-0.0007		-0.0002
CD59	-0.004	-	-0.0035	-	0.0084	++++	-0.0089	--	0.0008		-0.0012		-0.0001		0.0006		0.0009		0.0052	+	0.0018	+	-0.0011		0.0019	+
CCL13	0.005	+	-0.0031	-	-0.0029	-	-0.0012		0.0025	+	-0.0037	-	0.0008		0.0048	+	0.003	+	-0.0041	-	-0.0023	-	-0.0023	-	0.0037	+
CD6	0.0005		-0.004	-	0.0003		0		0.0004		0.0014		0.0006		0.0006		0.0051	++	-0.0008		-0.0041	-	-0.0021	-	0.0017	+
CCL15	0.0008		0.0008		-0.0024	-	-0.0042	-	-0.0024	-	-0.0015	-	0.0229	++++++	-0.0009		-0.0033	-	0.0038	+	-0.0043	-	-0.0085	---	-0.003	-
CD63	0.004	+	-0.0001		-0.0007		-0.0076	--	0.0003		-0.0068	--	-0.0004		0.0053	+	0.0006		-0.0006		0.0043	+	0.0031	+	-0.0004
CCL17	0.0062	+	0.0059	++	-0.0005		0.0021	+	-0.0034	--	-0.0076	---	-0.0083	--	0.0001		-0.0032	-	-0.0019		-0.0034	-	0.0168	+++++++	0.0021	+
CD69	-0.0037	-	0.0042	+	0.0002		-0.0032	-	-0.0006		-0.0002		-0.0063	--	0.0027	+	0.0041	++	-0.0089	--	0.0082	+++	-0.0002		0.0046	++
CD74	0.0026	+	-0.005	--	0.0018	+	-0.0065	--	0.0008		0.0016	+	-0.0005		-0.0009		0.0011		0.0051	+	-0.0004		0.0006		-0.0007
CD79A	0.0017		-0.0046	-	0.0003		-0.0017		0.0003		0.0013		-0.0007		-0.0024	-	0.0022	+	0.0025	+	0.006	++	-0.0021	-	-0.0043	--
CCL20	0.0008		0.0013		0.0044	++	-0.0031	-	-0.0032	--	-0.0021	-	-0.0069	--	-0.0044	-	0.0009		-0.0019		0.0142	+++++	0.0045	++	-0.0027	-
CCL21	-0.0106	--	0.0053	++	-0.0001		0.004	+	0.0032	++	0.0174	++++++	-0.0023	-	-0.0029	-	-0.003	-	-0.0065	-	-0.0028	-	-0.0043	--	0.001
CCL22	-0.0022	-	-0.0025	-	0.003	+	0.0065	++	0.0043	++	0.0059	++	0.0014		-0.0062	--	-0.0034	-	-0.0011		-0.003	-	-0.007	---	0.0042	+
CCL23	-0.0003		-0.0066	--	0.001		0.0052	+	0.0023	+	-0.0053	--	0.0045	+	-0.0059	--	-0.0051	--	0.0178	++++	-0.0033	-	-0.0026	-	-0.0041	-
CD86	0.0012		-0.0013		0.0017	+	-0.0128	---	-0.0005		0.0039	+	0.0074	++	-0.0016		-0.0031	-	0.0051	+	0.0015		0.0003		-0.0025	-
CD8B	-0.0005		0.0027	+	0.0013	+	0.0019	+	-0.0005		-0.0003		-0.0043	-	-0.0009		-0.0058	--	-0.002		-0.0049	--	0.0045	++	0.0119	++++
CCL26	0.0015		0.0005		-0.0006		-0.0082	--	-0.002	-	-0.0024	-	0.009	++	-0.0023	-	0.0004		-0.0003		0.0138	+++++	-0.0055	--	-0.0054	--
CCL27	-0.0024	-	-0.0005		-0.0048	--	-0.005	-	0.0014	+	0.0004		-0.0012		0.0109	+++	0.0026	+	-0.0037	-	-0.0006		-0.0007		0.0014
CCL28	0.0026	+	-0.0139	----	0.0022	+	0.0171	+++++	0.0046	++	0.0055	++	-0.0069	--	-0.0061	--	-0.0009		-0.0025	-	-0.004	-	-0.0045	--	0.0056	++
CD93	0.0099	++	-0.0068	--	-0.0031	-	0.0038	+	0.0005		0.0002		-0.0024	-	0.0042	+	0		-0.0051	-	-0.0039	-	0.0031	+	-0.0001
CD96	-0.0014		0.0017	+	-0.0001		-0.0034	-	-0.0006		-0.001		0.0003		0.0029	+	0.0024	+	-0.005	-	-0.0023	-	0		0.0075	+++
CD99	0		0		0		0		0		0		0		0		0		0		0		0		0
CDC40	0.0035	+	-0.003	-	0.0003		-0.0018		-0.0003		-0.0023	-	-0.0001		0.0031	+	-0.0021	-	-0.0047	-	0.0021	+	0.0033	+	0.003	+
CDH1	-0.001		0.0061	++	-0.001		-0.0013		0.0003		-0.0015	-	0.0024	+	0.0006		0.0023	+	-0.0015		-0.0041	-	-0.0007		0.0005
CDH26	-0.002		0.0004		0.0076	+++	-0.0054	-	-0.0005		-0.0027	-	-0.003	-	-0.0059	--	0.0012		0.0092	++	0.0046	++	0.0014	+	-0.0035	-
CCL5	0.0032	+	-0.0014		0.0011	+	-0.0063	--	-0.0021	-	-0.0073	---	0.0022	+	0.0015		0.0005		0.0039	+	0.0028	+	0.0025	+	0.0004
CCL7	0.0027	+	0.0017	+	-0.0018	-	0.0027	+	-0.0029	--	-0.0074	---	-0.0023	-	0.0007		-0.0013		0.007	+	-0.0039	-	0.0111	++++	-0.0055	--
CCL8	-0.0048	-	0.0101	+++	0.0002		-0.002	-	-0.0016	-	0.0019	+	0.0088	++	-0.0036	-	-0.0045	--	0.0012		-0.0032	-	-0.0015	-	0
CCNA1	0.0035	+	-0.0068	--	-0.0086	----	0.0123	+++	0.0025	+	0.0007		-0.0041	-	0.0104	+++	0.0043	++	-0.0081	--	-0.0081	---	-0.0007		-0.0002
CCND3	0.0012		0.0071	++	0.0045	++	-0.0046	-	-0.0021	-	-0.0026	-	-0.0046	-	-0.0005		-0.0041	--	-0.0008		-0.0004		0.0032	+	0.0087	+++
CCNE2	0.0014		-0.0003		0.0045	++	0.0032	+	-0.0027	-	-0.0049	--	-0.0059	-	-0.0054	--	0.0031	+	0.0009		0.0066	++	0.0073	+++	-0.0061	--
CCNK	0.0033	+	-0.0084	---	0.0006		-0.0038	-	0.0022	+	-0.0042	-	0.0011		0.0023	+	0.0025	+	0.0096	++	-0.0008		-0.0019	-	-0.0044	--
CCR1	0.0005		-0.0002		0.0011	+	-0.0035	-	-0.0015	-	-0.0042	-	0.002	+	0.0027	+	-0.0011		0.0065	+	-0.0006		0.0007		-0.0023	-
CCR10	-0.0048	-	-0.0015		-0.0015	-	0.0216	++++++	0.0022	+	0.0087	+++	-0.005	-	-0.0049	-	-0.0022	-	-0.0021		-0.0116	----	-0.0011		0.001
CCR2	-0.0012		0.0045	+	-0.0009		-0.0022	-	-0.0027	-	0.0064	++	0.0021	+	0.0002		0		-0.0048	-	-0.0006		0.0006		-0.0013
CDH4	0.0021		0.0009		0.0007		-0.0011		0		-0.0004		-0.0058	-	0.0026	+	0.0054	++	-0.0091	--	0.0008		0.0016	+	0.0046	++
CCR4	-0.0014		-0.003	-	0.0009		0.0011		0.0025	+	0.0009		-0.0032	-	-0.0004		0.005	++	0.0038	+	-0.0036	-	-0.0012		-0.0025	-
CCR5	0.0012		0.0012		-0.0015	-	0.0049	+	-0.002	-	-0.0053	--	-0.0013		-0.0004		-0.002	-	0.0045	+	-0.0074	--	0.0083	+++	0.0008
CCR6	-0.0011		0.0004		-0.0034	--	0.0021	+	-0.0013	-	0.0019	+	0.0083	++	0.001		0.0032	+	-0.0023		-0.0031	-	-0.0037	-	-0.0041	-
CCR7	-0.0062	-	0.0012		0.0022	+	-0.0062	--	0.0029	++	0.0074	+++	0.004	+	0.0005		-0.0039	-	-0.0053	-	0.0008		-0.0105	----	0.0129	+++++
CEACAM16	-0.0033	-	0.0085	+++	-0.0022	-	-0.0066	--	-0.0009		-0.0026	-	0.0012		0.0002		-0.0015	-	0.0051	+	0.0038	+	0.0037	+	-0.0057	--
CCR9	0.0045	+	-0.0017	-	0.0019	+	-0.0039	-	-0.0026	-	-0.0061	--	0.0037	+	0.0028	+	0.002	+	0		-0.0055	--	0.0023	+	0.0048	++
CD109	0.0026	+	0		-0.0018	-	0.001		0.0018	+	-0.0029	-	-0.0046	-	0.0037	+	-0.0036	-	-0.0041	-	-0.0014		0.0015	+	0.0095	+++
CD14	-0.0043	-	0.0026	+	0.0019	+	0.0022	+	-0.0012	-	0.0056	++	-0.003	-	-0.0011		-0.0027	-	0.0021		-0.0012		0.0004		-0.0014	-
CD151	0.0007		0.0006		-0.0031	-	0.0108	+++	0.0043	++	0.0005		-0.0008		-0.0012		-0.0098	----	-0.0006		-0.0086	---	-0.0045	--	0.0125	++++
CD160	0.0008		0.004	+	-0.0004		-0.0032	-	-0.0036	--	-0.0025	-	-0.0043	-	-0.0013		0.0005		-0.0033	-	0.0091	+++	0.0086	+++	-0.0031	-
CEACAM21	-0.0032	-	0.0013		-0.0014	-	-0.0043	-	-0.0003		0.0011		0.0109	+++	0.0003		-0.0002		0.0054	+	-0.0029	-	-0.004	--	-0.005	--
CD163L1	-0.0053	-	0.0146	+++++	0.0028	+	-0.0072	--	-0.0032	--	0.0018	+	-0.0066	--	-0.0012		-0.001		-0.0033	-	0.0048	++	0.0097	++++	-0.0023	-
CEACAM5	-0.0052	-	0.0003		0.0077	++++	-0.0049	-	-0.0002		0.0028	+	0.0015		-0.0026	-	-0.0005		0.0041	+	-0.0015		-0.0025	-	0.0022	+
CD164L2	-0.0012		0.0034	+	0.0017	+	-0.0026	-	-0.002	-	0.0032	+	-0.003	-	-0.003	-	0.0009		-0.0048	-	0.0098	+++	0.0002		-0.0021	-
CEBPA	-0.004	-	0.0036	+	-0.0013	-	-0.0004		0.0006		0.0078	+++	0.0006		0.0019	+	-0.0024	-	-0.0041	-	-0.0016	-	-0.0022	-	0.0008
CERK	0.0002		-0.0013		-0.0016	-	-0.0018		-0.0003		0.0018	+	0.0034	+	0.0052	+	0.0045	++	-0.0057	-	-0.0064	--	-0.0027	-	0.0043	++
CD19	0.0083	++	-0.0042	-	0.0015	+	0.0004		-0.0024	-	-0.007	--	-0.0035	-	-0.0016		0.0001		0.003	+	0.001		0.0063	++	0.0005
CD1A	0.0027	+	0.0018	+	0.0019	+	-0.0066	--	-0.0015	-	-0.0031	-	-0.0012		-0.0021	-	0.0029	+	0.0002		0.0085	+++	0.0005		-0.0028	-
CD1B	0.0015		0.0005		0.0011	+	-0.0014		0.001	+	0.0003		0.0035	+	-0.0005		-0.0051	--	-0.0026	-	-0.0047	--	-0.0016	-	0.0098	+++
CD1C	-0.0083	--	0.0017	+	0.0042	++	0.0001		0.0025	+	0.0143	+++++	-0.0087	--	-0.0019	-	-0.0012		-0.009	--	0.0013		-0.0028	-	0.0083	+++
CFD	-0.0017		-0.0041	-	0.0016	+	-0.0032	-	0.0004		-0.006	--	0.0039	+	-0.0023	-	-0.002	-	0.0178	++++	0.0011		-0.0012		-0.0065	--
CFL1	0.0001		0.0056	++	0.0015	+	-0.0063	--	0		-0.0009		-0.0041	-	0.0024	+	-0.0014	-	0.0005		-0.0033	-	0.0052	++	0.0034	+
CD2	0.0025	+	-0.002	-	0.0008		0.0042	+	-0.0028	-	-0.0026	-	-0.0028	-	-0.0014		0.004	+	-0.0018		-0.0018	-	0.0034	+	0.0015	+
CD200	-0.0074	--	0.0042	+	-0.003	-	-0.0122	---	-0.0017	-	-0.0002		0.0141	+++	0.0046	+	0.0061	++	0.0069	+	0.0022	+	-0.006	--	-0.0122	----
CD200R1	-0.0049	-	-0.0014		0.0013	+	-0.0039	-	0.0043	++	-0.0012		-0.0057	-	0.001		-0.0057	--	0.0033	+	0.0057	++	-0.0026	-	0.0095	+++
CD200R1L	-0.0054	-	0.0026	+	0.005	++	-0.0026	-	0.0026	+	0.0039	+	-0.0076	--	-0.0046	-	0.0018	+	0		0.0065	++	-0.0013	-	-0.0001
CFLAR	-0.0019		-0.002	-	0.0056	+++	-0.0002		0.0003		0.0016	+	0.0005		-0.0001		-0.0009		0.0014		-0.0032	-	-0.0016	-	0.0013
CFP	-0.0019		0.0037	+	0.0046	++	0		-0.0009		0.0044	+	-0.0023	-	-0.0035	-	-0.0035	-	0.0025	+	-0.0027	-	-0.0004		0.0022	+
CHI3L2	-0.0015		0.0001		0.0038	++	0.005	+	-0.0001		0.0004		0.0009		-0.0037	-	-0.0062	--	0.0026	+	-0.0094	---	0.0003		0.0101	++++
CHMP1B	0.0057	+	-0.0015		0.0023	+	0.0054	+	0.0005		-0.0007		-0.0025	-	-0.0026	-	-0.001		-0.0038	-	-0.0028	-	0.0004		0.0032	+
CHMP2A	0.0048	+	0.0021	+	0.0013	+	-0.0033	-	0.0007		-0.0009		0.0016		0.0001		0.0045	++	-0.0042	-	-0.0022	-	-0.0011		-0.0013
CHMP4B	-0.0013		0.0023	+	0.0024	+	-0.0036	-	-0.0001		-0.0028	-	-0.0009		-0.001		0.0085	+++	0.0038	+	-0.0004		0		-0.0065	--
CD247	-0.0019		0.0019	+	0.0011		-0.0031	-	-0.0014	-	-0.003	-	-0.0015		0.0014		0.0047	++	0.0029	+	-0.0045	-	0.0038	+	0.0004
CD248	-0.0034	-	0.0027	+	0.0027	+	-0.0026	-	0.003	++	0.0059	++	-0.0033	-	0.0011		-0.0026	-	-0.0113	--	0.0001		-0.0072	---	0.0175	++++++
CD27	0.0001		0.0002		-0.0013	-	0.0093	+++	0.0017	+	0.0059	++	-0.0032	-	0.0013		-0.003	-	-0.0097	--	-0.0122	----	-0.0004		0.0134	+++++
CD274	-0.0026	-	-0.0009		0		-0.0016		0.0018	+	-0.0002		-0.0014		0.0057	++	0.0033	+	-0.0025	-	-0.0002		-0.0025	-	0.0003
CD276	-0.01	--	0.0134	++++	0.0021	+	0.0038	+	0.0018	+	0.0098	+++	-0.0042	-	-0.0049	-	-0.0041	--	-0.0042	-	-0.0059	--	0.0006		0.0041	+
CD28	-0.0021		-0.0028	-	0.0007		-0.0001		0.0028	+	0.0027	+	0.0023	+	0.0032	+	0.0037	+	-0.0022		-0.0126	----	-0.0029	-	0.0072	+++
CHRNB3	0.0045	+	0.0011		0.0043	++	0.0052	+	0.0004		-0.0008		-0.0128	---	-0.003	-	-0.0011		-0.0069	-	-0.0029	-	0.0096	++++	0.0075	+++
CD2BP2	0.0094	++	-0.0017	-	0.0054	++	0.0024	+	-0.004	--	-0.0066	--	-0.0022	-	-0.0027	-	0.002	+	-0.0014		-0.0069	--	0.007	+++	0.0046	++
CIITA	0.0068	++	-0.0098	---	-0.0006		-0.0026	-	-0.0006		-0.0004		0.0018		0.0007		0.0027	+	-0.0006		0.0054	++	-0.0042	--	0
CKAP4	-0.0021		0.0013		-0.001		-0.0012		-0.0001		-0.0036	-	-0.0018		0.0065	++	-0.0008		0.0006		-0.0005		0.002	+	0.0004
CD300E	-0.0018		-0.0015		0.0012	+	-0.0006		0.0015	+	0.0073	++	-0.0006		-0.0019	-	-0.0061	--	0.0057	+	-0.0073	--	0.0023	+	0.0016	+
CD300LB	0.0011		0.0026	+	0.0088	++++	0.0021	+	-0.0028	--	0.0031	+	-0.0025	-	-0.0122	---	-0.0041	--	0.0053	+	0.0013		-0.0006		0.0018	+
CD300LD	-0.0044	-	-0.0012		-0.0014	-	-0.0094	---	0.0024	+	-0.0008		0.0028	+	0.0103	+++	0.0033	+	-0.0002		-0.0012		-0.0039	--	0.0015	+
CD300LF	-0.0037	-	-0.0083	---	-0.0058	---	0.0015		0.004	++	-0.0005		0		0.0113	+++	-0.0007		0.0044	+	-0.0019	-	-0.0044	--	-0.0013
CLDND1	-0.0036	-	-0.0005		0.0012	+	0.0023	+	0.0003		-0.0016	-	-0.0026	-	0.0009		0.0033	+	0.0029	+	-0.0062	--	0.0063	++	-0.0028	-
CLEC12A	-0.0007		0.0085	+++	-0.0021	-	-0.0099	---	-0.0003		-0.0045	--	0.0068	++	0.002	+	-0.0033	-	-0.0009		0.0047	++	0.0017	+	-0.0011
CD320	0.003	+	-0.0044	-	-0.0038	--	0.0001		0.0013	+	-0.0029	-	0.0043	+	0.0043	+	0.0005		0.0035	+	-0.0068	--	-0.0016	-	0.001
CD33	0.0046	+	-0.002	-	0.0019	+	-0.0027	-	-0.0035	--	-0.0013		0.0018		-0.0018	-	-0.0009		0.0042	+	0.0001		0.0021	+	-0.0015	-
CLEC4D	-0.0066	--	-0.0011		0.0104	+++++	-0.0022	-	-0.0004		0.0035	+	-0.001		-0.0046	-	-0.0019	-	0.0034	+	0.0006		-0.0022	-	0.0037	+
CLEC4E	-0.0034	-	0.0004		0.0111	+++++	-0.0022	-	0.0009		0.0028	+	-0.0026	-	-0.0069	--	-0.0014	-	0.0015		0.0007		-0.0008		0.0029	+
CD37	0.003	+	-0.0062	--	0.0004		-0.0006		0.0027	+	0.0006		0.0002		-0.0005		-0.0007		0.0063	+	-0.0012		-0.0026	-	-0.0029	-
CLEC7A	0.0015		-0.0014		-0.0014	-	-0.0033	-	0.0009		-0.0005		0.006	+	0.0035	+	-0.0005		0.0001		-0.0007		-0.0026	-	-0.0026	-
CD3D	0.0033	+	0.0019	+	-0.0032	-	0.0029	+	-0.001	-	-0.0054	--	0.0044	+	0.0002		0.0017	+	-0.0016		-0.0062	--	0.0049	++	-0.0011
CLEC9A	0.0019		-0.0029	-	0.0029	+	0.0047	+	-0.0003		0.0012		0.0005		-0.0065	--	-0.0038	-	0.0015		0.0024	+	-0.0015	-	0.0004
CLNS1A	0.0061	+	-0.0032	-	0.0005		-0.0003		0.0006		-0.0056	--	-0.0041	-	-0.0014		0.001		-0.0023		0.0031	+	0.0033	+	0.0042	+
CLOCK	-0.0069	--	0.0021	+	0.0019	+	-0.0092	--	0.0002		0.002	+	0.0032	+	0.005	+	-0.0012		-0.0011		0.0033	+	-0.0019	-	0.0017	+
CD4	-0.0057	-	-0.0052	--	0.0022	+	-0.0045	-	0.0025	+	0.0124	++++	0.0023	+	-0.0011		-0.0041	--	0.0066	+	-0.004	-	-0.0055	--	0.0015	+
CD40	0.0081	++	-0.0138	----	0.0017	+	-0.0023	-	0.0025	+	-0.0032	-	-0.0042	-	-0.001		0.0049	++	0.0003		0.0105	+++	-0.0012		-0.0037	-
CLTA	0.0028	+	0.0004		0.0009		-0.0013		-0.0005		-0.002	-	0.0008		-0.0031	-	0.0003		0.0027	+	0.001		0.003	+	-0.0042	-
CLTC	0.0032	+	-0.0028	-	0.0007		-0.0042	-	0.0001		-0.0022	-	-0.0014		0.0028	+	-0.0011		-0.0006		0.0025	+	0.0041	++	-0.0007
CLU	0.0082	++	0.009	+++	-0.0057	---	-0.0051	-	0.0009		-0.0041	-	0.004	+	0.0033	+	-0.0082	---	-0.008	--	-0.0017	-	0		0.0113	++++
CMTM2	0.0011		0.0066	++	-0.0043	--	0.0036	+	-0.0009		-0.0005		0.0002		0.0034	+	0.0001		-0.0086	--	-0.0002		-0.0006		0.001
CD48	0.0042	+	-0.0071	--	-0.0005		0.0111	+++	0.001	+	-0.0025	-	-0.0025	-	-0.0002		-0.0012		-0.0031	-	-0.0036	-	0.0016	+	0.0028	+
CD5	0.002		-0.0085	---	0.0005		-0.0001		0.0012	+	-0.0023	-	-0.0013		0.003	+	0.0066	++	0.0039	+	-0.0061	--	-0.0016	-	0.0016	+
COG2	-0.0028	-	0.0003		-0.0006		-0.0054	-	0.0006		0.0024	+	0.0078	++	0.0001		0.0029	+	-0.0009		0.0002		-0.0056	--	-0.0007
COL17A1	-0.0087	--	0.001		0.003	+	-0.0051	-	0.0006		0.0023	+	0.0017		0.0005		0.0011		0.0044	+	0.0052	++	-0.0027	-	-0.0057	--
COLEC11	-0.0033	-	0.0065	++	0.0015	+	-0.0027	-	0.0008		-0.0043	-	-0.0033	-	-0.0052	-	-0.0043	--	0.0101	++	0.0044	+	0.0024	+	-0.0018	-
CD58	-0.0057	-	-0.0017	-	0.003	+	-0.003	-	0.0045	++	0.0021	+	0.0011		0.001		-0.0017	-	0.0034	+	-0.0021	-	-0.0016	-	-0.0004
COX5B	0.0002		0.0032	+	-0.0007		-0.0013		0.0006		-0.0013		0.0013		-0.0019	-	-0.0012		-0.0001		0.0028	+	0.0011		-0.0027	-
CD5L	0.0086	++	-0.0061	--	0.001		-0.0029	-	0.0011	+	-0.0029	-	0.0043	+	-0.004	-	0.0001		0.0034	+	0.0026	+	-0.0027	-	-0.0024	-
CREB1	0.0009		-0.0017	-	0.0045	++	-0.001		-0.0007		-0.0007		-0.003	-	-0.0007		0.0025	+	-0.0027	-	0.0024	+	0.0038	+	-0.002	-
CREB5	-0.0013		0.0014		0.0042	++	-0.0032	-	0		0.001		-0.0019		0.0021	+	0.0014	+	-0.0033	-	-0.0001		0.0004		0.001
CD68	0.0025	+	0.0004		0.0001		-0.0047	-	0.002	+	0.003	+	0.002		-0.0015		-0.0062	--	0.0033	+	-0.0039	-	0.0014	+	0.0024	+
CSF2RA	0		0		0		0		0		0		0		0		0		0		0		0		0
CD7	-0.0037	-	-0.0016		0.0011		-0.0051	-	0.0018	+	0.0012		-0.0008		0.004	+	0.0028	+	0.0036	+	-0.007	--	-0.0021	-	0.0056	++
CD70	0.003	+	-0.0001		-0.0031	-	0.014	++++	-0.0011	-	-0.0046	--	-0.003	-	-0.002	-	-0.0011		0.0038	+	-0.0089	---	0.0052	++	-0.0015	-
CD72	0.0004		-0.0049	--	-0.0011	-	-0.0029	-	0.0026	+	0.0029	+	0.0001		0.0017		-0.0001		-0.0028	-	0.0041	+	-0.005	--	0.0033	+
CSF2RB	-0.0017		-0.0022	-	0.004	++	-0.0027	-	0.0003		0.0005		-0.001		0.0026	+	0.0014	+	0.0026	+	-0.0017	-	-0.0017	-	-0.0002
CSF3R	-0.0002		0.0003		-0.0017	-	-0.0009		-0.0008		-0.0012		0.0012		0.0073	++	0.0017	+	-0.0014		-0.0026	-	-0.0011		-0.0013
CD79B	0.0091	++	-0.0051	--	-0.0005		-0.0029	-	-0.0025	-	-0.0048	--	0.0062	++	-0.0034	-	0.0026	+	-0.0008		0.0083	+++	-0.003	-	-0.0032	-
CD80	0.015	++++	-0.0036	-	0.0012	+	-0.0037	-	-0.0039	--	-0.0083	---	-0.0005		-0.0012		0.0029	+	-0.0083	--	0.008	+++	0.0043	++	0.0022	+
CD81	0.0031	+	-0.0021	-	0.0018	+	-0.0057	--	-0.0028	-	-0.0043	-	-0.0026	-	0.0013		0.0015	+	0.0034	+	0.0004		0.0046	++	0.0029	+
CD82	0.0004		-0.0029	-	-0.0019	-	-0.0028	-	0.0033	++	-0.0013		-0.0016		0.0076	++	0.0023	+	0.0001		-0.0031	-	-0.002	-	0.0007
CD83	-0.0002		0.0021	+	0.001		-0.009	--	0.0019	+	0.0004		-0.0032	-	-0.0005		0.002	+	-0.0055	-	0.0123	++++	-0.003	-	0.0022	+
CD84	0.0002		-0.0022	-	-0.0013	-	-0.0006		0.002	+	0.0004		-0.0032	-	0.0021	+	0.0003		-0.0012		-0.003	-	0.0015	+	0.005	++
CSK	-0.0013		0.0006		-0.0002		-0.005	-	-0.0001		0.0022	+	-0.0024	-	0.0048	+	0.0005		0.0012		-0.0015	-	-0.0004		0.0014
CD8A	0.0006		0.0007		0.0008		0.0016		-0.0016	-	-0.0026	-	-0.003	-	-0.0007		-0.0015	-	0.0004		-0.0036	-	0.0046	++	0.0061	++
CTLA4	0.0051	+	0.0014		0.0022	+	-0.0004		-0.0009		-0.0013		-0.0051	-	0.0032	+	-0.0011		-0.0127	---	-0.0053	--	0.0019	+	0.0185	+++++++
CTSA	0.0018		0.006	++	-0.0035	--	-0.0025	-	-0.0001		-0.0005		0.0007		0.0027	+	-0.0042	--	-0.0042	-	0.0014		-0.0002		0.0036	+
CTSB	0.0024	+	-0.0009		0		-0.0007		-0.0002		-0.0022	-	-0.0066	--	0.0042	+	0.0137	+++++	-0.0054	-	-0.002	-	0.0022	+	-0.0038	-
CTSF	0.0017		0.0022	+	0.0015	+	-0.0029	-	-0.0006		0.003	+	-0.0069	--	0.0012		0.0056	++	-0.011	--	0.0033	+	0.0003		0.0052	++
CTSH	-0.0026	-	0.0003		0.0027	+	-0.0029	-	0.0004		0.0041	+	0.0052	+	-0.0011		-0.0053	--	0.0058	+	-0.0089	---	0.0001		0.0026	+
CD99L2	0.0008		-0.0009		-0.0046	--	-0.013	----	0.0044	++	0.0007		-0.006	-	0.0108	+++	0.0022	+	-0.0044	-	0.0051	++	0.0011		0.0025	+
CDA	0.0022	+	0.0054	++	0.0092	++++	-0.004	-	-0.002	-	-0.0033	-	-0.0023	-	-0.0074	--	-0.0015	-	0.001		0.0036	+	0.003	+	0.0013
CTSO	0.0026	+	-0.0026	-	-0.0017	-	0.0183	+++++	-0.0001		0.0013		-0.0034	-	-0.0047	-	-0.0017	-	-0.0026	-	-0.0065	--	0.0017	+	-0.0003
CDC42	-0.0026	-	0.0014		0.0023	+	-0.0032	-	0.004	++	0		-0.002		-0.0001		-0.0029	-	0.0008		-0.0002		-0.0004		0.0037	+
CUL4A	-0.0012		-0.0013		-0.0008		0.0055	+	0.0002		0.0002		0.0043	+	-0.0028	-	-0.0021	-	0.0048	+	-0.0052	--	-0.0003		-0.0026	-
CUL5	-0.0052	-	0.0009		0.0007		-0.0022	-	0.0009		0.0024	+	-0.0038	-	0.0036	+	-0.0011		-0.0033	-	-0.0017	-	0.0024	+	0.0067	++
CDH12	0.0015		-0.0066	--	0.0046	++	-0.001		0.0028	+	-0.0018	-	0.0011		-0.0047	-	-0.002	-	0.0082	++	-0.0011		-0.0007		-0.0005
CXCL1	0.0016		0.0044	+	0.002	+	0.0062	++	0.0007		-0.0009		0.0001		-0.0072	--	-0.0002		-0.0003		-0.0018	-	0.0011		-0.0035	-
CXCL17	0.0002		0.0034	+	0.0013	+	-0.0083	--	0		0.0015	+	-0.0008		0.0013		0.0016	+	-0.0057	-	0.0057	++	-0.0005		0.0016	+
CXCL5	0.0107	+++	-0.0046	-	0.0015	+	-0.0019	-	0.0008		-0.0062	--	0.0117	+++	-0.0069	--	-0.0081	---	0.0072	++	-0.0022	-	-0.0031	-	0.003	+
CXCL8	-0.0087	--	0.0101	+++	0.0048	++	-0.01	---	0.0002		0.0029	+	-0.0008		-0.0035	-	0.0059	++	0.0013		0.0058	++	-0.0012		-0.006	--
CXCL9	-0.0088	--	0.0049	++	-0.0011	-	0.0035	+	0.0009		0.0091	+++	-0.0043	-	-0.0008		-0.0005		-0.0002		-0.0028	-	0.0028	+	-0.0044	--
CXCR1	0.0003		-0.0029	-	0.0062	+++	0.0029	+	0.0008		0.0012		-0.0009		-0.0022	-	0.0009		0.0026	+	-0.0061	--	-0.0014	-	0.0002
CXCR3	-0.004	-	0.003	+	0.0006		-0.0021	-	-0.0009		0.0042	+	-0.0047	-	0.0012		0.0026	+	-0.0035	-	-0.0006		0.0022	+	0.0025	+
CXCR4	0.0056	+	0.007	++	-0.0048	--	0.002	+	-0.0008		-0.0048	--	0.0026	+	0		-0.0034	-	-0.0042	-	0.0017	+	-0.0008		0.0017	+
CXCR5	0.001		-0.0034	-	0.0002		0.0001		-0.0001		0.0025	+	0.0035	+	-0.0031	-	0.0049	++	-0.0007		0.0026	+	-0.0039	-	-0.0053	--
CYP1B1	-0.0031	-	0.0025	+	-0.0082	----	-0.0116	---	0.0001		-0.0002		0.0017		0.0186	+++++	0.0039	+	-0.0091	--	0.0024	+	0.0007		-0.0008
CDK6	-0.0043	-	0.0056	++	0.0003		-0.0004		-0.0014	-	0.0001		0.0018		-0.0011		-0.0065	--	0.001		-0.0042	-	0.0034	+	0.0074	+++
CYSLTR1	-0.0056	-	0.0004		0.0004		0.0004		0.0006		0.0006		0.0091	++	-0.0014		-0.0046	--	0.0065	+	-0.0014		-0.0039	--	-0.0033	-
CDKN1B	0.0038	+	-0.0127	----	0.0056	+++	-0.0029	-	0.0015	+	-0.0054	--	0.0012		-0.0002		0.0026	+	0.0091	++	0.001		-0.0033	-	-0.0014	-
CDKN2A	-0.001		-0.004	-	-0.0031	-	0.0076	++	0.0022	+	0		-0.0044	-	0.0031	+	-0.0007		-0.0032	-	-0.0013		0.0006		0.0027	+
CDS1	0.0018		-0.0008		-0.0004		0.0102	+++	0.0038	++	0.0033	+	-0.0077	--	-0.0039	-	-0.0023	-	-0.0035	-	-0.0029	-	0.0017	+	0.0016	+
CDS2	0.0068	++	-0.0005		-0.0002		0.0041	+	-0.0028	-	-0.0035	-	0.0026	+	-0.0007		0.0004		0.0011		-0.0052	--	0.0023	+	-0.0031	-
CEACAM1	-0.0034	-	-0.0008		0.0094	++++	-0.0033	-	-0.002	-	-0.0009		0.0001		-0.0033	-	-0.0005		0.0042	+	0.0015	+	-0.0001		0.001
DCXR	0.0021		-0.0022	-	0.0021	+	-0.0017		0.0006		-0.0045	--	0.002		-0.0014		-0.002	-	0.0067	+	-0.0056	--	0.0007		0.0045	++
DDX54	-0.0044	-	0.0031	+	0.0011	+	-0.0057	--	0.0003		0.0056	++	-0.0046	-	-0.0004		0.0031	+	0		0.0011		0.0021	+	-0.0014
CEACAM19	0.0058	+	-0.0047	-	-0.002	-	-0.0001		0.001	+	-0.0002		0.0102	+++	0.0026	+	-0.0038	-	-0.0026	-	-0.009	---	-0.0045	--	0.0075	+++
CEACAM20	-0.0033	-	-0.001		0.0009		-0.003	-	0.0039	++	0.0028	+	-0.0038	-	-0.0011		0.0029	+	-0.0006		0.0068	++	-0.0038	-	-0.0022	-
DEFA1	-0.0026	-	0.0024	+	-0.0013	-	-0.0009		0.0006		-0.0031	-	0.0027	+	-0.0013		-0.0029	-	0.0111	++	-0.0018	-	-0.0005		-0.0038	-
CEACAM3	0.0019		-0.0018	-	-0.0054	--	0.0068	++	0.0039	++	-0.0013		-0.001		0.0055	++	-0.0007		-0.002		-0.0059	--	-0.0018	-	0.0003
CEACAM4	-0.0031	-	-0.0043	-	-0.0016	-	0.0084	++	0.0022	+	0.0055	++	-0.0034	-	0.004	+	0.0003		-0.0053	-	-0.004	-	-0.0032	-	0.0025	+
DEFA3	0.0004		-0.0011		0.0019	+	-0.0027	-	0.0002		-0.0029	-	-0.0018		-0.0037	-	0.0003		0.0048	+	0.0094	+++	-0.0019	-	-0.0033	-
CEACAM6	0.001		0.0006		0.0042	++	-0.0008		-0.0013	-	-0.0048	--	-0.0033	-	-0.0045	-	-0.0018	-	0.0056	+	0.0057	++	0.0013		-0.0002
CEACAM7	-0.0022	-	-0.0017	-	-0.0002		0.0003		0.0019	+	0.0002		-0.0028	-	0.0017		0.0041	++	0.0005		0.001		-0.0009		-0.0032	-
CEACAM8	-0.0007		0.0041	+	0.0055	+++	-0.0023	-	-0.0021	-	-0.0026	-	-0.0047	-	-0.0067	--	-0.0034	-	0.0031	+	0.0095	+++	0.0019	+	0.0012
DEFB103A	0		0		0		0		0		0		0		0		0		0		0		0		0
CEBPB	-0.0013		0.0024	+	0.0046	++	-0.0039	-	-0.0018	-	0.0006		0.0015		0.0004		-0.0007		0.0015		-0.0022	-	0.0004		0.0001
CEP57	-0.0022	-	-0.0009		0.0037	++	-0.0016		-0.0016	-	0.0007		0.0064	++	-0.0028	-	-0.0026	-	0.0002		-0.0013		-0.0038	-	0.0065	++
DEFB103B	0		0		0		0		0		0		0		0		0		0		0		0		0
CETP	-0.007	--	0.0021	+	-0.0068	---	-0.0067	--	0.0041	++	0.0051	++	0.0018		0.0097	+++	-0.0012		-0.0054	-	0.005	++	-0.0071	---	0.0024	+
CFC1B	0.0002		-0.0006		-0.0074	---	-0.0028	-	0.001	+	-0.0019	-	0.0023	+	0.0106	+++	0.0022	+	-0.0036	-	-0.001		-0.0007		-0.0011
DEFB104A	0		0		0		0		0		0		0		0		0		0		0		0		0
CFH	0.0112	+++	-0.0042	-	-0.0055	---	0.0086	++	-0.0012	-	-0.0075	---	-0.0003		0.0021	+	-0.0009		-0.0078	--	0.0017	+	0.0015	+	0.0034	+
DEFB104B	0		0		0		0		0		0		0		0		0		0		0		0		0
DEFB105A	0		0		0		0		0		0		0		0		0		0		0		0		0
DEFB105B	0		0		0		0		0		0		0		0		0		0		0		0		0
CHD3	-0.0014		0.005	++	0.0025	+	-0.0035	-	-0.0024	-	0.0021	+	-0.0022	-	-0.0016		0.0014	+	-0.0027	-	0.0001		0.0028	+	0.0021	+
CHI3L1	0.0025	+	-0.0073	--	0.0013	+	-0.0035	-	0.0011	+	0.0021	+	0.0018		-0.0026	-	0.0005		-0.001		0.0131	++++	-0.0062	--	-0.004	-
DEFB106A	0		0		0		0		0		0		0		0		0		0		0		0		0
CHIA	-0.0051	-	0.0181	++++++	-0.0006		-0.0079	--	-0.0043	--	0.0009		-0.0018		-0.0011		-0.0011		-0.0056	-	0.008	+++	0.0049	++	-0.0014
CHIC1	-0.0018		0.0019	+	0.0008		-0.0035	-	-0.0016	-	-0.0004		0.0017		0.0019	+	0.0073	+++	-0.0035	-	-0.0024	-	0.0007		-0.0006
CHIC2	-0.0011		0.0081	+++	0.0053	++	0.002	+	-0.0012	-	-0.0002		-0.0034	-	-0.0043	-	-0.001		-0.0044	-	-0.0014		0.0041	++	0.0019	+
CHID1	0.0006		-0.0049	--	0.0013	+	0.0064	++	0.001	+	0.0001		0		-0.0031	-	0.0073	+++	0.0031	+	-0.0048	--	-0.0034	-	-0.0049	--
CHIT1	-0.0014		-0.0007		0.0063	+++	-0.0057	--	-0.0028	-	-0.0015	-	-0.0047	-	-0.003	-	0.0013		0.0046	+	0.0099	+++	0.0023	+	-0.0038	-
CHMP1A	0.003	+	0.0025	+	0.0019	+	0.0009		-0.0028	-	-0.0009		-0.0055	-	-0.0004		0.0029	+	-0.0033	-	0.0001		0.0021	+	0.0022	+
DEFB107B	0		0		0		0		0		0		0		0		0		0		0		0		0
DEFB108B	0		0		0		0		0		0		0		0		0		0		0		0		0
CHMP2B	-0.0009		-0.0044	-	0.0019	+	-0.0037	-	0.0022	+	-0.0038	-	0.0006		0.0036	+	0.0034	+	0.0035	+	0.0005		0.0001		-0.0042	-
CHMP4A	-0.0027	-	-0.0016	-	0.0028	+	0.005	+	0.0031	++	0.003	+	0.001		-0.0062	--	-0.0011		0.0036	+	-0.0055	--	-0.0006		-0.0011
DEFB109P1	0		0		0		0		0		0		0		0		0		0		0		0		0
CHMP4C	0.0044	+	0.0027	+	0.0024	+	-0.0041	-	-0.0017	-	-0.007	--	-0.0042	-	0		-0.0015	-	-0.0016		0.0033	+	0.0039	+	0.0074	+++
CHPT1	-0.0035	-	0.0017	+	-0.0005		-0.0019	-	0.0024	+	0.0014		-0.0001		0.001		0.0011		-0.0009		0.0006		-0.0025	-	0.0003
CHRM1	-0.0011		-0.0012		0.0035	++	-0.0051	-	0.0044	++	0.0013		-0.0045	-	-0.0003		0.0026	+	-0.0012		0.0017	+	-0.0027	-	0.0035	+
CHRM2	-0.0008		0.0022	+	0.0005		0.0037	+	0.0014	+	-0.0018	-	-0.0049	-	-0.0038	-	-0.0002		0.0018		0.002	+	0.0048	++	-0.0043	--
CHRM3	-0.0032	-	0.0044	+	-0.0007		-0.0069	--	0.0025	+	-0.0024	-	0.0024	+	0.0003		-0.0059	--	0.0079	++	0		-0.0001		0.0017	+
CHRNA1	0.0031	+	-0.0062	--	0.0018	+	-0.0002		0.0033	++	-0.0033	-	0.0014		-0.0044	-	0.0024	+	0.0044	+	0.0051	++	-0.0043	--	-0.004	-
CHRNA3	0.001		0.0034	+	-0.0051	--	0.0069	++	0.0023	+	-0.0007		-0.0086	--	0.0018	+	-0.0006		-0.0018		-0.0034	-	0.008	+++	-0.0029	-
CHRNA4	0.0072	++	-0.0051	--	-0.0017	-	-0.0013		0.0036	++	-0.0054	--	-0.0085	--	0.001		0.0026	+	-0.0019		0.0075	++	0.004	++	-0.0015	-
CHRNA5	-0.0022	-	-0.0016		0.0017	+	-0.0061	--	0.0036	++	0.0005		0.0051	+	-0.0003		-0.0031	-	0.0018		0.0017	+	-0.0074	---	0.0057	++
DEFB110	0		0		0		0		0		0		0		0		0		0		0		0		0
DEFB112	0		0		0		0		0		0		0		0		0		0		0		0		0
CHST12	0.0007		-0.0041	-	0.0019	+	-0.0002		-0.0015	-	-0.007	--	-0.0027	-	-0.0024	-	0.0001		0.0137	+++	-0.0002		0.0033	+	-0.0018	-
CHST13	-0.0024	-	0.0068	++	-0.0097	----	-0.0016		0.0011	+	0.0028	+	0.0001		0.0137	++++	-0.0004		-0.0105	--	-0.0072	--	0.001		0.0053	++
CHST7	0.0023	+	-0.0042	-	-0.0068	---	0.0064	++	0.0039	++	0.003	+	-0.0003		0.0066	++	0.0011		-0.0027	-	-0.0107	----	-0.001		0
CHUK	-0.0035	-	-0.0004		0.0057	+++	-0.0045	-	-0.0024	-	0.0001		0.0036	+	0.0016		-0.0021	-	-0.0023		0.0017	+	-0.0025	-	0.0059	++
CIAO1	0.0032	+	-0.0092	---	0.0011	+	0.0009		0.0034	++	0.0019	+	-0.0031	-	-0.0026	-	-0.0038	-	0.0032	+	0.0024	+	-0.0014	-	0.0029	+
DEFB113	0		0		0		0		0		0		0		0		0		0		0		0		0
CISD2	-0.001		-0.0037	-	0.0001		-0.0015		0.004	++	-0.0004		-0.0009		0.001		0.0002		0.0035	+	-0.002	-	-0.0009		0.0005
CISH	-0.0026	-	0.0055	++	0.0026	+	-0.0048	-	-0.0017	-	-0.0031	-	0.0016		-0.001		-0.0081	---	0.0033	+	-0.0002		0.0014	+	0.0099	+++
DEFB114	0		0		0		0		0		0		0		0		0		0		0		0		0
CLDN2	-0.0014		-0.0047	-	0.0008		0.0014		0.0044	++	0.0051	++	0.0003		-0.003	-	-0.0027	-	0.0032	+	-0.0013		-0.0027	-	-0.001
CLDN5	0.0014		0.005	++	-0.0028	-	0.0004		0.0026	+	-0.0001		0		-0.0006		-0.0062	--	-0.0027	-	-0.0014		-0.0017	-	0.0078	+++
DEFB124	0		0		0		0		0		0		0		0		0		0		0		0		0
CLDND2	0.0011		-0.0021	-	0.0003		-0.0057	--	0.0018	+	-0.0035	-	0.0015		0.0014		-0.0005		0.0079	++	-0.004	-	0.0013		0.0004
CLEC10A	-0.0034	-	-0.0046	-	0.0006		-0.0083	--	0.001	+	0.0016	+	-0.0026	-	0.0016		0.0032	+	0.0078	++	0.0071	++	0.0004		-0.0076	---
CLEC11A	-0.0018		-0.0044	-	-0.0028	-	-0.0003		0.0039	++	-0.0022	-	-0.0047	-	0.0082	++	0.0049	++	0.0011		-0.0042	-	-0.0015	-	0.0019	+
DEFB126	0		0		0		0		0		0		0		0		0		0		0		0		0
CLEC12B	-0.0036	-	0.0133	++++	-0.0027	-	-0.0158	----	-0.0013	-	-0.0051	--	0.0007		0.0063	++	-0.0003		-0.0024		0.0102	+++	0.0032	+	-0.0014
DEFB127	0		0		0		0		0		0		0		0		0		0		0		0		0
CLEC16A	-0.0028	-	-0.0038	-	0.0016	+	0.0042	+	0.0016	+	0.0007		-0.0028	-	-0.0015		0.0034	+	0.0043	+	-0.0019	-	-0.0026	-	-0.0018	-
CLEC17A	0.0008		-0.0032	-	0.0036	++	0.0063	++	-0.0012	-	0.0028	+	-0.0036	-	-0.0068	--	0.0008		-0.0008		0.0063	++	-0.0034	-	-0.0017	-
CLEC18C	0.0037	+	-0.0074	--	0.0034	++	0.0003		0.0033	++	-0.0018	-	-0.0033	-	-0.003	-	0.0015	+	0.0019		0.0038	+	-0.0031	-	0.0009
CLEC1A	0.0064	+	0.0007		-0.0024	-	0.0106	+++	-0.0032	--	0.0008		0.0048	+	-0.0018		-0.0007		-0.0102	--	-0.0027	-	-0.001		0
DEFB128	0		0		0		0		0		0		0		0		0		0		0		0		0
CLEC2A	0.0065	++	-0.0062	--	0.0013	+	-0.0031	-	0.0028	+	-0.0042	-	-0.002	-	-0.0005		-0.005	--	0.0043	+	-0.0005		0.0034	+	0.0045	++
DEFB130	0		0		0		0		0		0		0		0		0		0		0		0		0
CLEC2D	0.0029	+	-0.001		-0.0008		-0.0002		-0.0026	-	-0.0062	--	0.0044	+	0.0012		0.0019	+	-0.0003		-0.0034	-	0.0018	+	0.0031	+
CLEC2L	-0.0006		0.0077	++	0.0038	++	-0.0016		-0.0026	-	0.0008		0		-0.0049	-	-0.0083	---	-0.0038	-	0.0041	+	-0.0011		0.0104	++++
CLEC3A	-0.0059	-	0.0083	+++	-0.007	---	-0.007	--	0.0033	++	0.0041	+	0.0098	++	0.0071	++	0.0003		-0.0044	-	-0.0045	-	-0.0055	--	-0.0011
CLEC3B	0.0111	+++	-0.0053	--	0.0015	+	-0.0054	-	-0.001	-	-0.0094	---	0.0084	++	-0.0013		-0.0048	--	0.0043	+	0.0005		-0.0033	-	0.0071	+++
DEFB131	0		0		0		0		0		0		0		0		0		0		0		0		0
CLEC4C	0.0028	+	-0.0028	-	-0.0004		0.0159	++++	0.0033	++	0.0029	+	-0.0042	-	-0.0081	--	-0.0032	-	-0.0041	-	-0.0019	-	-0.0035	-	0.004	+
DEFB133	0		0		0		0		0		0		0		0		0		0		0		0		0
DEFB135	0		0		0		0		0		0		0		0		0		0		0		0		0
CLEC4F	-0.0148	---	0.0015		0.0029	+	0.0008		0.0045	++	0.019	+++++++	0.0032	+	-0.0042	-	-0.0089	---	0.0029	+	-0.007	--	-0.0078	---	0.0051	++
CLEC4G	0.0015		0.0023	+	0.0001		-0.0022	-	-0.0022	-	-0.0018	-	-0.004	-	-0.001		0.0022	+	-0.0026	-	0.009	+++	0.0015	+	-0.0019	-
CLEC4GP1	-0.0031	-	0.0089	+++	-0.0017	-	-0.0014		0.0013	+	0.0036	+	-0.003	-	-0.0014		0.0012		-0.0052	-	0.0033	+	-0.0001		-0.0016	-
DGKQ	0.0014		-0.0009		0.0019	+	0.0006		-0.0006		-0.0002		-0.0105	---	0.0016		-0.0001		-0.0038	-	-0.0007		0.0044	++	0.0096	+++
CLEC5A	-0.0084	--	0.0009		0.0103	+++++	-0.0022	-	0.0021	+	0.0061	++	-0.0063	--	-0.0047	-	0		-0.0004		0.0035	+	-0.003	-	0.0039	+
CLEC6A	-0.0033	-	0.0017	+	0.0031	+	0.0054	+	0.0015	+	0.0033	+	-0.0029	-	-0.0063	--	-0.0022	-	0.0003		0.0011		-0.0025	-	0.0014
DIABLO	0.0001		-0.0027	-	0.0009		0.0045	+	0.0008		0.001		-0.0056	-	-0.0003		0.0016	+	-0.0035	-	-0.0025	-	0.0029	+	0.0034	+
DIS3L	-0.0034	-	-0.0004		0.0027	+	0.0012		-0.0003		0.0078	+++	-0.0021	-	-0.0033	-	-0.0046	--	-0.0021		-0.0014		-0.0003		0.0068	++
CLECL1	0.0017		-0.0017	-	-0.0017	-	0.0046	+	0.0017	+	0.0072	++	-0.0043	-	-0.0012		-0.0004		-0.0076	--	-0.0001		0.0006		0.0012
CLGN	0.0055	+	-0.007	--	0.0048	++	-0.0023	-	-0.002	-	-0.006	--	0.0079	++	-0.0038	-	0.0011		0.0038	+	0.003	+	-0.0049	--	0.0004
CLIP4	0.0003		0.0017	+	0.0019	+	-0.0116	---	-0.0033	--	-0.0017	-	0.002		0.0018	+	0.0002		0.0013		0.0043	+	0.0024	+	0.0018	+
CLK1	-0.0024	-	-0.0051	--	0.0057	+++	0.0004		0.0011	+	0.0009		0.0024	+	-0.0018	-	-0.0021	-	-0.0013		0.0006		-0.0027	-	0.0045	++
CLN3	0.005	+	0.0006		0.0043	++	0.0071	++	-0.0039	--	0.0005		-0.0093	--	-0.0032	-	-0.0021	-	-0.005	-	-0.0029	-	0.0062	++	0.0074	+++
DIS3L2	-0.0004		0.0027	+	0.0009		-0.0032	-	-0.0009		0.0004		0.0003		-0.0014		-0.0029	-	0.0021		-0.0032	-	0.007	+++	0
DLL1	0		0		0		0		0		0		0		0		0		0		0		0		0
DLL3	-0.0025	-	-0.0013		-0.0021	-	-0.0066	--	0		-0.0038	-	0.0042	+	0.0037	+	-0.0002		0.0088	++	0.0028	+	-0.0004		-0.0055	--
DNM2	-0.0022	-	0.0024	+	0.0022	+	-0.0027	-	-0.0005		0.0007		-0.0013		0.0009		0.0004		0.0009		-0.0012		0.0006		0.0006
DYNC1H1	0.0001		-0.002	-	-0.0001		-0.0033	-	-0.0003		0.0021	+	-0.0031	-	0.0021	+	0.0004		0.0022		-0.002	-	0.0025	+	0.0009
DYNC1I2	-0.001		0.0007		0.0031	+	0.0015		-0.0002		0.0009		0.0019		-0.0052	-	-0.0066	--	0.0032	+	-0.0038	-	0.0054	++	0.0014
CNGB1	0.0053	+	-0.0056	--	-0.0016	-	0.0036	+	0.0026	+	-0.0037	-	0.0047	+	0.0006		-0.004	-	0.0017		-0.0071	--	-0.0009		0.0045	++
CNGB3	0.0026	+	-0.0034	-	0.0012	+	-0.0108	---	0.0024	+	-0.0046	--	0.0001		0		-0.0014	-	0.0035	+	0.0093	+++	0.001		-0.0002
CNN2	0.0032	+	0.0006		0.0013	+	-0.0032	-	-0.0016	-	-0.0027	-	-0.0001		0.0046	+	0.0026	+	-0.0013		-0.0033	-	0.001		0.0007
DYNC2H1	-0.002		-0.0004		0.0001		-0.0089	--	-0.0004		0.0009		0.0056	+	0.0035	+	0.0019	+	-0.001		0.0008		-0.0018	-	0.0009
ECHDC2	-0.0002		0.0008		-0.0036	--	-0.0037	-	-0.0001		-0.0007		-0.0003		0.0061	++	0.0037	+	-0.0055	-	0.0009		0.0016	+	0.0004
COL1A1	-0.0054	-	0.0044	+	-0.0062	---	-0.0051	-	0.0015	+	0.0071	++	0.0009		0.0092	+++	0.0011		-0.0082	--	0.0008		-0.0024	-	-0.0003
EEF1A1	0.0027	+	-0.0028	-	0.0003		-0.0019	-	0.0004		-0.0023	-	0		0.0011		0.0036	+	-0.0026	-	-0.0013		0.0013	+	0.0021	+
EGF	0.0014		0.0093	+++	0.0012	+	-0.0029	-	-0.0007		-0.0018	-	0.0053	+	-0.0058	--	-0.0083	---	0.0002		0.0014		-0.0014	-	0.0054	++
COLEC12	-0.0002		-0.004	-	-0.0014	-	-0.0036	-	0.0045	++	-0.0002		-0.005	-	0.0045	+	0.0028	+	-0.0012		0.0027	+	-0.0004		0
CORO1A	0.0048	+	-0.0007		0.0021	+	0.0008		-0.0024	-	-0.0038	-	-0.0027	-	-0.0005		-0.0002		0.0003		0.0004		0.0011		0.0031	+
COX15	-0.0057	-	-0.0029	-	0.0032	+	-0.0101	---	0.0012	+	0.0006		0.0021	+	0.0047	+	0.0032	+	0.0026	+	0.004	+	-0.0016	-	-0.0034	-
COX17	-0.0011		0.0021	+	-0.0006		-0.0006		0.004	++	-0.0003		-0.0005		-0.0022	-	0.0003		0.0008		-0.0012		0.0041	++	-0.0049	--
EGLN1	0.0031	+	-0.0021	-	0.007	+++	-0.0001		-0.0008		0.0002		0.0009		-0.0035	-	0.002	+	-0.0021		-0.0005		-0.0018	-	0.0002
COX6A1	-0.0006		0.0005		-0.0012	-	-0.0047	-	0.0044	++	-0.0009		0.004	+	0.0005		-0.0023	-	0.0023		-0.0022	-	0.0007		-0.0011
COX6B1	-0.0017		-0.0014		0.0001		-0.0007		0.0035	++	0.0009		0.0006		0		-0.0012		0.0028	+	-0.0029	-	-0.0015	-	0.0008
COX6C	0.0009		-0.0001		-0.0026	-	-0.0016		0.0014	+	-0.0026	-	0.0009		0.0021	+	0.0012		-0.0024		0.0008		0.0037	+	-0.0023	-
EIF2A	0.0018		-0.0027	-	0.0014	+	0.0021	+	0.0005		0.0004		0.0048	+	-0.0014		-0.0014	-	-0.0018		-0.0077	---	0		0.0049	++
COX7B	0.0035	+	-0.0042	-	-0.0026	-	0.0026	+	0.0012	+	-0.0028	-	0.0059	+	0.001		-0.0015	-	-0.001		-0.002	-	-0.001		-0.0002
COX7C	0.0002		-0.0014		-0.0027	-	-0.0007		0.0044	++	-0.0006		0.0017		0.0022	+	-0.0008		-0.0009		-0.0039	-	0.0016	+	0
CPOX	-0.0038	-	-0.0047	-	0.0001		0.0025	+	0.0046	++	0.0041	+	-0.0041	-	0.001		0.0016	+	0.0017		-0.0047	--	-0.0007		0.0005
CPSF6	0.0036	+	-0.0002		0.0009		-0.0025	-	-0.0021	-	-0.0047	--	-0.0064	--	0.0016		0.0093	+++	-0.0057	-	0.0052	++	0.0025	+	0.0003
CR1	-0.0024	-	-0.0008		-0.0009		-0.0042	-	0.0014	+	-0.002	-	0.0013		0.0074	++	0.0012		0.0003		-0.0008		-0.0003		-0.0017	-
CR1L	-0.0036	-	0.0002		-0.0014	-	-0.0026	-	0.0041	++	-0.0003		-0.005	-	0.0045	+	0.0053	++	0.0002		0.0005		-0.0015	-	-0.0019	-
CR2	0.0022	+	0.0008		0.0006		-0.0111	---	-0.0036	--	-0.002	-	0.0044	+	-0.0023	-	0.0051	++	-0.004	-	0.0197	+++++++	-0.0022	-	-0.0087	---
CRADD	0.0045	+	0.0043	+	-0.0016	-	-0.0012		-0.001	-	-0.0063	--	-0.0014		0		-0.0015	-	0.0004		0.0016	+	0.0046	++	-0.0003
EIF2B4	0.0002		0.0055	++	0.0007		-0.0067	--	-0.0008		-0.0001		0.0007		-0.0028	-	0.0002		0.003	+	0.0003		0.0074	+++	-0.0063	--
CREB3	-0.0022	-	-0.0006		0.0026	+	0.0075	++	-0.0013	-	0.0025	+	-0.0088	--	-0.0051	-	-0.0053	--	0.0047	+	-0.0009		0.0075	+++	0.0001
CREB3L4	0.0127	+++	-0.0021	-	-0.0027	-	-0.0028	-	-0.0032	--	-0.0078	---	0.0062	++	0.003	+	0.0071	+++	-0.0068	-	-0.0009		0.0006		-0.0011
EIF3E	0.0018		-0.002	-	0.0008		-0.0032	-	-0.0008		-0.002	-	-0.0008		0.0036	+	0.0037	+	-0.0078	--	0		0.001		0.0071	+++
CREBBP	0.0033	+	0.0028	+	0.0048	++	-0.0045	-	-0.0027	-	-0.0011		-0.005	-	0.0001		0.0038	+	-0.0019		0.0014		0.0028	+	-0.0002
CRIM1	-0.0073	--	0.0012		-0.002	-	-0.0058	--	0.0026	+	0.0066	++	-0.0067	--	0.0089	++	0.0042	++	-0.008	--	-0.0004		0.001		0.0043	++
EIF3F	0.0022	+	-0.0023	-	0.0006		-0.005	-	-0.0004		-0.0013		0.0022	+	0.0021	+	0.0023	+	-0.0007		-0.001		-0.0028	-	0.0046	++
CRYZ	-0.0052	-	0.0014		-0.0034	--	0.0039	+	0.002	+	0.0028	+	0.0003		0.0019	+	0.0018	+	-0.0031	-	-0.0018	-	-0.0019	-	-0.0009
CSF1	0.0057	+	0.0028	+	-0.0039	--	0.0098	+++	-0.0025	-	-0.0059	--	-0.0067	--	-0.0002		-0.0021	-	-0.0046	-	0.0037	+	0.0061	++	-0.0004
CSF1R	-0.0018		0		0.0018	+	-0.0006		0.001	+	0.0108	++++	-0.0005		-0.0023	-	-0.0073	---	-0.0002		-0.0076	---	0.0006		0.0071	++
CSF2	0.0039	+	-0.0003		-0.0015	-	-0.003	-	-0.0017	-	-0.0027	-	0.0153	++++	0		-0.0049	--	-0.0006		-0.003	-	-0.006	--	0.0045	++
EIF3L	0.0028	+	-0.004	-	0.0002		-0.008	--	0.0009		0.0031	+	0.0044	+	0.0016		0.0033	+	-0.0041	-	0.0007		-0.0039	-	0.0026	+
EIF4B	0.0047	+	-0.0048	-	0.0018	+	-0.001		0.0004		0.0014		0.0047	+	-0.001		-0.0001		-0.0043	-	-0.0059	--	-0.0043	--	0.01	+++
CSF3	-0.0032	-	0.0006		0		0.0018		0.0038	++	0.0066	++	-0.0092	--	0.0019	+	-0.003	-	-0.0052	-	-0.0042	-	0.0047	++	0.0063	++
EIF4G2	0.0095	++	0.0037	+	0		-0.0024	-	-0.0007		-0.0084	---	-0.0051	-	0.0041	+	-0.0057	--	-0.0058	-	-0.0056	--	0.0103	++++	0.0121	++++
EIF4G3	-0.0039	-	0.0042	+	0.0018	+	-0.0067	--	-0.0003		-0.001		-0.0006		0.0037	+	0.001		0.0024		0.0003		0.0035	+	-0.0041	-
CSPP1	-0.0018		0.0009		0.0009		0.0001		0.002	+	0.0054	++	-0.0098	--	0.0003		-0.0002		-0.0087	--	0.0045	+	0.0006		0.007	++
CSTB	-0.005	-	0.0045	+	0.0018	+	-0.0092	--	0.0029	++	0.0011		-0.0004		0.0001		-0.0021	-	0.0077	++	-0.0007		-0.0011		0.0005
EIF5B	0.0001		0.008	+++	0.0012	+	-0.0062	--	-0.0006		0.0009		-0.0031	-	-0.0006		-0.0051	--	-0.0048	-	-0.0026	-	0.0082	+++	0.0087	+++
ELF4	0.0004		-0.0009		0.0004		-0.0053	-	0.0002		-0.0021	-	-0.003	-	0.0051	+	0.0001		0.0059	+	-0.0017	-	0.0001		0.0008
ENTPD1	-0.0064	--	0.0001		0.0055	+++	-0.0039	-	0.0008		0.0017	+	0.0029	+	0		-0.0014	-	0.0041	+	0		-0.0031	-	-0.0006
CTSC	0.0008		0		-0.0084	----	-0.0033	-	0.0017	+	-0.0025	-	-0.0034	-	0.0136	++++	0.0002		-0.0084	--	-0.0001		0.0027	+	0.0056	++
CTSD	0.0072	++	0.0092	+++	-0.0055	---	-0.0011		-0.0029	--	-0.004	-	-0.0027	-	0.0051	+	-0.0004		-0.0112	--	0.003	+	0.0043	++	0.0022	+
CTSE	0.0045	+	0.0006		-0.0013	-	-0.0027	-	-0.0036	--	-0.0073	--	-0.001		0.0045	+	0.0142	+++++	-0.0037	-	0.0013		0.0028	+	-0.0077	---
EOMES	-0.0011		-0.0039	-	0.0015	+	-0.0086	--	0.0001		-0.0024	-	0.0033	+	0.0007		0.0032	+	0.0064	+	0.0023	+	-0.0021	-	-0.001
CTSG	-0.0014		-0.0015		0.0034	++	-0.0037	-	0.0025	+	-0.0035	-	-0.0047	-	-0.0007		0.0009		0.0067	+	0.0023	+	-0.0016	-	0.0018	+
EP400	-0.0031	-	-0.0033	-	0.0019	+	-0.0011		0.0007		0.0038	+	-0.0034	-	-0.0022	-	-0.004	-	0.0067	+	-0.0008		0.0017	+	0.0022	+
CTSK	-0.0018		-0.0061	--	-0.0069	---	0.0026	+	0.0032	++	-0.0008		0.0016		0.008	++	0.0024	+	0.004	+	-0.0038	-	-0.0039	--	-0.0033	-
EPHB2	-0.0043	-	0.0047	+	-0.0009		-0.0034	-	0.0001		0.0084	+++	0.0001		-0.0013		-0.0055	--	0.002		-0.0001		0.0007		-0.0011
CTSS	0.0048	+	0.0001		0.0048	++	-0.0072	--	-0.004	--	0		0.0077	++	-0.0019	-	-0.0019	-	-0.0031	-	0.0028	+	-0.0014	-	0.0018	+
CTSW	-0.0019		0.0022	+	0.0007		-0.004	-	-0.0027	-	-0.0046	--	-0.0046	-	-0.0006		0.003	+	0.008	++	0.0047	++	0.0069	+++	-0.0074	---
CTSZ	0.0088	++	0.0003		-0.0025	-	-0.0008		-0.0018	-	-0.0034	-	0.0003		0.0014		0.0018	+	-0.0025	-	0.0008		0.0011		-0.0021	-
CUL1	0.0015		-0.0001		0.0008		-0.0018		-0.0022	-	-0.0039	-	0.0034	+	-0.0017		-0.0043	--	0.0059	+	0		0.0019	+	0.0012
EVL	0.0014		-0.0041	-	0.0005		-0.0029	-	-0.0009		-0.0035	-	0.0009		0.0013		0.0025	+	0.0048	+	-0.0005		-0.0007		0.0004
EXOC8	0.0022	+	-0.0056	--	0.0058	+++	-0.002	-	-0.0005		0.0003		-0.0042	-	-0.0018	-	0.0079	+++	-0.0029	-	0.0073	++	-0.0014	-	-0.0047	--
CX3CR1	-0.0025	-	-0.0014		0.0002		-0.0016		0.0018	+	0.0022	+	0.0027	+	0.0002		-0.001		0.0066	+	-0.0099	---	-0.0012		0.0031	+
EXOSC5	0.0031	+	-0.0036	-	0.0023	+	-0.0035	-	0.0003		-0.0039	-	-0.0016		0		0.0007		0.0044	+	-0.0005		0.0011		0.0021	+
CXCL10	-0.0018		0.0015		-0.0016	-	-0.0017		0.0028	+	-0.0016	-	-0.0029	-	0.0025	+	0.0004		0		0		0.0015	+	0.0006
EXOSC6	-0.0034	-	0.0083	+++	0.0016	+	-0.0018		-0.0001		0.0007		-0.0097	--	-0.0001		-0.0026	-	0.0002		-0.0034	-	0.0061	++	0.0076	+++
EXOSC8	-0.0059	-	-0.0036	-	0.0064	+++	0.0016		0.0007		0.0055	++	-0.0005		-0.0042	-	-0.0036	-	0.0037	+	-0.0015		-0.0048	--	0.0061	++
CXCL13	-0.0026	-	-0.0051	--	-0.0056	---	0.019	+++++	0.0044	++	0.0062	++	-0.0011		0.001		-0.0061	--	-0.0025	-	-0.012	----	-0.0023	-	0.0039	+
F2RL3	-0.0012		0.0075	++	0.0016	+	0.0011		-0.0003		0.0014		0.0015		-0.0056	--	-0.0079	---	0.0024	+	-0.0025	-	0.0005		0.0041	+
CXCL16	0.0114	+++	-0.005	--	-0.0004		-0.0021	-	0.0021	+	-0.0047	--	-0.0023	-	0.0041	+	0.0022	+	-0.0049	-	-0.0025	-	0.0013		0.0033	+
F8	-0.0013		-0.0031	-	-0.0017	-	0.0102	+++	-0.0002		-0.0019	-	0.0009		0.0001		0.0023	+	0.0012		-0.0043	-	0.0012		-0.0054	--
CXCL2	-0.0086	--	0.013	++++	-0.0017	-	-0.0049	-	-0.0011	-	0.0094	+++	0.0073	++	-0.0031	-	-0.0049	--	-0.0033	-	0.002	+	-0.002	-	-0.0027	-
FABP2	-0.0015		-0.0035	-	0.0004		-0.0018		-0.0006		0.0001		0.0068	++	0.0036	+	-0.0002		-0.0004		-0.001		-0.0028	-	-0.0008
FADD	0.0008		0.0017	+	0.0108	+++++	0.0035	+	-0.0005		0.0043	+	-0.0066	--	-0.0091	---	-0.0017	-	-0.0041	-	-0.0014		0.0009		0.0067	++
CXCL6	-0.0043	-	0.0025	+	0.0007		-0.0048	-	0.0015	+	0.0012		0.0012		-0.0034	-	-0.0036	-	0.0051	+	0.0072	++	-0.0022	-	-0.0025	-
FAM188A	-0.0032	-	-0.0016	-	0.0062	+++	-0.0101	---	-0.0007		-0.0039	-	0.0068	++	-0.0025	-	-0.0022	-	0.0088	++	0.0047	++	-0.0014	-	-0.0009
FAM72A	0.0188	++++	-0.008	--	-0.0034	--	0.0064	++	-0.0004		-0.0113	----	-0.0022	-	0.0007		0.0053	++	-0.0063	-	-0.0014		0.0054	++	-0.0009
FAS	-0.0011		-0.0033	-	0.0063	+++	0.0013		-0.0005		-0.0012		-0.0043	-	-0.0007		0.0018	+	0.0003		0.0004		0.0015	+	0.0009
FASN	-0.0052	-	0.0074	++	0.002	+	-0.0034	-	-0.0008		0.0106	++++	-0.007	--	-0.0016		-0.003	-	-0.0057	-	-0.0001		0.002	+	0.007	++
FCGR1A	-0.0022	-	-0.0029	-	0.001		-0.0029	-	0.0004		0.0003		0.001		0.0049	+	0.0034	+	-0.0027	-	0.0029	+	-0.0038	-	-0.0007
FCGR2A	-0.0011		-0.0022	-	0.0025	+	0.0008		0.0008		-0.0003		0.0013		0.0009		0.0006		0.0036	+	-0.0042	-	-0.0012		-0.0018	-
CXCR6	-0.0008		-0.0044	-	0.0007		0.0079	++	0.0012	+	0.0002		0.0031	+	-0.0012		-0.0024	-	0.0039	+	-0.0133	----	-0.0026	-	0.0076	+++
CYB5A	-0.0009		0.0023	+	-0.0028	-	0.0024	+	0.0025	+	0		-0.0007		0.0013		-0.0032	-	-0.001		-0.004	-	0.0014	+	0.0028	+
CYBB	-0.002		0.0037	+	0.0051	++	-0.008	--	-0.0033	--	-0.001		-0.0013		-0.0027	-	-0.005	--	0.0022		0.0098	+++	0.0046	++	-0.0004
CYBRD1	0.0014		-0.0025	-	-0.0026	-	0.003	+	0.002	+	0.0013		0.0005		0.0018		0.0002		-0.0018		-0.0035	-	-0.0009		0.0003
CYCS	0		0.0046	+	0.0001		0.0021	+	0.0013	+	-0.0004		-0.0063	--	0.0006		-0.0025	-	-0.0047	-	-0.009	---	0.0083	+++	0.0093	+++
CYP19A1	-0.0008		-0.0018	-	0.0051	++	0.0014		-0.0013	-	-0.0023	-	0.0001		-0.004	-	-0.0001		0.0052	+	0.0004		0.002	+	-0.0032	-
FCGR2C	0.0012		-0.0021	-	0.0003		0.0002		0.0001		-0.0037	-	-0.0014		-0.0013		-0.0035	-	0.0058	+	0.0026	+	0.0021	+	-0.0007
CYP7A1	0.0017		-0.0009		0.009	++++	0.003	+	-0.0032	--	0.0057	++	-0.0081	--	-0.0071	--	0.0013		-0.0056	-	0.0021	+	0.0045	++	0.0015	+
FCGR3A	0.0044	+	-0.0038	-	0.0047	++	-0.0024	-	0.0003		-0.0022	-	0.0013		-0.0005		0.0008		0.0023		-0.0034	-	-0.0014	-	0.0018	+
CYSLTR2	-0.002		-0.0034	-	0.0032	+	-0.0015		0.0021	+	-0.0037	-	-0.0066	--	0		-0.0049	--	0.0041	+	0.0034	+	-0.0009		0.0115	++++
DAP	0.0002		0.0019	+	-0.0001		-0.0045	-	0.0024	+	-0.0011		-0.0024	-	0.001		0.0025	+	-0.0004		0.0005		0.0008		-0.0001
DAPK2	0.0007		0.0054	++	-0.003	-	-0.0007		-0.0017	-	-0.0033	-	-0.0006		0.0034	+	-0.0011		-0.0047	-	0.0057	++	0.0001		0.0006
DBN1	-0.0068	--	0.0096	+++	0.0026	+	0.0057	++	0.002	+	0.0092	+++	-0.0061	-	-0.002	-	-0.0075	---	-0.0075	--	-0.0082	---	-0.0017	-	0.0143	+++++
DCTN2	-0.0078	--	0.0082	+++	-0.002	-	0.0029	+	0.0021	+	0.0083	+++	-0.0011		0.0022	+	-0.0017	-	-0.0032	-	-0.0096	---	-0.0007		0.0024	+
DCTN4	-0.0048	-	0.0013		0.0023	+	0.0057	++	0.0018	+	0.0027	+	-0.0058	-	-0.0032	-	-0.0021	-	0.0015		-0.0016	-	0.0014	+	0.0011
FCGR3B	0.0021		-0.0021	-	0.0038	++	-0.0003		0.0002		-0.0019	-	0.0007		-0.001		0.0013		0.0022		-0.0019	-	-0.0009		-0.001
DDB1	0.0009		-0.0036	-	0.0006		-0.0009		0.0014	+	-0.0028	-	-0.0009		0.0021	+	0.0087	+++	0.0012		-0.0037	-	-0.0009		-0.0026	-
DDIT3	-0.0013		-0.002	-	-0.0015	-	0.0005		0.0027	+	-0.0003		-0.0005		0.0004		-0.0014	-	0.0009		0.0076	+++	-0.0053	--	-0.0019	-
DDX10	0.0018		0.0013		0.0022	+	-0.0039	-	-0.0033	--	-0.0046	--	0.0039	+	-0.0029	-	-0.0019	-	0.0049	+	-0.0019	-	0.0054	++	0.001
DDX3X	-0.0002		-0.0062	--	0.0008		0.0002		0.0019	+	-0.0019	-	0.0056	+	0.0007		-0.0003		0.0039	+	-0.0002		-0.0033	-	-0.0031	-
FCRL4	0.0038	+	0.0027	+	0.0012	+	0.0072	++	-0.0005		0.003	+	-0.0033	-	-0.0063	--	-0.0032	-	-0.0044	-	-0.003	-	0.0034	+	0.0022	+
DDX58	-0.0021		-0.0076	--	0.0022	+	0.0029	+	0.0014	+	-0.0085	---	0.0006		-0.0011		-0.0031	-	0.0233	+++++	-0.0034	-	-0.0011		-0.0063	--
DDX59	-0.0038	-	-0.0059	--	0.003	+	0.0055	+	0.0027	+	0.0054	++	0.0018		-0.0025	-	-0.0024	-	0.001		-0.003	-	-0.0047	--	0.0012
FGFR3	-0.001		0.0067	++	-0.0023	-	0.0108	+++	-0.0003		0.0008		0.008	++	-0.006	--	-0.0083	---	0.0036	+	-0.0133	----	0.0007		0.0018	+
DEFA1B	0.0001		0.0076	++	0.0003		-0.0016		-0.0013	-	-0.0015	-	0.0032	+	-0.0028	-	-0.0046	--	0.0015		-0.0031	-	0.0025	+	0.0019	+
FGR	-0.0041	-	-0.0021	-	0.002	+	-0.0044	-	0.0008		0.0012		-0.002		0.0064	++	0.0015	+	0.0016		-0.0006		-0.0011		-0.0003
DEFA4	-0.0054	-	-0.0015		0.0011	+	0.001		0.0022	+	-0.0008		-0.002		-0.0031	-	-0.0016	-	0.0101	++	0.0048	++	-0.0032	-	-0.0039	-
DEFA5	0		-0.001		-0.0073	---	-0.0033	-	0.0013	+	-0.0016	-	0.0021	+	0.011	+++	0.002	+	-0.0038	-	-0.0005		-0.0011		-0.0005
DEFA6	-0.0026	-	-0.0046	-	-0.002	-	-0.0056	--	0.0046	++	-0.0022	-	0.006	+	0.0007		0.004	+	0.0081	++	0.0054	++	-0.0081	---	-0.0083	---
DEFB1	-0.0061	-	0.0005		-0.0008		-0.0015		0.0046	++	0.0068	++	-0.0008		0.0001		0.0018	+	-0.0004		0.0005		-0.0039	--	-0.0032	-
FHL5	-0.0026	-	0.0061	++	-0.0041	--	0.0048	+	0.0008		0.0007		-0.0042	-	0.003	+	-0.0003		-0.0033	-	-0.0048	--	0.0048	++	-0.0006
FLII	0.0016		-0.0014		-0.0021	-	-0.0044	-	-0.0002		0.0013		0.0003		0.0061	++	0.0025	+	-0.0003		-0.0018	-	-0.0018	-	-0.0009
FLT3LG	-0.0013		0.0024	+	0.0009		-0.0055	-	-0.0002		-0.0015	-	-0.0013		0.0016		0.0029	+	0.0001		0.0017	+	-0.0019	-	0.0029	+
FNBP1	0.0039	+	0.0011		0.0033	+	-0.0107	---	-0.0007		-0.0013		-0.0036	-	0.0025	+	0.001		-0.0004		-0.0024	-	0.0058	++	0.0049	++
FOXO4	-0.0025	-	0.0056	++	0.002	+	0.0069	++	-0.0004		-0.0002		-0.0064	--	-0.0049	-	0.0021	+	0.0015		-0.0037	-	0.0041	++	-0.0022	-
FPR1	-0.0021		0.0032	+	0.0007		-0.0026	-	-0.0004		-0.0012		0.0016		0.0052	+	0.0011		-0.0001		-0.0042	-	-0.0007		0
FPR2	-0.0031	-	0.0002		0.0045	++	-0.0033	-	0.0003		0.0013		0.0019		0.0021	+	0.0016	+	0.0008		-0.0032	-	-0.0025	-	0
DEFB106B	0.0002		-0.0029	-	-0.002	-	0.0002		0.0042	++	-0.0007		0.0012		0.0005		0.0003		0.0027	+	-0.0008		-0.0027	-	-0.0018	-
FYB	0.0031	+	-0.0047	-	0.0057	+++	-0.0019	-	-0.0001		-0.0021	-	-0.0028	-	0.0022	+	0.0033	+	-0.0009		-0.002	-	-0.0003		0.0025	+
GABPB2	0.0019		-0.0027	-	0.0015	+	-0.0032	-	-0.0005		-0.0028	-	-0.0051	-	0.0018		0.0042	++	-0.0026	-	0.0047	++	0.0016	+	0.0021	+
GABRR2	0.0058	+	-0.0021	-	-0.0046	--	-0.0012		-0.0009		-0.0004		0.0015		0.0078	++	0.0017	+	-0.0078	--	-0.0021	-	0.0023	+	-0.0002
GATA2	-0.0049	-	0.0109	+++	-0.0044	--	-0.0002		-0.0001		-0.0008		0.0021	+	0.0013		0.002	+	0.0042	+	-0.0058	--	0.0003		-0.0052	--
GBP1	0.0002		-0.0013		0.0005		-0.0035	-	-0.0005		-0.0026	-	-0.0022	-	0.0065	++	0.0033	+	-0.0036	-	0.0025	+	-0.0014	-	0.0023	+
GCA	-0.0018		-0.0026	-	0.0073	+++	0.0002		0.0007		-0.0001		-0.0007		-0.0026	-	-0.0008		0.0023		-0.0015	-	-0.0002		0.0012
GGA2	-0.0012		-0.0025	-	-0.0002		-0.0056	--	0.0009		0.0049	++	-0.0047	-	0.0024	+	-0.0004		-0.0032	-	0.0039	+	0		0.0053	++
GLI1	0.008	++	-0.0037	-	-0.0035	--	0.0128	+++	0.0005		-0.0027	-	-0.0065	--	0.0025	+	-0.0027	-	-0.0052	-	-0.0051	--	0.0028	+	0.0043	+
DEFB115	-0.0017		-0.0027	-	-0.0057	---	-0.006	--	0.0024	+	-0.0006		-0.0005		0.0135	++++	0.0034	+	-0.004	-	-0.0012		-0.0025	-	0.0028	+
GMFB	0.0046	+	-0.0058	--	0.0027	+	-0.0017		-0.0001		-0.0021	-	-0.0033	-	0.0037	+	0.0043	++	-0.0111	--	0.0038	+	-0.0004		0.0073	+++
GMPS	0.0053	+	-0.0029	-	-0.0024	-	0.0089	++	-0.0007		-0.003	-	0.0004		-0.0002		0.0022	+	-0.0035	-	-0.0058	--	0.0003		0.0021	+
DEFB119	-0.0022	-	0.0051	++	0.0005		0.0015		-0.0016	-	0.0053	++	-0.0053	-	-0.0013		-0.0004		-0.0042	-	-0.0014		0.007	+++	-0.0016	-
DEFB121	0.0017		-0.0013		0.0013	+	-0.0039	-	-0.0012	-	-0.0015	-	-0.0045	-	-0.0028	-	0.0025	+	-0.003	-	0.0174	++++++	-0.0009		-0.004	-
DEFB122	-0.0019		-0.0042	-	0.0014	+	-0.0008		0.0014	+	-0.0041	-	0.0016		-0.0021	-	-0.0018	-	0.015	+++	-0.0012		-0.0006		-0.0046	--
DEFB123	-0.0012		-0.0021	-	-0.0048	--	-0.005	-	0.0032	++	-0.0003		-0.0016		0.0082	++	0.0036	+	-0.0036	-	0.0053	++	-0.0031	-	-0.0012
GNA11	-0.0064	--	-0.0034	-	0.0073	+++	-0.0055	-	0.0006		0.0066	++	0.0049	+	-0.0082	--	-0.0041	--	0.0112	++	0.0038	+	-0.0054	--	-0.0031	-
DEFB125	-0.0019		-0.0013		0.0015	+	-0.005	-	0.0014	+	0.0006		-0.0009		-0.0028	-	0.0003		0.0024	+	0.0112	++++	-0.0041	--	-0.0028	-
GNAI3	-0.0015		-0.0005		0.0036	++	0.0005		0.0009		0.0001		0.0008		0.0001		-0.0009		-0.0006		-0.0026	-	0.0013		-0.0001
GNAL	0.0082	++	-0.0079	--	-0.0032	-	0.0043	+	0.0001		-0.0055	--	0.0027	+	-0.001		-0.0023	-	0.0026	+	0.0059	++	-0.001		-0.0045	--
GNAZ	0.0006		0.0075	++	0.0018	+	0.0014		0.0002		0.0015	+	-0.0007		-0.0039	-	-0.0037	-	-0.0027	-	-0.0044	-	-0.001		0.007	++
DEFB129	0.0074	++	-0.0063	--	-0.0004		-0.0036	-	0.0012	+	-0.0052	--	-0.0029	-	0.0006		0.006	++	0.0002		0.0072	++	-0.0001		-0.0043	--
GNB4	0.0013		-0.0015		-0.0016	-	-0.0044	-	-0.0006		-0.0037	-	-0.0037	-	0.0077	++	0.0025	+	-0.0027	-	0.0049	++	0.0037	+	-0.0027	-
GNG2	-0.0046	-	0.0083	+++	0.0044	++	0.0065	++	-0.0002		-0.0002		-0.0034	-	-0.007	--	-0.001		0.0001		-0.0047	--	0.0047	++	0.0002
DEFB132	-0.0013		0.0006		-0.0018	-	0.01	+++	0.0027	+	0.0019	+	-0.0054	-	-0.0027	-	-0.0004		-0.0029	-	-0.0007		0.0017	+	-0.0023	-
GNGT2	0.0005		-0.0029	-	0.005	++	0.0061	++	-0.0005		0.0002		-0.0049	-	-0.0053	-	-0.001		0.005	+	-0.0078	---	0.0042	++	0.0035	+
DEFB134	-0.0028	-	0.0023	+	0.0003		-0.0007		-0.0013	-	0.0002		0.001		-0.001		0.0014	+	0.0055	+	-0.0032	-	0.0042	++	-0.0066	--
GNLY	0.0009		-0.001		-0.0023	-	-0.0037	-	-0.0005		-0.0046	--	0.0079	++	0.0044	+	0.0017	+	0.0013		-0.0033	-	-0.0043	--	0.0026	+
DFFA	-0.0016		0.0007		0.0012	+	-0.0097	---	-0.0021	-	-0.0003		0.001		0.0014		0.0043	++	0.0021		0.004	+	0.0021	+	-0.0035	-
DFFB	0.0035	+	0.0007		-0.003	-	0.006	++	-0.0033	--	-0.0032	-	-0.0026	-	-0.0024	-	0.0003		0.0019		0.0011		0.008	+++	-0.0072	---
GORASP1	0.0008		-0.003	-	-0.0025	-	0.0002		-0.0006		-0.0025	-	-0.0025	-	0.0023	+	-0.0011		0.0061	+	0.0049	++	-0.0004		-0.0037	-
DHX57	-0.0018		0.0014		0.0038	++	-0.0158	----	-0.001	-	0.0024	+	0.0027	+	0.0003		0.0014	+	-0.0005		0.0078	+++	-0.0036	-	0.0038	+
DHX58	-0.0011		-0.0108	---	0.0004		0.0001		0.0027	+	-0.0112	----	0.0018		-0.0005		-0.0051	--	0.0312	+++++++	-0.0033	-	-0.0014	-	-0.0072	---
DHX8	-0.0047	-	-0.0006		0.006	+++	-0.0044	-	0.0014	+	0.0063	++	-0.0056	-	-0.0014		0		0.0021		0.0021	+	-0.0026	-	0.002	+
DHX9	0.0022	+	-0.0014		0		0		-0.0021	-	-0.0031	-	0.0003		0.0009		-0.0003		0		-0.0002		0.0038	+	0.0003
GOSR1	-0.0024	-	-0.0044	-	0.008	++++	0.0138	++++	-0.0002		0.0044	+	-0.0024	-	-0.0121	---	-0.0072	---	0.0069	+	-0.0075	--	0.0015	+	0.0031	+
DIAPH1	0.0026	+	-0.0021	-	0.0022	+	-0.0064	--	0.0022	+	-0.0006		-0.0033	-	0.0007		-0.002	-	0.0072	+	-0.0041	-	0.0024	+	0.0025	+
DIRAS3	-0.003	-	-0.0007		0.0012	+	0.0107	+++	0.0028	+	0		-0.0079	--	-0.0021	-	-0.0008		0.0038	+	-0.0083	---	0.0035	+	0.0012
DIS3	0.0048	+	-0.0027	-	0.0028	+	0.0039	+	-0.0023	-	-0.0015	-	0.0005		-0.0034	-	-0.0043	--	-0.0087	--	0.0039	+	-0.0013		0.0112	++++
GP6	0		0		0		0		0		0		0		0		0		0		0		0		0
GP9	-0.0013		0.0086	+++	0.0012	+	-0.006	--	0.0005		0.002	+	-0.0002		-0.0018	-	-0.006	--	-0.004	-	0.0041	+	-0.0026	-	0.0084	+++
GPAA1	-0.0089	--	0.0055	++	-0.0011	-	-0.0037	-	-0.0006		0.0056	++	0.0089	++	0.0013		0.0003		0.0054	+	-0.0069	--	-0.0049	--	-0.0033	-
GRIN2C	-0.0048	-	-0.0009		0.0008		-0.0007		0.0001		0.0023	+	0.0004		-0.0002		0.0002		0.0006		0.0029	+	-0.004	--	0.0017	+
DLL4	0.0011		-0.0034	-	-0.0053	--	0.0135	++++	0.0038	++	0.0073	++	-0.0003		0.0014		-0.0002		-0.0071	-	-0.0099	---	-0.0034	-	0.0007
DLST	-0.0066	--	0.008	++	0.002	+	0.0038	+	-0.003	--	0.0028	+	0.0063	++	-0.0106	---	-0.0088	---	0.0095	++	0.0001		0.0002		-0.0037	-
GRIP1	-0.0043	-	-0.0036	-	0.011	+++++	0		0.0005		0.0021	+	-0.0083	--	-0.0055	--	-0.0005		0.0025	+	0.0025	+	-0.0004		0.0063	++
DNMT1	-0.0021		0.0033	+	-0.0002		-0.0033	-	0.0021	+	0.0044	+	-0.005	-	0.0007		-0.0021	-	-0.001		-0.0047	--	0.0034	+	0.0058	++
DPEP3	0.0095	++	-0.0047	-	0.0002		0.0077	++	-0.0019	-	-0.004	-	-0.0077	--	-0.0019	-	0		-0.0049	-	0.005	++	0.0036	+	0.0015	+
DSP	0.0088	++	0.0015		-0.0035	--	-0.0054	-	0.002	+	-0.0097	---	-0.0033	-	0.0053	+	-0.0002		0.0008		-0.0042	-	0.0077	+++	0.0029	+
DTX4	-0.0042	-	0		0.0035	++	-0.0068	--	-0.0012	-	0.0028	+	-0.0073	--	-0.0042	-	0.0008		0.0091	++	0.0113	++++	0.0035	+	-0.0086	---
DUSP1	0		-0.0025	-	0.0084	++++	-0.0007		0.0011	+	0.0018	+	-0.0049	-	-0.0026	-	0.0012		-0.0002		-0.0021	-	0.0001		0.0031	+
DUSP12	-0.0067	--	0.0003		0.0003		-0.0026	-	0.0016	+	0.0059	++	0.005	+	0.0002		0.0025	+	-0.0027	-	0.0018	+	-0.0059	--	-0.0021	-
GRK6	-0.0012		0.001		-0.0005		0.0042	+	0.0005		0.0016	+	-0.0062	--	0.0023	+	0.0018	+	-0.0047	-	0.0008		-0.0008		0.0013
DYNC1I1	0.002		0.0085	+++	0.005	++	0.0067	++	-0.0044	--	-0.0003		0.0014		-0.0099	---	-0.0056	--	-0.0017		-0.0039	-	0.004	++	0.0032	+
GSAP	-0.0042	-	0.0002		-0.0011	-	-0.0073	--	-0.0002		0.0013		0.0073	++	0.0052	+	-0.0006		0.0016		-0.0025	-	0.0005		-0.0022	-
DYNC1LI1	0.0011		-0.0022	-	-0.0047	--	0.008	++	0.0022	+	0.0029	+	0.0016		0.0044	+	-0.0006		-0.0054	-	-0.008	---	0.0009		-0.0015	-
DYNC1LI2	-0.0003		-0.0009		0.0017	+	-0.0045	-	0.0024	+	-0.0002		-0.0038	-	0.0041	+	-0.0065	--	-0.0046	-	0.002	+	0.0014	+	0.0111	++++
GSDMD	0.0012		-0.0002		-0.0024	-	-0.0055	-	0.0009		-0.0028	-	-0.0025	-	0.0067	++	0.0045	++	-0.0019		0.0001		0.0029	+	-0.0014
DYNLL1	-0.0019		0.0026	+	-0.0013	-	0.0093	+++	0.0022	+	0.0011		-0.0048	-	-0.0024	-	-0.0023	-	0.0004		-0.007	--	0.0033	+	0.0014
DYNLRB1	-0.0008		0.0017	+	0.001		-0.0072	--	0.0022	+	-0.0012		0.0037	+	-0.0009		0.0026	+	0.0033	+	0.001		-0.0031	-	-0.0025	-
GSK3A	-0.0036	-	0.006	++	-0.0012	-	-0.0007		0.0003		0		-0.0025	-	0.0021	+	0.009	+++	-0.0012		-0.0023	-	-0.0017	-	-0.0043	--
DYNLT1	-0.0051	-	-0.0035	-	0.0004		0.006	++	0.0025	+	0.0008		-0.0064	--	0.0025	+	0.0026	+	-0.0016		0.0039	+	-0.0026	-	-0.0018	-
DYRK3	-0.004	-	0.0042	+	0.0008		-0.0074	--	0.0037	++	0.0013		-0.0016		0.0001		-0.0013		0.0018		0.0015	+	-0.0006		0.0018	+
E4F1	0.0106	++	-0.0029	-	0.0036	++	0.0069	++	-0.0035	--	-0.0061	--	-0.0135	---	-0.0026	-	0.0045	++	-0.0063	-	0		0.0101	++++	0.0046	++
EAF1	0.0055	+	-0.0011		-0.0004		-0.0132	----	0.0024	+	-0.0053	--	-0.0038	-	0.0054	++	0.0043	++	-0.004	-	0.0084	+++	0.0008		0.0023	+
GSK3B	0.0008		0		0.0035	++	-0.0026	-	0.0001		-0.0015	-	0.0052	+	-0.0012		-0.0016	-	0.0011		-0.002	-	-0.0018	-	0.001
EEA1	0.0042	+	-0.0053	--	0.0027	+	-0.0069	--	-0.0011	-	-0.0019	-	0.0029	+	-0.0007		-0.0007		-0.0017		0.0053	++	0.0004		0.0037	+
GSR	0.0036	+	0.0006		0.0003		-0.0025	-	0.0001		-0.0008		-0.0008		-0.0001		-0.0012		-0.0021		0.0021	+	0.0034	+	-0.0014	-
EEF1B2	0.0008		-0.0002		0.0003		-0.0024	-	0.0011	+	-0.0018	-	0.0014		-0.0008		0.0017	+	-0.0033	-	0.0029	+	0.0004		0.0001
GZMB	-0.0032	-	0.0006		-0.0013	-	-0.0068	--	0.0007		-0.0044	--	0.0029	+	0.0056	++	0.0009		0.0066	+	-0.0038	-	-0.0017	-	0.0028	+
EGFR	-0.0042	-	0.0045	+	-0.0005		-0.0015		0.0043	++	0.0027	+	-0.0056	-	0		-0.0035	-	0.0002		-0.0008		0.0025	+	0.0023	+
GZMH	0.0004		-0.004	-	0.0003		0.003	+	0.0002		-0.0036	-	-0.0045	-	0.0014		0.0069	+++	0.0025	+	-0.005	--	0.0021	+	0.0001
EGR1	-0.0091	--	0.0075	++	-0.0025	-	-0.004	-	0.0023	+	0.0055	++	-0.0093	--	0.006	++	0.0089	+++	-0.0029	-	-0.0004		0.0019	+	-0.0053	--
HAVCR2	-0.0074	--	0.0034	+	0.0008		0.0009		0.0004		0.0055	++	-0.002		0.0023	+	-0.0017	-	-0.0009		-0.0068	--	-0.0017	-	0.0073	+++
EIF2AK2	-0.0009		0.0039	+	-0.0023	-	0.001		-0.0014	-	-0.0037	-	0.0018		0.0032	+	-0.0045	--	0.003	+	-0.0017	-	0.0024	+	-0.0006
HCK	-0.0033	-	-0.0003		0.0021	+	-0.0023	-	0.0002		0.0016	+	0.0003		0.0038	+	-0.0003		0.0016		-0.0026	-	-0.0015	-	0.0002
EIF2B5	-0.0009		-0.0015		0.0027	+	-0.0036	-	-0.0014	-	0.0021	+	-0.002		-0.0024	-	0.0008		0.0029	+	0.0033	+	0.0008		-0.0008
EIF2S1	-0.0062	-	0.0017	+	-0.001		-0.0005		0.0031	++	0.0049	++	-0.0006		0.0025	+	-0.0032	-	-0.0019		-0.005	--	-0.0028	-	0.0084	+++
EIF2S2	0.001		-0.0012		-0.0001		-0.0061	--	0.0021	+	-0.0025	-	-0.0001		0.0017		0.0002		-0.0016		0.0028	+	0.0043	++	-0.0004
EIF2S3	0.0041	+	-0.0059	--	0.0003		-0.0011		-0.0011	-	-0.0035	-	0.0148	++++	-0.002	-	-0.0058	--	0.0103	++	-0.0086	---	-0.0025	-	-0.0002
EIF3A	0.0019		-0.0008		0.0033	+	-0.0071	--	0.0012	+	0.006	++	-0.0057	-	-0.0007		-0.0008		-0.0057	-	0		0.0029	+	0.008	+++
EIF3D	0.0048	+	-0.0074	--	0.0008		-0.0061	--	0.0022	+	0.0011		0.0021	+	0.002	+	0.0041	++	-0.0052	-	0.0006		-0.0059	--	0.0069	++
HCLS1	0.0028	+	-0.0008		0.0065	+++	-0.0049	-	0		-0.0019	-	-0.0036	-	-0.002	-	0.0009		0.0013		0.001		0.0038	+	-0.0004
HCST	-0.008	--	0.0114	++++	-0.0011		-0.0103	---	-0.0003		0.0013		-0.0006		0.0018	+	-0.0013		0.004	+	0.0009		0.0061	++	-0.0038	-
EIF3G	-0.0029	-	0.004	+	-0.0008		-0.0007		0.0015	+	0.007	++	-0.0002		-0.0009		-0.0002		-0.0041	-	-0.0049	--	-0.0006		0.0033	+
EIF3H	0.003	+	-0.003	-	0.0019	+	-0.0048	-	0.0018	+	-0.0035	-	0.0051	+	-0.0011		0.0044	++	0.0023		-0.0055	--	-0.0009		0.001
EIF3I	0.0062	+	-0.0006		-0.0007		-0.0012		-0.003	--	-0.0025	-	-0.0023	-	0.0026	+	0.0027	+	-0.0067	-	0.0007		0.0031	+	0.0038	+
HDAC8	0.0045	+	0.0006		-0.0007		0.0043	+	-0.0008		-0.0009		0.005	+	-0.0027	-	-0.005	--	-0.0044	-	-0.0059	--	0.0008		0.0076	+++
EIF3M	0.0033	+	-0.001		0.0018	+	-0.0014		-0.0017	-	-0.0019	-	0.0035	+	-0.0013		0.0009		-0.0021		-0.0011		-0.0002		0.0027	+
EIF4A1	-0.002		0.0004		0.0004		-0.0021	-	0.0012	+	0.0034	+	0.0019		-0.001		-0.0025	-	0.0014		-0.0014		-0.0013	-	0.0012
EIF4A2	0.0004		-0.0019	-	0.0036	++	-0.0068	--	-0.0021	-	-0.0014		0.0036	+	0.0008		-0.0006		-0.003	-	0.0039	+	-0.0031	-	0.008	+++
HIF1A	0.0004		-0.0019	-	0.0065	+++	-0.0016		-0.0008		-0.0041	-	-0.0036	-	0.0013		0.0005		0.0011		-0.0006		0.0015	+	0.004	+
EIF4E	0.0021		-0.0033	-	-0.0021	-	0.0061	++	0.0031	++	0.0018	+	-0.0049	-	0.0024	+	0.0052	++	-0.012	--	-0.0013		-0.0009		0.004	+
EIF4EBP2	-0.0024	-	0.0024	+	0.0007		-0.0003		0.0039	++	0.002	+	-0.0054	-	-0.0002		0.0038	+	-0.0007		-0.0047	--	0		0.0018	+
EIF4G1	-0.0045	-	-0.0013		-0.0006		-0.0031	-	0.0026	+	0.0076	+++	-0.0074	--	0.0045	+	0.004	+	-0.0014		-0.0015		0.0008		-0.0012
HLA-A	0.011	+++	-0.0042	-	-0.0017	-	-0.0079	--	-0.0006		-0.0072	--	-0.0034	-	0.0109	+++	0.0085	+++	-0.0094	--	-0.0006		0.0032	+	0.0036	+
HLA-C	-0.0008		0.0013		-0.0058	---	-0.0077	--	-0.0004		-0.001		-0.0015		0.0114	+++	0.0063	++	-0.0079	--	0.0062	++	0.0016	+	-0.0038	-
HLA-DOA	0.0032	+	-0.0003		0.0016	+	-0.0003		0.0005		-0.0007		-0.0035	-	0.002	+	-0.0047	--	-0.0064	-	-0.003	-	0.0004		0.0148	+++++
HLA-DOB	0		0		0		0		0		0		0		0		0		0		0		0		0
ELK1	0.0099	++	0.0006		0.0004		0.0068	++	-0.0017	-	-0.0024	-	-0.006	-	-0.0009		-0.002	-	-0.0093	--	-0.0057	--	0.005	++	0.0105	++++
EME1	-0.001		-0.0062	--	0.0011	+	-0.0042	-	0.0033	++	-0.0013		-0.0031	-	0.0011		0.0047	++	0.0051	+	0.0037	+	-0.0026	-	-0.0028	-
HLA-DPA1	-0.0024	-	-0.0016		0.0025	+	-0.0045	-	0		-0.004	-	0.0026	+	-0.0029	-	-0.0025	-	0.0135	+++	0.0022	+	-0.0003		-0.0038	-
HLA-DPB2	0		0		0		0		0		0		0		0		0		0		0		0		0
HLA-DQA2	-0.0021		0.0002		-0.0002		-0.0018		-0.0006		0.0019	+	0.0027	+	0.0016		0.0047	++	-0.0009		-0.0017	-	-0.0012		-0.0039	-
EP300	0.0019		0.0031	+	0.0025	+	-0.0033	-	-0.0012	-	-0.0008		-0.0007		0.0002		-0.0031	-	0.0014		-0.001		0.0023	+	0.001
HLA-DRB1	-0.0033	-	0.0019	+	-0.0008		0.0003		-0.0001		0.0055	++	-0.0108	---	0.0039	+	0.0067	+++	-0.0091	--	0.0013		0.0058	++	-0.0012
EPHA1	-0.0095	--	-0.0006		0.0023	+	-0.0084	--	0.0025	+	0.0107	++++	0.0009		0.0033	+	0.0025	+	-0.0028	-	0.0033	+	-0.0082	---	0.0012
EPHA4	-0.0031	-	-0.0015		-0.0027	-	-0.0102	---	0.0026	+	0.0015	+	0.0034	+	0.0053	+	0.0063	++	0.0017		0.0028	+	-0.0049	--	-0.0045	--
HLA-DRB3	-0.0068	--	0.0051	++	0.0049	++	-0.0004		-0.0004		0.0044	++	-0.001		-0.0069	--	-0.0058	--	0.0097	++	-0.0035	-	0.0017	+	0
HLA-DRB4	0.0021		0.0007		-0.001		-0.0016		0.0007		-0.0053	--	-0.0026	-	0.0037	+	-0.0046	--	0.001		-0.004	-	0.0052	++	0.0076	+++
EPHA8	-0.0066	--	0.0065	++	-0.0006		-0.0083	--	0.0034	++	0.0042	+	-0.0019		0.0038	+	-0.0034	-	-0.0005		-0.001		0.0003		0.004	+
EPHB1	-0.0003		0.0021	+	-0.0015	-	0.0035	+	0.0011	+	0.0039	+	-0.0026	-	0.0025	+	0.0009		-0.0055	-	-0.0029	-	-0.002	-	0.0012
HLA-DRB6	0.0047	+	-0.0001		0.0004		0.0038	+	-0.0004		-0.0026	-	-0.001		0.0021	+	-0.0032	-	-0.0095	--	-0.006	--	-0.0007		0.0162	++++++
HLA-E	-0.0006		0.004	+	-0.0019	-	-0.0027	-	-0.0006		0.0001		0.0025	+	0.0018	+	0.0001		-0.0019		0.0007		-0.0005		-0.0009
EPS15	-0.0012		-0.0017	-	-0.0004		0.0002		0.0032	++	0.0005		-0.0062	--	0.0033	+	-0.004	-	0.0001		-0.002	-	0.0065	++	0.0016	+
ESF1	0.007	++	-0.0016		-0.0007		-0.0096	---	-0.0024	-	-0.0068	--	0.0087	++	0.005	+	-0.0001		-0.0052	-	-0.0007		-0.001		0.0093	+++
ESR1	0.0024	+	0.0009		-0.0001		-0.0062	--	0.0028	+	-0.0044	-	-0.0146	----	0.005	+	0.0023	+	-0.0071	-	0.0097	+++	0.0052	++	0.0064	++
ETV6	-0.0008		0.0004		0.004	++	-0.0077	--	-0.001	-	0.0018	+	0.0006		0.0041	+	0.0011		-0.0019		0.0004		-0.0025	-	0.0027	+
HLA-F	0.0021		-0.0026	-	0.0023	+	-0.0091	--	0.0001		-0.0024	-	-0.0041	-	0.0046	+	0.0051	++	-0.0016		0.0057	++	0.0001		0.0005
EXOC7	-0.0007		-0.0041	-	0.0011		-0.0077	--	0.0045	++	-0.0023	-	-0.0006		0.0017		0.0028	+	0.0073	++	0.0019	+	-0.0027	-	-0.0027	-
HMBS	-0.0024	-	0.0035	+	0.0002		0.0011		0.0001		0.001		-0.0004		-0.0005		0.0031	+	-0.0023		-0.0022	-	-0.0007		-0.0001
EXOSC1	-0.0083	--	0.0059	++	0.0005		-0.0043	-	0.0023	+	-0.0008		-0.0111	---	0.003	+	0.0013		0.004	+	0.0017	+	0.0045	++	0.0015	+
EXOSC10	-0.0031	-	-0.0054	--	0.0035	++	-0.0009		0.0018	+	0.0019	+	-0.0017		-0.0036	-	-0.0022	-	0.009	++	-0.0012		-0.0004		0.0013
EXOSC2	-0.002		-0.0011		0.0046	++	0.0081	++	0.002	+	0.0058	++	-0.0108	---	-0.0053	-	-0.0061	--	-0.0001		-0.0079	---	0.003	+	0.0129	+++++
EXOSC3	0.0057	+	0.005	++	0.0007		-0.0022	-	-0.0042	--	-0.003	-	-0.0003		-0.0027	-	0.0004		-0.0084	--	0.0068	++	0.0055	++	0.0002
EXOSC4	0.0018		-0.0022	-	0.0079	++++	-0.0064	--	-0.0024	-	-0.0068	--	0.0039	+	-0.0032	-	0.0015	+	0.0069	+	0.0018	+	-0.0011		0.0006
HRH2	-0.0061	-	-0.0016	-	0.0057	+++	-0.0006		-0.0003		0.0059	++	0		0.001		-0.0008		0.0006		-0.0033	-	-0.0026	-	0.0021	+
HSPA5	0.0006		0.0023	+	-0.0022	-	0.0003		-0.0005		0.0039	+	-0.0094	--	0.0057	++	0		-0.0064	-	-0.0034	-	0.0087	+++	0.0017	+
EXOSC7	0.0023	+	0.0048	+	-0.0011	-	-0.0036	-	-0.0029	--	-0.0034	-	0.0017		0.0017		0.002	+	-0.0023		-0.0018	-	0.0036	+	0.0008
IDO1	0.0018		-0.0023	-	0.0007		-0.0003		0.0005		-0.0081	---	-0.0079	--	-0.0005		-0.0015	-	0.0031	+	0.0099	+++	0.0019	+	0.0036	+
EXOSC9	0.0053	+	-0.0026	-	-0.0025	-	0.0066	++	-0.0013	-	-0.0065	--	-0.0001		0.0014		0.0036	+	0.0009		-0.0068	--	0.0056	++	-0.0031	-
F11R	0.0008		-0.003	-	-0.0011		-0.0043	-	0.0016	+	-0.0014		0.0014		0.0038	+	0.0006		0.0049	+	0.0017	+	-0.0042	--	-0.0027	-
F2	-0.0009		-0.0042	-	-0.003	-	0.0079	++	0.0025	+	0.0012		0.0018		0.0015		0.0019	+	-0.0004		-0.0059	--	-0.0037	-	-0.0012
F2R	0.0029	+	-0.001		-0.0011	-	0.0032	+	0.0018	+	-0.0036	-	0.0038	+	-0.0019	-	-0.0008		0.0039	+	-0.0097	---	0.0005		0.0028	+
F2RL1	-0.0017		-0.0017	-	-0.0043	--	0.0019	+	0.0028	++	0.0037	+	0.0055	+	0.0055	++	0.0003		0.0006		-0.0077	---	-0.0041	--	-0.0038	-
F2RL2	-0.0012		-0.0013		0.0074	+++	-0.0051	-	-0.0032	--	0.0012		0.0007		-0.003	-	0.002	+	-0.0008		0.0043	+	-0.0004		0.0011
IFI16	0.0014		-0.0013		0.0021	+	-0.002	-	-0.0008		-0.0038	-	0.0008		0.0024	+	-0.0004		0.0035	+	-0.0011		-0.0003		0.0003
IFI27L1	-0.0067	--	0.0105	+++	0.0007		-0.0013		0.0003		0.009	+++	-0.003	-	0		-0.0049	--	-0.0082	--	-0.0033	-	-0.0002		0.0095	+++
IFI35	0.0007		0.0029	+	-0.0038	--	-0.0033	-	-0.0009		-0.0054	--	0.0009		0.0076	++	0.0001		0.0021		-0.0021	-	0.0016	+	-0.0009
IFIH1	-0.0011		-0.0044	-	0.0013	+	0.0012		0.0006		-0.0079	---	0.0033	+	-0.002	-	-0.0052	--	0.0205	++++	-0.0024	-	-0.0012		-0.0049	--
FAM153B	-0.0003		-0.0005		-0.002	-	0.0043	+	0.0033	++	0.0044	+	-0.0046	-	0.0032	+	-0.004	-	-0.008	--	-0.0046	--	-0.0008		0.0105	++++
FAM172A	0.0024	+	-0.0023	-	-0.0029	-	-0.0075	--	0.0037	++	-0.0039	-	0.0021	+	0.0067	++	0.0024	+	-0.0027	-	0.0006		0.0024	+	-0.0019	-
FAM179A	-0.0072	--	-0.0042	-	0.0031	+	-0.0022	-	0.0036	++	0.0078	+++	-0.0038	-	0.0023	+	0.0038	+	-0.0024	-	-0.002	-	-0.0069	---	0.0066	++
IFIT1	0.0027	+	-0.0021	-	-0.0042	--	0.0019	+	0.0005		-0.009	---	0.0003		0.004	+	-0.0026	-	0.0111	++	-0.0018	-	0.0013		-0.0039	-
FAM65B	-0.0006		-0.0017	-	0.0082	++++	0.0003		-0.0013	-	0.0014		-0.0006		-0.0019	-	-0.0001		0.0018		-0.0049	--	-0.0006		0.0025	+
IFIT5	-0.0021		-0.0041	-	0.0005		0.0014		0.0008		-0.0097	---	0.0004		-0.0003		-0.0054	--	0.0204	++++	-0.0006		0.0007		-0.0044	--
FAM72B	-0.0045	-	0.0055	++	-0.0013	-	-0.0026	-	0.0033	++	0.0039	+	-0.0049	-	0.001		0.0034	+	-0.0055	-	0.002	+	0.001		-0.0014
FAM76B	0.0012		0.0001		0.0008		-0.0054	-	-0.0014	-	-0.0034	-	0		0.0011		0.0018	+	-0.0021		0.0055	++	0.0046	++	-0.0023	-
FAM96A	-0.002		-0.0021	-	-0.0044	--	0.0039	+	0.0041	++	0.0008		0.0039	+	0.0028	+	0.0033	+	-0.0018		-0.0053	--	-0.0015	-	-0.0046	--
IFITM2	0.0001		0.0023	+	0.0055	+++	-0.0003		0.0008		-0.0015	-	-0.0001		-0.0038	-	-0.0006		0.0043	+	-0.0035	-	0		-0.0008
FASLG	0.0018		0.0028	+	-0.0019	-	-0.0028	-	-0.0034	--	-0.0088	---	0.0065	++	0.0033	+	0.0022	+	0.0047	+	-0.0081	---	0.0045	++	0.0001
IFITM4P	0		0		0		0		0		0		0		0		0		0		0		0		0
FAU	0.0016		-0.0022	-	-0.0004		0.0032	+	0.003	++	-0.0002		-0.0046	-	-0.0025	-	0.0036	+	-0.0052	-	0.0045	+	0.0008		-0.0014	-
FBXL5	-0.0028	-	0.0007		0.0058	+++	0.0047	+	-0.0011	-	0.0023	+	0.0008		-0.0031	-	-0.0021	-	-0.0017		-0.0027	-	-0.0016	-	0.0025	+
FBXO30	-0.0035	-	0.0015		0.002	+	-0.0006		0.0024	+	0.0005		-0.0041	-	-0.0001		-0.0013		-0.0008		0.0008		0.001		0.0029	+
FBXO36	0.0095	++	0.0034	+	-0.0024	-	0.0027	+	-0.0018	-	-0.0041	-	-0.0036	-	0.0018	+	0.004	+	-0.0119	--	-0.0035	-	0.0062	++	0.0037	+
FBXO6	-0.0008		0.0042	+	-0.0044	--	-0.0005		-0.0023	-	-0.001		-0.0007		0.0079	++	0.0021	+	-0.0059	-	0.0014		-0.0004		-0.0001
FBXO7	0		0.0001		0.0007		-0.0032	-	0.0012	+	-0.0035	-	-0.0028	-	0.0023	+	0.0085	+++	0.0001		-0.0007		-0.0004		-0.0019	-
FBXW11	-0.0061	-	-0.0012		0.0039	++	-0.0067	--	0.0036	++	0.0031	+	-0.0049	-	-0.0028	-	0.002	+	0.0066	+	0.0068	++	0.0009		-0.0068	--
FCER1A	-0.0013		-0.0057	--	-0.0013	-	-0.003	-	0.0029	++	-0.0023	-	0.0006		0.0027	+	0.0049	++	0.0085	++	-0.001		-0.0019	-	-0.0062	--
FCER1G	-0.0027	-	0.0001		0.0027	+	-0.0034	-	0.0031	++	-0.0006		0.0037	+	-0.0012		-0.0022	-	0.0053	+	-0.0016	-	-0.0021	-	-0.0015	-
FCGBP	-0.0065	--	-0.0006		0.0022	+	0.0015		0.003	++	0.01	+++	-0.0065	--	0.0001		0.0018	+	-0.0051	-	-0.0034	-	-0.0026	-	0.0058	++
IFNA8	0.0037	+	-0.0036	-	-0.0046	--	0.0192	+++++	0.0001		0.0006		-0.0047	-	-0.0024	-	-0.0007		-0.0061	-	-0.002	-	0.001		-0.0015	-
FCGR1B	-0.0049	-	-0.0038	-	0.0011	+	-0.0043	-	0.0023	+	0.0017	+	0.0029	+	0.0058	++	0.0033	+	0.0003		-0.0004		-0.0047	--	-0.002	-
IFNAR1	-0.0007		-0.003	-	0.0092	++++	-0.001		-0.0005		0.0012		-0.0001		-0.0033	-	-0.001		0.0028	+	-0.0036	-	-0.0002		0.0026	+
FCGR2B	0.008	++	-0.0068	--	-0.0015	-	0.0125	+++	-0.0017	-	-0.0064	--	-0.0042	-	-0.0055	--	-0.0035	-	0.0065	+	0.0034	+	0.0036	+	-0.0048	--
IFNAR2	0.0032	+	-0.0013		0.001		0.0021	+	-0.0004		-0.0016	-	-0.0001		0.0014		-0.0025	-	0		-0.004	-	0.0029	+	0.0006
IFNB1	-0.0019		-0.0012		0.0038	++	0.0036	+	0.0005		0.0021	+	-0.0027	-	-0.0032	-	-0.0056	--	-0.0013		-0.0006		-0.0025	-	0.0106	++++
IFRD1	-0.0004		-0.0036	-	0.0036	++	0.0085	++	0.0006		0.0025	+	0.0025	+	-0.003	-	-0.0016	-	-0.0007		-0.0053	--	-0.0044	--	0.0017	+
FCGRT	0.0012		-0.0035	-	0.0018	+	-0.0004		-0.001	-	0.0034	+	0.0013		-0.0007		-0.0015	-	0.0036	+	0.0001		-0.0043	--	-0.0007
FCN1	0.0041	+	0.0061	++	0.0025	+	-0.0092	--	-0.0043	--	-0.0045	--	0.0061	++	-0.0042	-	-0.0076	---	0.0105	++	-0.0008		0.0067	+++	-0.0027	-
FCN2	0.0032	+	-0.0043	-	-0.0084	----	-0.0035	-	0.0033	++	-0.0009		-0.003	-	0.0163	+++++	0.0026	+	-0.0104	--	-0.0025	-	-0.001		0.0068	++
FCN3	-0.0048	-	-0.0057	--	0.0018	+	-0.0013		0.0025	+	-0.0047	--	0.0035	+	-0.0024	-	-0.0023	-	0.0221	+++++	-0.0032	-	-0.0025	-	-0.0066	--
FCRL1	0.0009		-0.0033	-	0.0015	+	0.0032	+	-0.0015	-	-0.0025	-	-0.0006		-0.0021	-	0.0009		0.003	+	0.0028	+	0.002	+	-0.0049	--
FCRL2	0.0003		-0.0037	-	-0.0029	-	0.0033	+	0.0021	+	-0.0011		0.0011		0.001		0.0025	+	0.0053	+	-0.0044	-	-0.0004		-0.0055	--
FCRL3	-0.0018		-0.0053	--	0		0.0013		0.0015	+	0.0024	+	-0.0039	-	-0.0001		0.0051	++	0.0019		0.0011		-0.0007		-0.0037	-
IKBKE	-0.0008		0.0011		-0.002	-	0.0009		0		0.0065	++	0		0.0019	+	-0.0001		-0.0063	-	-0.0041	-	-0.002	-	0.0047	++
FECH	-0.0003		-0.0031	-	0.0004		0.0025	+	0.0024	+	-0.0019	-	-0.0039	-	0.0008		0.0042	++	0.0019		-0.0033	-	0.0005		-0.0006
FERMT2	0.0158	++++	0.0059	++	-0.0059	---	-0.0015		-0.0037	--	-0.0118	----	0.0091	++	-0.0003		-0.0023	-	-0.0058	-	-0.0011		0.0055	++	0
FERMT3	0.0057	+	0.0027	+	-0.0001		-0.0044	-	-0.0021	-	-0.0035	-	-0.0005		0.003	+	-0.0027	-	-0.0035	-	0.0018	+	0.0001		0.0063	++
FGA	-0.0016		0.003	+	-0.0026	-	-0.0051	-	-0.0024	-	-0.0001		0.0237	++++++	-0.0015		-0.0023	-	0.0045	+	-0.0036	-	-0.0091	----	-0.0058	--
FGB	-0.0023	-	0.0015		-0.0045	--	-0.0063	--	0.001	+	0.0009		0.0177	++++	0.0032	+	0.0004		0.0009		-0.0028	-	-0.0088	---	-0.0042	-
FGFBP2	0.0017		-0.0029	-	0.0004		0.0017		-0.0024	-	-0.0058	--	0.0022	+	0.0003		0.0071	+++	0.0053	+	-0.0067	--	0.0023	+	-0.0035	-
FGFR1	0.0008		-0.0059	--	0.0023	+	0.016	++++	0.0037	++	0.0126	++++	-0.0108	---	-0.004	-	-0.001		-0.0135	---	-0.0049	--	-0.0028	-	0.0087	+++
FGFR1OP	-0.0015		-0.0072	--	0.0012	+	0.0042	+	0.0037	++	0.0017	+	-0.0084	--	0.0034	+	0.0031	+	-0.0002		-0.0036	-	0.0015	+	0.0009
FGFR1OP2	0.0011		-0.0036	-	-0.0004		-0.0009		0.0024	+	-0.0026	-	0.0004		0.0018	+	0.0044	++	0.0003		-0.0014		-0.0007		-0.0018	-
FGFR2	-0.0022	-	-0.0028	-	-0.0012	-	0.0096	+++	0.0026	+	0.0006		-0.0057	-	-0.0048	-	0.0038	+	0.0046	+	0.0019	+	0		-0.0088	---
IKZF3	-0.0022	-	-0.0021	-	-0.0004		0.0002		0.0003		-0.0008		0.0006		-0.0001		0.001		0.0051	+	-0.0037	-	0.0004		0.0006
FGFR4	0.0068	++	-0.0076	--	-0.0008		0.0122	+++	0.0011	+	-0.0002		-0.0003		-0.002	-	-0.0005		-0.0024	-	-0.0072	--	-0.0008		0.0021	+
FGG	0.001		0.0016		-0.0047	--	-0.0045	-	-0.0014	-	-0.0023	-	0.0199	+++++	0.0013		-0.0008		0.002		-0.0017	-	-0.0075	---	-0.0055	--
IKZF5	-0.0066	--	0.0017	+	0.005	++	-0.0003		0.0005		0.0087	+++	-0.0007		-0.0051	-	-0.0013		-0.0017		-0.0009		0.0009		0
FHL1	0.0059	+	0.0032	+	-0.0029	-	-0.0043	-	0.0021	+	-0.0049	--	0.0085	++	-0.0002		-0.0083	---	0.0023		-0.0058	--	-0.0013		0.0075	+++
IL12B	0.0004		0.0007		0.0039	++	-0.0069	--	-0.0006		-0.0016	-	-0.0042	-	-0.0052	-	-0.0009		0.0031	+	0.0135	++++	0.0023	+	-0.0037	-
FHL3	-0.0012		0.0073	++	0.0003		-0.0083	--	-0.0017	-	-0.0022	-	-0.0025	-	0.0032	+	-0.0026	-	0.0013		0.0007		0.0023	+	0.0057	++
IL12RB1	-0.0013		-0.0011		0.0023	+	-0.0033	-	-0.0001		-0.0013		-0.0102	---	0.0057	++	0.0093	+++	-0.0014		-0.0021	-	0.0016	+	0.003	+
IL17A	0.0031	+	0.003	+	-0.0012	-	0.0018		-0.0005		-0.0031	-	-0.0057	-	-0.0009		-0.0011		0.0006		-0.0022	-	0.0115	++++	-0.0036	-
FLNA	0.0017		0.0002		-0.0024	-	-0.0015		0.0011	+	0		-0.0026	-	0.0031	+	-0.0014	-	0.0042	+	-0.0073	--	0.0014	+	0.0039	+
FLT1	-0.005	-	0.0038	+	0.0063	+++	0.0012		0.002	+	0.0083	+++	-0.0079	--	-0.0072	--	-0.0041	--	-0.005	-	0.0057	++	-0.0001		0.0045	++
IL17F	0.0011		-0.0039	-	0.0075	+++	0.0049	+	-0.0002		0.0011		-0.0073	--	-0.0042	-	0.0039	+	-0.0033	-	-0.0017	-	-0.0003		0.0055	++
FN1	0.0277	+++++++	-0.0098	---	-0.004	--	-0.0008		-0.0027	-	-0.0163	------	-0.0007		0.004	+	0.0026	+	-0.0091	--	0.0024	+	0.0057	++	0.0061	++
IL17RC	0.0041	+	0.0001		0.0033	+	-0.0097	---	-0.0009		-0.0042	-	0.001		-0.0014		-0.0012		0.001		0.0053	++	0.0025	+	0.0026	+
FNTA	-0.0042	-	-0.0033	-	0.0002		0.003	+	0.0037	++	0.0056	++	0.0056	+	0.0002		-0.002	-	-0.0042	-	-0.0049	--	-0.0077	---	0.0067	++
IL1R1	0.0047	+	-0.0044	-	0.0088	++++	0.0015		-0.0007		-0.0021	-	-0.0013		-0.0053	-	0.0016	+	0.0009		-0.0021	-	0.0008		0.0009
FOS	0.0063	+	0.0017	+	0.0028	+	0.0025	+	-0.0037	--	-0.0026	-	-0.0024	-	-0.0013		0.0041	++	-0.0045	-	-0.0002		0.0019	+	-0.0011
FOXO1	-0.0021		-0.0044	-	0.0044	++	0.0003		0.0016	+	0.0074	+++	0.001		-0.0024	-	-0.0025	-	-0.0036	-	-0.0025	-	-0.0048	--	0.008	+++
FOXO3	-0.0006		-0.0014		0.0001		0.0027	+	0.0025	+	-0.0006		-0.003	-	0.0001		-0.0004		0.002		-0.0039	-	0.0013	+	0.0014
IL1RAPL2	-0.0008		-0.0004		-0.002	-	0.0118	+++	-0.0007		0.0035	+	0.0049	+	-0.0024	-	-0.0043	--	-0.0027	-	-0.0077	---	-0.0018	-	0.002	+
FOXO6	-0.0022	-	0.0081	+++	-0.0046	--	0.0017		-0.0037	--	-0.0015	-	0.0052	+	0.003	+	0.0004		-0.0028	-	-0.0024	-	0.0017	+	-0.0033	-
FOXP1	-0.0042	-	0.0103	+++	0.0025	+	-0.0056	--	-0.0021	-	0.0007		0.0009		-0.0038	-	-0.0034	-	0.0033	+	0.0019	+	0.0028	+	-0.0012
FOXP2	-0.006	-	-0.0058	--	-0.0011	-	0.0085	++	0.0037	++	0.0025	+	-0.007	--	0.0027	+	0.0046	++	0.005	+	-0.0052	--	-0.0017	-	-0.0038	-
FOXP3	-0.0101	--	0.014	++++	-0.0007		-0.0076	--	-0.0029	--	0.0069	++	0.0046	+	0.003	+	0.0008		-0.0051	-	-0.0017	-	-0.0009		0.0001
FOXP4	-0.0076	--	-0.0011		0.0011	+	-0.0008		0.0012	+	0.0092	+++	0.0017		-0.0011		0.005	++	0.0032	+	-0.0029	-	-0.0056	--	-0.0054	--
IL1RL1	0.0027	+	-0.0054	--	0.0048	++	-0.0059	--	-0.0001		-0.011	----	-0.0038	-	-0.0053	--	0.0004		0.0121	+++	0.0153	+++++	0.0016	+	-0.0052	--
IL1RL2	0.0043	+	-0.0052	--	0.0007		-0.0081	--	-0.0007		-0.006	--	0.0044	+	0.0029	+	0.0023	+	0.0032	+	0.0059	++	-0.0031	-	-0.0015	-
FRS2	-0.0023	-	-0.0018	-	0.0003		-0.0163	----	0.0018	+	-0.0003		0.0041	+	0.0065	++	0.0065	++	-0.0045	-	0.0122	++++	-0.0059	--	-0.0025	-
IL1RN	-0.0007		0.0017	+	0.0053	++	-0.0001		-0.0008		-0.0023	-	-0.0007		-0.0026	-	-0.0017	-	0.0045	+	-0.0021	-	0.0001		0.0014	+
IL2	0		0		0		0		0		0		0		0		0		0		0		0		0
FUT7	-0.0032	-	-0.0004		0.0016	+	0.0052	+	0.0024	+	0.0026	+	-0.0018		0.0005		-0.0003		0.0003		-0.0055	--	-0.002	-	0.0004
IL20RB	-0.0039	-	-0.003	-	-0.0018	-	0.0088	++	0		0.0074	+++	0.0063	++	-0.0006		0		-0.0026	-	-0.0067	--	-0.0052	--	-0.0016	-
FYN	0.0025	+	-0.0018	-	0.0015	+	-0.0018		-0.0017	-	-0.0006		0.0012		-0.0012		0.0016	+	0.0009		-0.004	-	0.0014	+	0.0034	+
FZD1	0		-0.0042	-	0.0013	+	-0.0022	-	0.0014	+	0.0054	++	0.0022	+	0.0005		0.0015	+	0.0014		-0.0057	--	-0.002	-	-0.0006
GAA	0.0064	+	-0.0038	-	-0.0054	--	-0.0019	-	0.0015	+	0.0005		-0.0003		0.0085	++	-0.0003		-0.0072	-	-0.0004		-0.0046	--	0.0066	++
GAB1	-0.0029	-	0.0022	+	-0.0024	-	-0.0003		0.0029	++	-0.0004		-0.0021	-	0.0028	+	0.0023	+	0.0047	+	-0.0034	-	-0.0002		-0.0045	--
GAB2	0.0034	+	0.002	+	0.0014	+	-0.0007		-0.0018	-	-0.0017	-	0.0037	+	-0.0008		-0.0006		0.0018		-0.0026	-	0.0005		-0.0033	-
GABPA	0.0061	+	-0.0062	--	0.0067	+++	0.0028	+	-0.0015	-	-0.0039	-	-0.0027	-	-0.0052	-	-0.0006		-0.005	-	0.0037	+	0.0014	+	0.0078	+++
IL21R	-0.0045	-	0.0057	++	-0.0011		-0.0028	-	-0.0006		0.0058	++	-0.0045	-	0.0031	+	-0.001		-0.0064	-	-0.0029	-	0.0046	++	0.0058	++
IL22RA2	0.0033	+	-0.002	-	0.003	+	0.0043	+	-0.0004		-0.0031	-	-0.0057	-	-0.0024	-	-0.0034	-	0.0001		-0.0016	-	0.0073	+++	0.0031	+
GAD2	0.0017		-0.0046	-	0.0017	+	-0.0044	-	0.0026	+	-0.0008		-0.0061	--	0.0011		0.003	+	-0.002		0.0085	+++	-0.0002		-0.0006
GADD45B	0.0002		-0.0015		0.0044	++	-0.0021	-	0.0029	++	-0.0017	-	0.0015		-0.0017		0		0.0031	+	-0.0009		-0.0036	-	0.0002
GANAB	0.0012		0.0015		-0.0008		-0.0066	--	-0.0011	-	0.0021	+	0.0015		-0.0004		-0.0038	-	0.0046	+	0.0005		0.0006		0.0008
GATA1	-0.0024	-	0.0101	+++	0.0004		-0.0054	-	-0.0031	--	-0.0034	-	0.0006		0.0004		0.0103	++++	-0.0016		0.0008		0.0001		-0.0053	--
IL23A	0.0021		0.0007		-0.0024	-	-0.0056	--	-0.0008		-0.0043	-	0.002		0.0055	++	0.0017	+	-0.0019		0.0006		-0.0011		0.0038	+
GATA3	-0.0028	-	0.0047	+	0.0023	+	-0.0022	-	-0.0013	-	0.0009		-0.0069	--	0.002	+	0.0038	+	-0.0014		-0.0074	--	0.005	++	0.0059	++
GATA4	-0.0027	-	-0.0003		0.0026	+	0.0079	++	0.0029	++	0.0064	++	-0.0029	-	-0.0072	--	-0.0016	-	0.0003		-0.0019	-	-0.0035	-	-0.0001
GATA5	-0.001		0.0202	++++++	-0.0042	--	-0.0079	--	-0.0038	--	-0.0028	-	0.0022	+	0.0018	+	-0.0033	-	-0.0063	-	0.001		0.0069	+++	0.0011
GATA6	-0.0076	--	0.0013		-0.0027	-	-0.0005		0.0026	+	0.0064	++	0.001		0.0003		0.0047	++	0.0039	+	0.0002		-0.0032	-	-0.0106	----
IL26	0.0075	++	-0.0005		0.0005		0.0015		-0.0007		-0.0047	--	-0.0033	-	0.001		-0.003	-	-0.0036	-	-0.0068	--	0.0071	+++	0.009	+++
IL27RA	0.0009		0.0003		0.0008		-0.004	-	-0.0008		0.0009		-0.0002		-0.0013		-0.0021	-	0.0036	+	-0.0018	-	0.001		0.0035	+
GDI1	0.0031	+	0.0016		-0.0013	-	0.0061	++	-0.0026	-	-0.0006		0.0014		-0.0003		-0.0035	-	-0.0025	-	-0.0034	-	0.0016	+	0.0016	+
GFI1	-0.003	-	0.0005		0.0011		-0.0027	-	-0.0014	-	-0.0032	-	0.0008		0.0016		0.0054	++	0.0037	+	-0.0031	-	-0.0001		0.0003
IL2RB	-0.0032	-	-0.0012		0.0011	+	-0.0059	--	-0.0004		-0.0007		0.0007		0.0023	+	0.0056	++	0.0044	+	-0.0017	-	-0.0021	-	0.0002
GIMAP2	0.0016		-0.0006		-0.0064	---	-0.0008		-0.0034	--	-0.0047	--	0.002		0.0107	+++	0.0044	++	-0.0085	--	0.0033	+	0.0012		-0.0005
GIT2	0.0023	+	-0.002	-	-0.0003		-0.0058	--	0.0024	+	-0.0025	-	-0.0003		0.0071	++	0.0024	+	-0.0028	-	-0.0003		-0.0009		0.0009
GK	-0.0043	-	-0.0048	-	0.0079	++++	-0.0012		0.0015	+	0.0033	+	0.0016		-0.0028	-	0.0019	+	0.003	+	-0.001		-0.0044	--	-0.0009
GLG1	-0.0056	-	0.0006		0.0007		-0.0056	--	0.0025	+	0.0088	+++	-0.0041	-	-0.0002		-0.0015	-	0.004	+	-0.0014		0.0033	+	-0.0029	-
IL2RG	-0.0026	-	0.0041	+	0.0033	++	-0.0062	--	0.0006		-0.0053	--	-0.0009		0.0016		0.0032	+	0.0073	++	-0.0045	-	0.0034	+	-0.0025	-
GLIPR2	-0.0025	-	-0.0002		0.0024	+	-0.0035	-	0.0019	+	0.0007		-0.0019		0.0036	+	0.0005		0.0001		0.0001		-0.0019	-	0.0007
GLRX5	-0.0007		-0.0013		0.0001		0.0004		0.001	+	-0.0015	-	-0.0006		0.0006		0.0064	++	0.0003		-0.0014		-0.0013		-0.003	-
GLS	-0.0006		-0.0001		-0.0004		-0.0012		-0.0024	-	-0.0029	-	0.001		0.0033	+	0.0033	+	-0.0033	-	0.0047	++	0.0017	+	-0.0037	-
GLUL	0.004	+	-0.0067	--	0.0008		0.0002		0.0017	+	-0.004	-	-0.004	-	0.0032	+	0.0135	+++++	-0.0016		-0.0014		-0.0011		-0.005	--
GMEB1	-0.0065	--	0.0012		0.0021	+	0.0035	+	0.0013	+	0.0094	+++	-0.006	-	-0.0038	-	0.0011		-0.0005		0.0008		-0.0023	-	-0.0014
GMEB2	-0.0018		0.0003		0.0048	++	-0.0032	-	-0.0018	-	0.0007		-0.0001		-0.0032	-	0.0012		0.0049	+	0.0003		-0.002	-	0.0007
IL3RA	0		0		0		0		0		0		0		0		0		0		0		0		0
IL4R	-0.0042	-	0.0002		0.0035	++	-0.0047	-	-0.0005		0.0007		0.0013		0.0044	+	0.002	+	-0.0004		-0.0013		-0.0016	-	0.0005
IL7R	-0.0008		0.0004		0.0047	++	-0.0024	-	0.0006		0.0045	++	-0.0035	-	-0.0011		-0.0012		-0.006	-	-0.0049	--	-0.0006		0.0137	+++++
IL9	0.0002		-0.0038	-	-0.0025	-	-0.003	-	0.0009		-0.0025	-	-0.0032	-	0.0084	++	0.0131	+++++	-0.0033	-	0.0001		-0.0012		-0.0053	--
GNA12	0.0021		-0.0058	--	0.002	+	-0.0085	--	0.0013	+	-0.0048	--	-0.0041	-	0.0053	+	0.0164	++++++	-0.0007		0.0031	+	-0.0024	-	-0.0046	--
GNA13	0.0055	+	-0.0036	-	0.0054	++	0.003	+	-0.0012	-	-0.0059	--	-0.0034	-	-0.0018	-	0.0011		0.0001		-0.0017	-	0.0036	+	0.002	+
GNAI2	0.0012		0.0013		0.0042	++	-0.0024	-	-0.0012	-	0.0004		-0.0012		-0.0016		-0.0006		0.002		-0.0019	-	0.0014	+	0.0005
ILK	0.0026	+	0.004	+	0.0015	+	-0.0002		-0.0007		-0.0012		-0.0059	-	-0.0004		-0.0037	-	-0.0026	-	-0.0002		0.0031	+	0.007	++
IMPDH2	-0.0018		-0.0009		0.0017	+	-0.0062	--	0.0008		0.0017	+	0.0057	+	0.0011		-0.0014	-	0.0008		-0.0031	-	-0.0052	--	0.0069	++
GNAQ	-0.0032	-	-0.0007		0.0033	++	-0.0026	-	0.0013	+	0.0003		0		0.0013		-0.0026	-	0.0017		0.0003		-0.0001		0.0009
GNAS	-0.0016		0.0008		0.0001		-0.0041	-	0.0025	+	-0.0009		-0.0015		0.0026	+	0.0053	++	0.0005		-0.0022	-	-0.0016	-	-0.0001
INHBA	-0.0036	-	-0.0005		0.0053	++	0.0038	+	0.0008		0.0018	+	-0.0058	-	-0.0066	--	-0.0029	-	0.0018		0.0065	++	-0.0015	-	0.0016	+
GNB1	0.003	+	-0.0003		0.0069	+++	-0.0071	--	0.0026	+	-0.0012		-0.0031	-	-0.0037	-	0.0002		0.006	+	-0.0036	-	0.0041	++	-0.0008
GNB1L	0.0114	+++	-0.0036	-	-0.0024	-	-0.0015		-0.0027	-	-0.0015	-	0.0052	+	0.0023	+	0.0055	++	-0.0125	---	0.0026	+	-0.0022	-	0.0008
GNB2	-0.0004		0.006	++	0.0039	++	-0.0007		-0.0024	-	0.0006		-0.0047	-	-0.0014		0.0001		-0.0024		-0.0001		0.0023	+	0.0025	+
IQCF2	0.0018		-0.0019	-	-0.0013	-	0.0195	+++++	0.0002		0.0019	+	-0.0034	-	-0.0055	--	-0.0018	-	-0.0025	-	-0.0086	---	0.0027	+	-0.0008
GNG10	-0.0015		-0.0049	--	0.0003		0.0028	+	0.0041	++	0.0009		0.0044	+	0.0019	+	0.0011		0.0008		-0.0063	--	-0.0032	-	-0.0023	-
GNG11	0.0011		0.0012		-0.0014	-	0.0014		0.0046	++	-0.0008		0.0036	+	-0.004	-	-0.0084	---	0.0024		-0.0004		-0.0033	-	0.0044	++
GNG12	0.0001		0.0065	++	-0.0019	-	-0.0042	-	0.0032	++	-0.0021	-	0		-0.0018	-	-0.0018	-	-0.0008		0.0033	+	0.002	+	-0.0016	-
IQCK	0.0131	+++	-0.0019	-	-0.0021	-	0.0059	++	-0.0008		-0.0086	---	-0.008	--	0.0006		-0.0017	-	-0.0072	--	0.0003		0.0089	+++	0.0059	++
GNG3	0.0059	+	-0.0082	---	0.0033	++	-0.0035	-	0.0037	++	-0.0023	-	0.0009		-0.0038	-	-0.0003		0.0011		0.0053	++	-0.0046	--	0.0031	+
IQGAP1	0.0022	+	-0.0032	-	0.0047	++	-0.001		-0.0005		-0.0012		-0.0019		0.0002		-0.0003		0.0007		-0.0007		0.0013	+	0.0013
IRAK2	-0.0037	-	0.0002		0.0047	++	-0.0036	-	0.0007		0.0018	+	-0.0067	--	0.002	+	0.0013		-0.0025	-	0.0037	+	-0.0014	-	0.0047	++
IRF2BP1	-0.0023	-	-0.0044	-	0.0008		0.0028	+	0.0008		0.0036	+	-0.0033	-	-0.0008		0.0046	++	-0.0012		0.0034	+	-0.0039	--	-0.002	-
GNL3	0.0055	+	-0.0026	-	0.0008		0.0049	+	-0.0023	-	-0.0021	-	-0.0042	-	-0.0003		-0.0005		-0.0072	--	0.0007		0.0033	+	0.0064	++
GNL3L	0.0018		-0.0076	--	-0.004	--	-0.0049	-	0.0022	+	0.0037	+	0.0038	+	0.008	++	0.0025	+	0.0001		-0.0039	-	-0.0019	-	-0.0031	-
IRF5	-0.0047	-	-0.0011		-0.0014	-	-0.0101	---	-0.0005		0.0041	+	0.0039	+	0.0035	+	-0.001		0.007	+	0.0066	++	-0.0064	--	-0.0038	-
GNRH1	-0.0008		0.0029	+	0.0003		0.0096	+++	-0.0012	-	0.001		0.0049	+	-0.0029	-	-0.0038	-	0.0016		-0.0108	----	-0.0004		0.0005
GOPC	0.0052	+	-0.0082	---	0.0041	++	0.0079	++	-0.0011	-	-0.0023	-	-0.0034	-	-0.0035	-	-0.0017	-	-0.0025	-	-0.0037	-	0.0029	+	0.0085	+++
ISG15	-0.0022	-	0.011	+++	-0.0005		0.0029	+	-0.0008		-0.0026	-	-0.0026	-	-0.0032	-	-0.0055	--	0.0041	+	-0.0022	-	0.0031	+	0.0011
ISG20	0.0036	+	-0.0007		0.0006		0.0032	+	-0.0008		-0.0075	---	-0.006	-	0.0015		0		0.0052	+	-0.0013		0.0025	+	0.0013
GOSR2	-0.0028	-	-0.0028	-	0.0006		-0.0007		-0.0023	-	-0.0009		-0.0013		0.0022	+	0.0016	+	0.0042	+	0.0003		0.0027	+	-0.0023	-
ITFG3	0.0044	+	-0.0037	-	-0.0015	-	0.0021	+	-0.0002		-0.003	-	-0.0021	-	-0.0002		0.0102	++++	-0.0002		0.0018	+	-0.001		-0.0076	---
GP2	-0.0036	-	0.0028	+	0.0017	+	0.0007		0.0028	++	0.0031	+	0.001		-0.004	-	-0.0004		0.0022		-0.002	-	-0.0026	-	-0.0018	-
GP5	0.0035	+	-0.0043	-	0.0031	+	0.0071	++	0.001	+	-0.0021	-	-0.0035	-	-0.0037	-	-0.0022	-	0.0019		-0.0041	-	0		0.005	++
ITGA5	0.005	+	-0.0036	-	-0.0042	--	0.0025	+	0.0004		0.0042	+	-0.0011		0.007	++	0.0008		-0.0065	-	-0.0054	--	-0.0016	-	0.0019	+
ITGA8	-0.0061	-	0.0087	+++	0.0014	+	-0.0019	-	0.0005		0.0049	++	-0.004	-	-0.0049	-	-0.001		-0.0023		0.0064	++	0.0027	+	-0.0037	-
ITGAD	0.001		-0.0035	-	0.0004		-0.0041	-	0.0006		0.0006		-0.0058	-	0.0055	++	0.0068	+++	-0.0064	-	0.0018	+	-0.0001		0.0035	+
GPR18	-0.0047	-	-0.0043	-	0.0051	++	-0.0012		0.0026	+	0.007	++	0.0022	+	-0.0057	--	-0.0014	-	0.0007		0.0022	+	-0.0067	---	0.0032	+
ITGAV	-0.0029	-	0.0004		-0.002	-	-0.0062	--	0		0.0003		-0.0004		0.0064	++	-0.0024	-	-0.0025	-	0.0029	+	-0.0004		0.0061	++
GRAP2	0.0034	+	0.0006		-0.0021	-	0.0013		0.0042	++	-0.0037	-	0.0032	+	-0.0022	-	-0.0059	--	0.0037	+	-0.0067	--	-0.001		0.0065	++
GRB2	0.0049	+	-0.0045	-	-0.0008		-0.0028	-	0.0017	+	-0.0012		-0.0017		0.0051	+	0.0019	+	0.0003		-0.0018	-	-0.0008		-0.0007
GRIA1	0.0036	+	-0.0006		0.0004		-0.0005		-0.0012	-	-0.005	--	-0.0041	-	-0.0006		0.0027	+	0.0002		0.0044	+	0.005	++	-0.0034	-
ITGAX	0.0018		0.0005		-0.0057	---	-0.006	--	-0.0004		-0.003	-	-0.0001		0.0137	++++	0.0027	+	-0.0062	-	0.0006		-0.0004		0.0014
ITGB1BP2	-0.0072	--	0.008	++	0.0002		-0.01	---	-0.0001		0.0001		0.003	+	0.0015		0.0015	+	0.0049	+	0.0014		-0.0016	-	-0.0024	-
ITGB2	0.0028	+	-0.0017	-	-0.0081	----	0.0126	+++	0.0002		0.0031	+	-0.0048	-	0.0096	+++	0.0003		-0.0077	--	-0.0112	----	0.0023	+	0.0015	+
ITGB4	0.0038	+	-0.0015		-0.0017	-	0.0004		0.0008		-0.0019	-	-0.0009		0.0001		0.0016	+	0.0013		0.0017	+	-0.0005		-0.0036	-
ITM2C	-0.0031	-	0.0019	+	0.0007		0.0051	+	0.0005		0.0045	++	-0.0086	--	-0.0015		-0.0029	-	-0.0017		-0.0016	-	0.0037	+	0.0039	+
ITPR3	-0.0016		-0.003	-	0.0018	+	0.0001		0.0002		0.0031	+	-0.007	--	-0.0018	-	0.005	++	0.002		0.0023	+	0.0017	+	-0.0036	-
JAK1	0.0051	+	-0.0024	-	0.0005		-0.0094	---	0.0001		-0.0019	-	0.0015		0.003	+	0.0018	+	0.0047	+	-0.0014		0.0026	+	-0.004	-
GSN	0.0009		0.0052	++	0.0029	+	-0.0024	-	-0.0024	-	-0.0018	-	-0.0043	-	0.0009		-0.0017	-	-0.0024		0.0012		0.0023	+	0.0049	++
JAK3	-0.0023	-	-0.0032	-	0.0029	+	-0.0006		-0.0001		0.0012		0.0008		0.0037	+	0.0011		0.0007		-0.0033	-	-0.0016	-	0.0004
GSTM1	0.0049	+	0.0022	+	-0.0041	--	-0.0012		-0.0018	-	-0.0041	-	0.0026	+	0.0015		0.001		-0.0011		0.0014		0.0051	++	-0.0062	--
GSTM2	0.002		0.0017	+	-0.0038	--	-0.0013		0.0014	+	-0.0037	-	-0.0058	-	0.007	++	-0.0033	-	-0.0031	-	-0.0017	-	0.0059	++	0.0059	++
GSTM4	0.0052	+	-0.0014		-0.005	--	-0.0119	---	0.0027	+	-0.006	--	0.0021	+	0.0103	+++	-0.0006		-0.0032	-	0.0015		-0.0005		0.007	++
JUNB	0.0004		-0.0003		0.0022	+	-0.0029	-	0.0002		-0.0024	-	-0.0001		0.0018	+	0.0013		0.0031	+	0.0002		-0.0018	-	-0.0014
GYPB	0.0007		-0.0039	-	0.0008		-0.001		0.0023	+	-0.0009		-0.0051	-	0.002	+	0.0081	+++	-0.0019		0.0006		-0.0001		-0.0021	-
GZMA	0.0019		-0.0005		-0.0015	-	0.0029	+	-0.0016	-	-0.0035	-	0.0016		0.003	+	0.0046	++	-0.0077	--	-0.0039	-	0.0011		0.0046	++
JUND	-0.0045	-	0.0083	+++	-0.0001		-0.0045	-	-0.0003		0		-0.0048	-	0.0008		0.0046	++	-0.0014		0.0038	+	0.0008		-0.0018	-
KCNE3	0.0065	++	-0.0055	--	0.0022	+	0.004	+	-0.0001		-0.0049	--	0.0006		-0.0015		-0.0032	-	0.0025	+	-0.0001		-0.001		0.0016	+
GZMK	0.0018		0.0018	+	0.0016	+	0.0032	+	-0.0039	--	-0.0059	--	-0.0083	--	0.0012		0.0033	+	-0.002		-0.0035	-	0.0104	++++	0.0036	+
GZMM	0.0021	+	0.0044	+	-0.0011	-	0.0004		-0.0023	-	-0.0003		-0.0039	-	-0.0016		0.0039	+	-0.0057	-	0.0043	+	0.0033	+	-0.002	-
H3F3A	0.0011		0.0001		0.0042	++	-0.0024	-	0.0015	+	0.0002		-0.0016		-0.0014		-0.0018	-	-0.0009		-0.0021	-	0.0025	+	0.0029	+
HAVCR1	-0.0018		0.0001		-0.0014	-	-0.0052	-	0.0014	+	0.0026	+	0.0097	++	0.0036	+	-0.0047	--	-0.0052	-	-0.001		-0.009	---	0.0103	++++
KCNJ9	0.0009		-0.0018	-	0.0006		-0.0018		-0.0004		-0.0011		0.0054	+	-0.0017		0.0002		0.0019		-0.0007		-0.0002		-0.0019	-
KDM6B	-0.0007		-0.0005		0.0024	+	0.0022	+	0.0002		0.0029	+	-0.0047	-	0.0024	+	0.0016	+	-0.0017		-0.0036	-	-0.0008		0.0011
KIR2DL1	0		0		0		0		0		0		0		0		0		0		0		0		0
KIR2DL2	0		0		0		0		0		0		0		0		0		0		0		0		0
HDAC1	-0.0019		-0.0025	-	0.0006		0.0015		0.0013	+	0.0017	+	-0.0045	-	0.0019	+	-0.0013		0.0016		-0.0042	-	0.0002		0.0057	++
HDAC10	-0.006	-	-0.0012		-0.0001		0.009	++	0.0029	++	0.0053	++	-0.0084	--	-0.0022	-	-0.0092	---	0.0061	+	-0.0049	--	0.0019	+	0.0061	++
HDAC2	0.0054	+	0.0015		0.0065	+++	0.0015		-0.0032	--	-0.002	-	-0.0063	--	-0.0024	-	-0.0003		-0.0122	---	-0.0025	-	0.0068	+++	0.0139	+++++
HDAC3	-0.0002		-0.0045	-	0.0038	++	-0.0013		0.001	+	0.0032	+	-0.001		-0.0044	-	-0.0037	-	0.0069	+	-0.0001		-0.002	-	0.002	+
HDAC7	-0.0035	-	0.0121	++++	-0.0045	--	-0.0006		-0.0015	-	0.0095	+++	-0.004	-	0.0063	++	-0.0008		-0.0129	---	-0.0043	-	0.0012		0.0047	++
KIR2DL3	0.0005		-0.0005		0.0012	+	-0.0002		-0.0009		-0.0058	--	-0.0005		-0.0028	-	-0.0029	-	0.0119	++	-0.0012		0.0053	++	-0.0041	-
HERC1	-0.0022	-	-0.0033	-	-0.0005		0.0077	++	0.0019	+	0.0024	+	-0.0016		-0.0026	-	-0.0014	-	0.0039	+	-0.005	--	-0.0001		-0.0008
HGF	-0.0026	-	-0.0025	-	0.0068	+++	-0.0016		-0.002	-	-0.0002		0.0006		-0.003	-	-0.0027	-	0.0034	+	0.0037	+	0.0013		-0.0004
HGS	0.0014		-0.0009		0.0038	++	-0.0042	-	-0.002	-	-0.0028	-	-0.0057	-	0.0006		0.0039	+	0.0019		0.0044	+	0.0028	+	-0.0018	-
KIR2DL4	0		0		0		0		0		0		0		0		0		0		0		0		0
HIST1H2BO	0.0024	+	0.006	++	-0.0018	-	-0.0025	-	-0.0018	-	-0.0048	--	0.0103	+++	-0.0009		-0.0016	-	0.0011		-0.0065	--	0.0052	++	-0.0039	-
KIR2DL5A	0		0		0		0		0		0		0		0		0		0		0		0		0
HLA-B	-0.0029	-	0.0073	++	0.001		-0.007	--	-0.0032	--	0.0009		0.0062	++	-0.0013		0.0017	+	0.0005		0.0019	+	0.0017	+	-0.0063	--
KIR2DL5B	0		0		0		0		0		0		0		0		0		0		0		0		0
HLA-DMA	0.0061	+	-0.004	-	-0.0014	-	0.0019	+	0.0011	+	0.0003		0.0015		-0.0017		0.006	++	-0.0043	-	0.0014		-0.0027	-	-0.0049	--
HLA-DMB	0.0033	+	0.0022	+	0.0023	+	-0.0023	-	-0.0017	-	-0.0022	-	-0.0071	--	0.0001		-0.0036	-	-0.0061	-	0.0044	+	0.0052	++	0.0094	+++
KIR2DS1	0		0		0		0		0		0		0		0		0		0		0		0		0
KIR2DS2	0		0		0		0		0		0		0		0		0		0		0		0		0
KIR2DS3	0		0		0		0		0		0		0		0		0		0		0		0		0
HLA-DPB1	-0.0037	-	-0.0013		0.001		-0.0001		0.0011	+	0.0066	++	-0.0022	-	0.0008		0.0048	++	-0.0035	-	-0.0003		-0.0029	-	-0.0016	-
KIR2DS4	0		0		0		0		0		0		0		0		0		0		0		0		0
HLA-DQA1	-0.0044	-	0.0014		0.0016	+	-0.0018		-0.0011	-	0.0023	+	-0.0096	--	0.0026	+	0.0051	++	-0.0034	-	0.0021	+	0.0048	++	0.0008
KIR2DS5	0		0		0		0		0		0		0		0		0		0		0		0		0
HLA-DQB1	-0.0056	-	0.0043	+	-0.0022	-	0.0029	+	-0.0018	-	0.0061	++	-0.0103	---	0.0026	+	0.0026	+	-0.0049	-	0.0021	+	0.0083	+++	-0.0051	--
HLA-DQB2	0.0138	+++	-0.0022	-	-0.0034	--	-0.0021	-	-0.0029	--	-0.0093	---	-0.0032	-	0.0059	++	0.0024	+	-0.007	-	0.0007		0.0083	+++	0.0022	+
HLA-DRA	-0.0037	-	-0.0044	-	0.003	+	0.0023	+	0.0022	+	0.0043	+	0.0033	+	-0.0075	--	-0.0022	-	0.0096	++	0.0015	+	-0.0052	--	-0.0058	--
KIR3DL1	0		0		0		0		0		0		0		0		0		0		0		0		0
KIR3DL2	0		0		0		0		0		0		0		0		0		0		0		0		0
KIR3DL3	0		0		0		0		0		0		0		0		0		0		0		0		0
HLA-DRB5	-0.0021		0.0028	+	-0.0018	-	-0.0001		-0.0013	-	0.0048	++	-0.0057	-	0.0033	+	0.0056	++	-0.0078	--	0.0002		0.0061	++	-0.004	-
KIR3DS1	0		0		0		0		0		0		0		0		0		0		0		0		0
KIR3DX1	0.0058	+	0.0023	+	0.0024	+	-0.002	-	-0.0007		-0.0018	-	-0.0035	-	0.0011		-0.0024	-	-0.011	--	-0.0022	-	0.0012		0.0161	++++++
KLF2	-0.0001		-0.0062	--	0.0052	++	-0.0032	-	-0.0001		0.0014		-0.0056	-	0.0018		0.0051	++	0.0052	+	-0.0029	-	-0.0003		0
HLA-G	-0.0082	--	-0.0069	--	0.0016	+	0		0.0044	++	0.0066	++	0.0045	+	-0.0004		-0.0006		0.0111	++	-0.0044	-	-0.0091	----	-0.0035	-
HLA-H	0.0104	++	-0.0116	----	-0.0041	--	-0.0053	-	0.001	+	-0.0083	---	0.0114	+++	0.0065	++	-0.0013		0.0091	++	-0.0054	--	-0.0046	--	-0.0001
KLF6	-0.0022	-	0.0004		0.0062	+++	0.0038	+	0.0003		0.0006		-0.0069	--	-0.0019	-	-0.0005		0.0027	+	-0.0047	--	0.0034	+	0.0011
HMGB1	0.0043	+	-0.001		0		0.0011		0.0027	+	-0.0048	--	-0.0015		-0.0006		-0.0013		-0.0012		-0.0056	--	0.0068	+++	0.0032	+
HMOX1	-0.0018		-0.0011		-0.0007		-0.0015		0.0018	+	0.0086	+++	-0.0031	-	0.0009		-0.0043	--	-0.0007		-0.0016	-	-0.0012		0.0039	+
HNF1A	-0.002		-0.0011		0.0027	+	-0.0048	-	0.0011	+	0.0023	+	-0.0038	-	-0.0002		-0.0046	--	-0.0041	-	0.0082	+++	-0.0021	-	0.0094	+++
HNRNPA1	0.0051	+	-0.0006		0.0038	++	-0.0025	-	-0.0022	-	-0.0057	--	-0.0014		-0.0013		-0.0017	-	-0.0011		-0.003	-	0.0068	+++	0.0081	+++
HNRNPA2B1	0.0029	+	0.0049	++	0.0059	+++	-0.0064	--	-0.0032	--	-0.0051	--	-0.0022	-	-0.0014		-0.0027	-	-0.0029	-	-0.003	-	0.0121	+++++	0.0071	++
HNRNPF	0.0067	++	0.0015		0.0031	+	-0.0092	--	-0.0025	-	-0.0057	--	-0.0001		0.0004		0.0019	+	0		-0.0022	-	0.0066	+++	0.0035	+
HNRNPK	0.0016		-0.0007		0.0063	+++	0.0033	+	0.0039	++	0.0007		-0.007	--	-0.0053	-	-0.0019	-	0.0017		-0.0081	---	0.0059	++	0.0033	+
HRASLS5	0.0032	+	-0.0049	--	-0.0011		-0.001		0.004	++	-0.0024	-	-0.0049	-	0.0011		-0.0021	-	-0.004	-	0.0073	++	-0.0028	-	0.0078	+++
HRG	0.0024	+	0.0015		-0.0046	--	-0.0038	-	-0.0027	-	-0.003	-	0.0248	++++++	-0.0006		-0.0015	-	0.0032	+	-0.0032	-	-0.0079	---	-0.0074	---
KLHDC3	0.0004		-0.0019	-	0.0018	+	-0.0029	-	-0.0005		-0.0024	-	0.0002		-0.0011		0.0066	++	0.004	+	0.0009		-0.0006		-0.005	--
HS3ST3B1	-0.0039	-	0.0045	+	0.0067	+++	0.0002		-0.0032	--	0.0012		-0.0005		-0.005	-	0.0012		0.002		-0.0026	-	0.0035	+	-0.0019	-
HSP90B1	0.0006		0.0057	++	-0.0002		0.0015		-0.0017	-	0.0008		-0.0048	-	0.0001		-0.0017	-	-0.0058	-	-0.0029	-	0.0095	++++	0.0016	+
HSPA2	0.0027	+	0.0004		-0.0014	-	-0.0026	-	0.0041	++	0.0034	+	-0.0049	-	0.0005		-0.0012		-0.0087	--	0.004	+	0.0003		0.0047	++
KLHDC7A	0.0026	+	0.0049	++	-0.0047	--	0.0024	+	0.0002		-0.0054	--	-0.007	--	0.0021	+	0.0024	+	-0.0038	-	0.0052	++	0.0041	++	-0.0023	-
HSPA6	0		-0.001		0.0008		0.0054	+	-0.0011	-	-0.0017	-	0.0013		0.0003		0.0001		0.0032	+	-0.0051	--	0.0001		-0.0024	-
ICAM1	0.0009		0.002	+	-0.0053	--	0.0023	+	0.003	++	-0.002	-	-0.0035	-	0.0071	++	0.0012		-0.0044	-	-0.0022	-	-0.0002		0.0006
ICAM2	-0.0026	-	0.0035	+	0.0056	+++	-0.0082	--	-0.0019	-	0.0042	+	0.0058	+	-0.0074	--	-0.0079	---	0.0071	+	0.001		-0.0016	-	0.004	+
ICAM3	0.0072	++	-0.0016		0.0015	+	0.0022	+	-0.0033	--	-0.0046	--	0.0014		0.0006		0.0028	+	-0.0016		-0.0015	-	0.001		-0.0022	-
ICAM4	-0.0081	--	-0.0032	-	0.003	+	-0.0004		0.0032	++	0.0074	+++	0.0016		-0.0027	-	0.0059	++	0.0049	+	-0.001		-0.009	---	-0.005	--
ICAM5	-0.0057	-	-0.0051	--	-0.0007		0.0082	++	0.0032	++	0.0101	+++	0.0028	+	-0.0017		-0.0019	-	0.0016		-0.0062	--	-0.0071	---	-0.0013
ICK	-0.0065	--	-0.0043	-	0.0034	++	-0.0007		0.0037	++	0.0056	++	-0.0038	-	-0.0028	-	0.0031	+	0.0032	+	0.0026	+	-0.0043	--	-0.0014	-
ICOS	0.0016		0.0009		-0.0014	-	0.0033	+	-0.001	-	-0.0048	--	-0.005	-	0.0028	+	0.0027	+	-0.0042	-	-0.0033	-	0.0061	++	0.0039	+
ICOSLG	0.0149	+++	-0.0067	--	0.0007		0.0036	+	-0.0017	-	-0.0106	----	-0.0018		-0.0041	-	0.0001		0.0012		0.003	+	0.0036	+	0.0007
ID3	-0.005	-	0.0009		0.0015	+	0.002	+	0.0024	+	0.0081	+++	-0.0115	---	-0.001		0.0021	+	-0.003	-	0.0009		0.0033	+	-0.0008
ID4	-0.002		0.0088	+++	-0.0021	-	0.0002		-0.0011	-	0.0042	+	0.0017		-0.0043	-	-0.0018	-	-0.0076	--	0.008	+++	-0.0001		-0.0036	-
IDE	0.0002		0.0018	+	0.0029	+	0.0055	+	-0.0018	-	0.0034	+	-0.0069	--	-0.0055	--	0.0021	+	-0.0035	-	-0.0018	-	0.0095	++++	-0.0039	-
KLHDC7B	-0.0027	-	0.0038	+	-0.0059	---	0.0027	+	-0.0001		-0.0027	-	-0.0052	-	0.0085	++	-0.0041	--	0.0006		-0.0029	-	0.0029	+	0.0044	++
IDO2	-0.0001		0.0002		-0.0014	-	-0.0001		0.0015	+	-0.0035	-	0.0049	+	0.003	+	0.0013		0.0021		-0.0063	--	-0.0035	-	0.0016	+
KLHDC9	0.0032	+	-0.0039	-	0.0021	+	0.0063	++	0.0002		-0.0041	-	-0.0095	--	-0.0028	-	-0.0027	-	0.0053	+	-0.0015		0.0073	+++	0.0017	+
IFI27	-0.004	-	-0.0007		0.0009		-0.0018		0.0035	++	-0.0004		-0.0048	-	-0.0002		-0.0022	-	0.0076	++	0.0005		-0.0001		0.0009
KLK1	0.0026	+	-0.0037	-	0.0008		-0.0109	---	0.0005		-0.0062	--	-0.0007		0.001		0		0.0086	++	0.0097	+++	0.0007		-0.0033	-
IFI27L2	0		-0.0043	-	0.0041	++	-0.0014		0.0027	+	-0.0008		-0.0028	-	-0.0044	-	0.0004		0.0042	+	0.0048	++	-0.0005		-0.0022	-
KLRC3	-0.0014		0		-0.0012	-	0.0007		-0.0002		-0.0006		-0.0036	-	0.0031	+	0.0122	+++++	-0.0044	-	-0.0012		0.0014	+	-0.0057	--
KLRC4	-0.0042	-	0.0004		0.0021	+	-0.0044	-	0		-0.0012		-0.0026	-	0.0018		0.0019	+	0.0023		-0.0006		0.0007		0.0042	+
IFI44	0.0006		0.0019	+	-0.006	---	0.0014		-0.002	-	-0.0071	--	0.0017		0.0081	++	-0.0027	-	0.0017		-0.0006		0.0022	+	-0.0006
IFI44L	-0.0024	-	0.002	+	-0.0044	--	0.0019	+	-0.0013	-	-0.0033	-	0.0009		0.0054	++	-0.0032	-	0.0028	+	0.0008		0.0004		-0.0014
IFI6	-0.0004		0.0074	++	-0.0036	--	0.0023	+	-0.0011	-	-0.0054	--	-0.0011		0.0021	+	-0.0053	--	0.004	+	-0.0022	-	0.0038	+	0.0005
LAGE3	-0.0021		0.005	++	-0.002	-	-0.0057	--	-0.0008		-0.0015		0.0011		0.0013		0.0047	++	-0.0001		0.0041	+	0.0031	+	-0.008	---
LAMB2	0.0075	++	-0.0028	-	-0.0028	-	0.0107	+++	-0.0001		-0.0027	-	-0.0028	-	-0.0041	-	0.0012		-0.0035	-	0.0018	+	0.0013	+	-0.0033	-
IFIT2	0.0092	++	-0.0021	-	-0.0022	-	-0.0001		-0.0012	-	-0.011	----	-0.001		0.0038	+	0.0006		0.0048	+	-0.0012		0.0028	+	-0.001
IFIT3	0.0049	+	0.0025	+	-0.0017	-	0.0016		-0.0018	-	-0.0078	---	-0.0016		0.0028	+	-0.0019	-	0.0016		-0.0015		0.003	+	0.0017	+
LAMP1	-0.0022	-	0.0027	+	0.0017	+	0.0014		-0.0003		0.0037	+	-0.0066	--	0.0014		-0.0009		-0.0015		-0.0021	-	0.0028	+	0.0011
IFITM1	0.0003		0.0002		-0.0012	-	0.0038	+	0.0022	+	-0.0079	---	-0.0022	-	0.0023	+	-0.0007		0.0082	++	-0.0059	--	0.0032	+	-0.0025	-
LAT	-0.0026	-	0.002	+	-0.0004		0.0002		-0.0004		-0.0001		0.0008		-0.0007		0.0005		0.0028	+	-0.0035	-	0.0023	+	-0.0011
IFITM3	-0.002		0		0.0025	+	-0.0059	--	0.0023	+	-0.0062	--	-0.0004		0.0003		-0.0024	-	0.0162	+++	-0.0015	-	-0.0006		-0.0026	-
LCK	0.0001		-0.0026	-	0.002	+	0.0001		0.0001		-0.0004		-0.0013		-0.0027	-	0.0012		0.0041	+	-0.002	-	0.0011		0.0005
IFITM5	-0.0001		0.0001		-0.0051	--	0.0046	+	0.0023	+	0.0036	+	0.0015		0.0027	+	-0.0018	-	-0.0008		-0.007	--	-0.0013		-0.0006
IFNA1	-0.0005		-0.0039	-	-0.0014	-	0.0006		0.0045	++	-0.0014		0.0015		-0.0004		-0.0003		0.0063	+	-0.0014		-0.003	-	-0.0027	-
IFNA10	-0.0055	-	0.0146	+++++	-0.0018	-	-0.0056	--	-0.0014	-	0.0002		0.0004		0		-0.0028	-	-0.0013		0.002	+	0.0029	+	0
IFNA13	0.011	+++	-0.0059	--	-0.0008		0.0151	++++	-0.0015	-	-0.004	-	-0.0017		-0.005	-	-0.001		-0.0032	-	-0.0048	--	0.0023	+	0.0015	+
LCP1	0.003	+	-0.0011		0.0058	+++	-0.0029	-	-0.0001		-0.002	-	-0.0029	-	0.0007		0.0016	+	-0.0015		-0.0021	-	0.0024	+	0.0022	+
IFNA16	-0.0012		-0.0001		-0.0046	--	-0.0086	--	-0.0015	-	-0.0037	-	0.0264	+++++++	0.0037	+	-0.0023	-	0.0088	++	-0.0059	--	-0.0096	----	-0.0057	--
IFNA17	-0.0002		-0.0007		0.0011	+	-0.0062	--	0.0018	+	-0.0003		-0.0045	-	-0.0011		0.0044	++	-0.0027	-	0.0137	+++++	-0.0022	-	-0.0038	-
IFNA2	-0.0001		-0.0045	-	0.0024	+	-0.004	-	0.0015	+	-0.006	--	-0.0001		-0.0045	-	-0.0023	-	0.0184	++++	0.0031	+	0.002	+	-0.0076	---
IFNA21	0.003	+	-0.0021	-	-0.0026	-	0.0025	+	-0.0011	-	-0.0043	-	0.0146	++++	-0.0004		-0.0057	--	0.005	+	-0.0076	---	-0.0038	-	0.0015	+
LCP2	-0.001		-0.0008		0.0066	+++	-0.0029	-	-0.0001		0.0015	+	-0.003	-	-0.0001		0.0013		0.0025	+	-0.0044	-	0.0006		0.0017	+
IFNA5	-0.0013		-0.0011		-0.0026	-	-0.0053	-	0.0017	+	-0.0006		0.0136	+++	0.0013		-0.0005		0.0043	+	-0.0014		-0.0074	---	-0.0038	-
IFNA6	-0.0002		-0.0031	-	0		0.0002		0.0029	++	0.0006		-0.0033	-	0.001		-0.003	-	0.002		-0.0015		0.0014	+	0.0027	+
IFNA7	-0.003	-	0.0028	+	-0.0015	-	-0.0021	-	0.0028	+	-0.0023	-	0.0014		-0.0014		-0.0021	-	0.0093	++	-0.0009		-0.0001		-0.0042	-
LGALS13	0		0		0		0		0		0		0		0		0		0		0		0		0
LGALS2	0.0035	+	-0.004	-	-0.0006		0.0028	+	0.0007		-0.0034	-	-0.0093	--	0.0043	+	0.0034	+	-0.0019		-0.0029	-	0.0034	+	0.0052	++
LGALS3	0.001		-0.0043	-	0.0003		-0.0018		0.0006		-0.0032	-	-0.0019		0.0037	+	0.0152	++++++	-0.0015		-0.0004		-0.0021	-	-0.007	--
LGALS7	0		0		0		0		0		0		0		0		0		0		0		0		0
IFNE	-0.0006		-0.0015		0.0014	+	-0.0047	-	0.0019	+	-0.0047	--	-0.0055	-	-0.0021	-	0.0043	++	0.0083	++	0.0079	+++	0.0033	+	-0.0089	---
IFNG	-0.0004		0.0056	++	-0.0024	-	0.0067	++	-0.0032	--	-0.0006		-0.0002		0.0007		-0.0017	-	-0.0054	-	-0.0063	--	0.0062	++	0.0026	+
IFNGR1	-0.0006		-0.0046	-	0.0056	+++	0.0013		0.0012	+	0.0019	+	0.0009		-0.0016		-0.0015	-	-0.001		-0.0008		-0.0016	-	0.0014
LGALS7B	0		0		0		0		0		0		0		0		0		0		0		0		0
IFNK	0.0082	++	-0.0045	-	-0.0001		-0.007	--	-0.0012	-	-0.0043	-	0.0021	+	0.0035	+	0.0007		-0.0051	-	0.0077	+++	-0.0007		0.0015	+
IFNLR1	-0.0056	-	-0.0023	-	-0.0015	-	0.0059	++	0.0024	+	0.0076	+++	-0.0005		0.0003		-0.0002		-0.0002		-0.0069	--	-0.0028	-	0.0016	+
LGALS9	-0.0011		0.0017	+	-0.0004		-0.0014		-0.0003		-0.0019	-	-0.0013		0.0012		-0.0025	-	0.0077	++	-0.0009		0.0013	+	-0.0026	-
IGF1R	-0.0024	-	0.0008		0.0035	++	-0.0087	--	0.0012	+	-0.0002		-0.0013		0.0039	+	-0.0001		-0.0007		0.0038	+	-0.0013		0.0022	+
IGF2BP2	-0.0013		0		-0.0007		-0.0027	-	0.0019	+	-0.0016	-	-0.0029	-	0.0031	+	0.0113	++++	-0.0016		0.0004		-0.0015	-	-0.0053	--
LILRP2	0		0		0		0		0		0		0		0		0		0		0		0		0
IKBKG	0.0109	+++	-0.0035	-	0.0012	+	0.0004		-0.0013	-	-0.0071	--	0.0024	+	-0.0002		0.0052	++	-0.0025	-	-0.0037	-	0.001		-0.0001
IKZF2	0.0003		0.0014		0.0006		-0.0056	--	-0.0015	-	-0.0081	---	0.005	+	0.0008		-0.0023	-	0.0071	+	-0.0019	-	0.0005		0.0047	++
LIME1	-0.0024	-	-0.0041	-	0.002	+	-0.002	-	-0.0003		-0.0013		-0.0002		0		0.0021	+	0.0073	++	-0.0012		-0.0019	-	0.0008
IKZF4	0.0013		-0.0003		-0.0036	--	0.0089	++	-0.0016	-	0.0001		0.0017		-0.0009		-0.0003		0.0004		-0.0046	--	0.0021	+	-0.0041	-
LIMK1	0.0018		0.0027	+	-0.0096	----	-0.0003		0.0009		0.0001		0.003	+	0.0126	++++	0.006	++	-0.0086	--	-0.0095	---	-0.0034	-	0.0029	+
IL10	-0.0081	--	0.0049	++	-0.0041	--	-0.0019	-	0.0011	+	0.0071	++	-0.0068	--	0.0079	++	0.0016	+	-0.0076	--	0.002	+	0.003	+	-0.0012
IL10RA	0.0017		-0.0041	-	0.0038	++	-0.0047	-	-0.0022	-	0.0003		0.0003		-0.0033	-	0.0017	+	0.0085	++	-0.0012		0.0016	+	-0.0023	-
IL10RB	-0.0005		0.0032	+	0.0006		-0.0032	-	-0.0022	-	0		0.0032	+	0.0056	++	0.001		-0.0048	-	-0.0027	-	-0.0006		0.0014
IL11	0.0104	++	-0.0042	-	-0.0019	-	-0.0008		0.0012	+	-0.0051	--	-0.004	-	0.0019	+	0.0033	+	-0.0023		-0.0007		0.0049	++	-0.001
IL11RA	-0.0017		-0.0068	--	0.0018	+	-0.002	-	0.0026	+	-0.0006		-0.0013		0.0009		0.0045	++	0.0065	+	-0.001		-0.0039	--	-0.0009
IL12A	-0.0014		-0.0033	-	-0.001		0.0056	++	0.0034	++	0.0088	+++	-0.0085	--	0.0001		0.0038	+	-0.0093	--	0.0021	+	-0.0012		-0.0004
LIMK2	-0.0027	-	-0.0004		0.003	+	-0.0056	--	-0.0001		0.0001		0.0001		0.0063	++	0.0023	+	-0.0014		-0.0013		-0.0028	-	0.0028	+
LMAN2L	-0.007	--	0.0046	+	0.0014	+	-0.0054	-	-0.0004		0.0058	++	-0.0033	-	0.0014		-0.0024	-	-0.0044	-	0.0051	++	0.0012		0.0034	+
IL12RB2	0.0046	+	0.0034	+	-0.0031	-	-0.0048	-	-0.0037	--	-0.0081	---	0.0041	+	0.0051	+	0.003	+	-0.0036	-	-0.0004		0.0038	+	0.0012
IL13	-0.0004		-0.0033	-	0.0005		0		0.0017	+	-0.0041	-	-0.0063	--	-0.0005		-0.0025	-	0.0088	++	0.0024	+	0.0053	++	-0.0024	-
IL13RA1	0.0002		0.0022	+	0.0061	+++	-0.0012		-0.003	--	0.0018	+	0.0019		-0.0031	-	-0.0005		0.0003		-0.0013		-0.0004		-0.0005
IL13RA2	-0.0008		-0.0019	-	0.0001		0.0011		0.0043	++	0.0015	+	-0.0035	-	0.0018	+	-0.0037	-	-0.0023		-0.0037	-	-0.0022	-	0.0099	+++
IL15	0.0045	+	-0.009	---	-0.0055	---	0.0013		0.0036	++	-0.0044	--	-0.0028	-	0.0086	++	0.0031	+	-0.0029	-	0.001		-0.0004		0.0003
IL15RA	0.0057	+	0.0018	+	-0.0068	---	0.0006		-0.0011	-	-0.0033	-	-0.0053	-	0.0067	++	0.0022	+	-0.0106	--	0.0059	++	0.0036	+	0.0008
IL16	0.0044	+	-0.0008		0.0023	+	-0.0027	-	-0.0023	-	-0.0046	--	-0.0041	-	0.0015		-0.0007		-0.0021		0.0052	++	0.0034	+	0.0029	+
LMO2	0.0021		0.0056	++	-0.006	---	-0.0004		-0.0009		-0.0039	-	0.0006		0.0054	++	-0.0052	--	0		-0.0014		0.0037	+	0.0007
IL17B	0.0014		0.0038	+	-0.0003		-0.0005		-0.0018	-	-0.0016	-	0.0006		-0.002	-	0.0005		-0.003	-	0.005	++	-0.0009		-0.0003
IL17C	-0.0083	--	0.0138	++++	0.0024	+	-0.0072	--	-0.0018	-	0.0027	+	0.0038	+	-0.0011		-0.0004		0.0015		-0.0039	-	0.0007		-0.0004
LMTK3	-0.0038	-	-0.0015		-0.001		-0.0036	-	0.0008		0.0071	++	-0.0032	-	0.0038	+	0.0113	++++	-0.0065	-	0.0034	+	-0.0032	-	-0.0063	--
LPAR2	-0.0006		-0.0017	-	-0.0013	-	0.0004		-0.0008		0.0008		0.0026	+	0.0058	++	0.0026	+	-0.0004		-0.0047	--	-0.0008		-0.0033	-
IL17RA	-0.0012		0.0056	++	0.0005		-0.0046	-	-0.0015	-	0		0		0.0047	+	0.0004		-0.0029	-	-0.001		0.0018	+	-0.0005
IL17RB	0.0031	+	-0.0001		0.0003		0.007	++	-0.0011	-	-0.0018	-	-0.0116	---	-0.0006		-0.0003		-0.0035	-	0		0.0068	+++	0.0044	++
LPO	0.0018		0.0003		-0.0019	-	0.0052	+	0.0006		0.002	+	-0.0076	--	-0.0037	-	-0.0019	-	-0.0037	-	0.0097	+++	0.0012		-0.0022	-
LRIG3	0.0041	+	-0.0051	--	0.0038	++	0.0096	+++	0.0004		0.0026	+	-0.0055	-	-0.0044	-	-0.0005		-0.0049	-	-0.0031	-	0.0008		0.0044	++
IL17RE	0.0006		-0.0009		-0.0002		-0.006	--	0.0016	+	-0.0028	-	0.0027	+	-0.0004		0.0027	+	0.0047	+	0.0034	+	-0.0024	-	-0.004	-
IL17REL	0.007	++	0.0094	+++	-0.0081	----	-0.0003		-0.0044	--	-0.0064	--	0.0089	++	0.0058	++	0.001		-0.0077	--	-0.0068	--	0.0051	++	-0.0016	-
IL18	0.0104	++	-0.0107	---	0.0025	+	0.0082	++	0.0017	+	-0.0065	--	-0.0164	----	-0.0037	-	0.0043	++	-0.0002		0.0057	++	0.0096	++++	-0.0033	-
IL18BP	0.0043	+	-0.0054	--	0.0026	+	0.0021	+	-0.0011	-	-0.0029	-	-0.0107	---	-0.0005		0.0006		0.0007		0.0011		0.0077	+++	0.0036	+
IL18R1	-0.0004		-0.0011		0.0101	+++++	-0.0019	-	-0.0018	-	-0.0013		-0.0005		-0.0036	-	0.0008		0.001		-0.0014		0.0008		0.0025	+
IL18RAP	-0.0014		-0.0004		0.0091	++++	-0.0022	-	-0.0014	-	-0.001		-0.0023	-	-0.0028	-	-0.0001		0.0014		0.0007		0.001		0.0023	+
LRRC3	-0.0133	---	0.0107	+++	-0.0029	-	-0.0055	-	0.0004		0.0116	++++	-0.0007		0.0042	+	0.0015	+	-0.0032	-	0.0011		-0.0015	-	-0.0051	--
IL1A	0.0002		-0.0037	-	0.0032	+	0.0053	+	0.0038	++	0.0035	+	-0.0127	---	-0.0064	--	-0.005	--	0.0007		0.0054	++	0.0042	++	0.0024	+
IL1B	-0.004	-	0.0012		-0.0017	-	-0.005	-	0.0025	+	-0.0013		-0.0002		0.0067	++	0.0018	+	0.0034	+	-0.0009		-0.0022	-	-0.0022	-
IL1F10	-0.0059	-	0.0209	+++++++	-0.0019	-	-0.0055	-	-0.0029	--	0.0022	+	0.0028	+	-0.0022	-	-0.002	-	-0.0054	-	0.0008		0.0032	+	-0.001
LSP1	0.0017		0.0015		0.0001		-0.0031	-	0.0004		-0.0003		-0.0013		0.0026	+	0.0013		-0.0015		-0.0007		0.0008		-0.0006
IL1R2	0.0016		-0.0008		0.0064	+++	0.0013		-0.0025	-	-0.0027	-	-0.0003		-0.004	-	0		0.0018		-0.0004		0.0027	+	-0.0005
IL1RAP	-0.001		-0.006	--	0.0127	++++++	-0.004	-	-0.0016	-	-0.0005		-0.0006		-0.0055	--	0.0017	+	0.006	+	0.0014		0		-0.0005
IL1RAPL1	0.004	+	0.0021	+	-0.0018	-	-0.006	--	-0.0039	--	-0.007	--	0.0067	++	0.0006		-0.0003		0.0031	+	0.0043	+	0.004	++	-0.0059	--
LTA	0		0		0		0		0		0		0		0		0		0		0		0		0
LTB	0		0		0		0		0		0		0		0		0		0		0		0		0
LTBR	0.001		0.0003		0.0001		0.0023	+	0.0004		0.0064	++	-0.001		-0.0012		-0.0031	-	-0.0014		-0.002	-	-0.0015	-	0
LYN	0.0018		-0.0029	-	0.0013	+	-0.001		0.0005		-0.0005		0.0005		0.0043	+	0.0002		0.0001		-0.0036	-	-0.0012		0.0008
MAF	0.0002		-0.0013		-0.0013	-	0.0026	+	0.0004		0.0032	+	-0.0026	-	0.0039	+	0.0066	++	-0.0074	--	-0.0082	---	-0.0004		0.0046	++
IL20	0.0058	+	0.0016	+	-0.0022	-	0.0151	++++	-0.0026	-	-0.0035	-	-0.012	---	-0.0018		-0.0021	-	-0.0042	-	-0.0055	--	0.0158	++++++	-0.0012
MAGI3	-0.0013		-0.0042	-	0.0081	++++	0.0008		-0.0001		0.0034	+	0.0009		-0.0078	--	0.0012		0.0008		0.0045	+	-0.002	-	-0.0037	-
MAP2K7	-0.0021		0.0034	+	0.0037	++	0.0011		-0.0002		0.001		-0.0036	-	-0.0038	-	0.0058	++	-0.0014		-0.0009		-0.0001		-0.0011
IL21	-0.0068	--	0.0007		-0.0008		0.0055	+	0.0018	+	0.0103	++++	-0.0071	--	0.0007		0.0032	+	-0.0054	-	-0.0017	-	0.0004		-0.0027	-
MAP3K11	0.0005		0.0012		-0.0011	-	-0.0068	--	-0.0009		-0.0004		0.0014		0.005	+	0.0009		0.0046	+	-0.0012		-0.0012		-0.0026	-
IL22	-0.0028	-	0.0059	++	-0.0023	-	0.0001		-0.0013	-	0.0059	++	-0.0027	-	0.0023	+	-0.0014	-	-0.0055	-	-0.0037	-	0.0078	+++	-0.002	-
IL22RA1	-0.0014		0.0019	+	-0.0025	-	-0.0047	-	0.0039	++	-0.0004		-0.0024	-	0.0033	+	0.0013		0.0014		-0.0005		0.0016	+	-0.0023	-
MAPK15	0		0		0		0		0		0		0		0		0		0		0		0		0
MAPK1IP1L	-0.001		-0.0011		0.0031	+	0.0007		0.0009		-0.0004		-0.0012		-0.0026	-	-0.0014	-	0.0046	+	-0.0059	--	0.0039	++	0.0016	+
IL23R	-0.0028	-	0.0008		0.0007		0.0053	+	0.0011	+	0.0073	+++	0.0063	++	-0.0017		-0.008	---	-0.0041	-	-0.0115	----	-0.0051	--	0.0126	++++
IL24	-0.0046	-	0.0074	++	0.0034	++	-0.0087	--	-0.0026	-	-0.0021	-	-0.0076	--	-0.0016		0.0058	++	0.0027	+	0.0094	+++	0.0057	++	-0.0059	--
MAPK3	-0.0017		0.005	++	-0.0014	-	0.0045	+	-0.0008		-0.0027	-	-0.0018		0.0019	+	-0.0006		0.0027	+	-0.0045	-	0.0021	+	-0.0023	-
MAPKAP1	-0.0043	-	0		0.0028	+	0.0043	+	-0.0007		-0.0009		-0.0045	-	-0.005	-	-0.001		0.0145	+++	-0.0039	-	0.0061	++	-0.0081	---
IL27	-0.0054	-	0.0022	+	0.0002		-0.0038	-	0.0011	+	0.0068	++	-0.0036	-	0.0046	+	0.0023	+	-0.0059	-	0.0024	+	-0.002	-	0.0002
MAPKAPK3	0.0009		-0.0065	--	-0.0027	-	0.003	+	0		0.003	+	0.0046	+	0.0027	+	-0.0025	-	0.0017		-0.0019	-	-0.006	--	0.0007
IL2RA	-0.0032	-	0.004	+	0.0008		-0.013	----	0.001	+	-0.0028	-	-0.0082	--	0.0027	+	0.0011		-0.0031	-	0.0177	++++++	0.0002		0.0033	+
MARK3	0.0011		0.0013		0.0008		-0.0017		-0.0007		-0.0036	-	-0.0006		0.0021	+	0.0094	+++	-0.0035	-	-0.0011		-0.0005		-0.002	-
MATK	-0.0031	-	0.0003		0.0001		-0.0034	-	-0.0002		0.003	+	-0.0024	-	0.0006		0.0076	+++	-0.0007		0.0012		0.0002		-0.0044	--
IL3	-0.0045	-	0.0042	+	0.0008		-0.0064	--	0.0024	+	0.0004		-0.0006		-0.001		-0.0021	-	0.0043	+	0.0036	+	-0.0015	-	0.0003
IL31	0.0093	++	-0.0041	-	-0.0035	--	-0.0023	-	0.0031	++	-0.004	-	-0.004	-	0.0049	+	0.0046	++	-0.0078	--	0.0028	+	-0.0002		0.0023	+
IL31RA	0.0013		-0.0042	-	-0.0037	--	-0.0102	---	0.0027	+	-0.004	-	-0.0012		0.01	+++	0.0034	+	-0.0012		0.0062	++	-0.0021	-	0.0008
IL32	0.0039	+	0.0001		0.0003		-0.0012		-0.0022	-	-0.0047	--	0.0021	+	0.0002		0.0039	+	0.0002		-0.0052	--	0.0023	+	0.0021	+
IL33	-0.0011		0.0088	+++	0.0004		-0.01	---	-0.0018	-	0.0026	+	-0.0025	-	-0.0013		-0.0021	-	-0.0092	--	0.0145	+++++	0.002	+	0.0018	+
IL34	-0.004	-	-0.0038	-	-0.0008		-0.005	-	0.0038	++	0.0005		0.0021	+	0.0035	+	0.0088	+++	0.0004		0.0032	+	-0.0081	---	-0.004	-
MBL2	-0.0057	-	0.0052	++	0.0042	++	-0.0007		0.0001		0.0078	+++	-0.0083	--	-0.0029	-	0.0023	+	-0.0067	-	0.0048	++	0.0014	+	0
MBLAC1	0.0091	++	-0.0129	----	0.0037	++	-0.0028	-	-0.0008		-0.0087	---	0.0012		-0.0051	-	0.0065	++	0.0095	++	0.0098	+++	-0.0015	-	-0.0093	---
IL4I1	-0.0006		0.0002		0.0048	++	-0.003	-	-0.0017	-	0.0026	+	-0.0008		-0.0079	--	-0.0042	--	0.0078	++	0.0046	++	0.0021	+	-0.0032	-
MBLAC2	-0.0049	-	0.0023	+	-0.0025	-	-0.0061	--	0.0001		0.0052	++	0.011	+++	0.006	++	0.003	+	-0.0061	-	-0.0074	--	-0.0053	--	0.0029	+
IL5	-0.0057	-	0.0064	++	-0.0042	--	-0.001		0.0011	+	0.007	++	0.005	+	0.0019	+	-0.0002		-0.005	-	-0.0016	-	-0.0027	-	-0.0029	-
IL5RA	0.0005		-0.0023	-	0.0017	+	0.0041	+	0.0014	+	-0.0044	--	-0.0077	--	-0.0028	-	-0.004	-	0.0016		0.0046	++	0.0012		0.0073	+++
IL6	0.0011		-0.0014		-0.0002		0.0098	+++	-0.0011	-	-0.0007		-0.0015		-0.0053	-	-0.0021	-	0.0047	+	-0.0012		0.0023	+	-0.0047	--
IL6R	0.0016		0.004	+	0		-0.0052	-	-0.001	-	-0.0006		0.0003		0.0044	+	0.0017	+	-0.0036	-	0.0002		0.0009		-0.0013
IL6ST	-0.0052	-	-0.0011		0.0046	++	-0.0086	--	0.0034	++	0.0025	+	0.0051	+	0.0005		-0.0049	--	0.003	+	-0.0003		-0.0056	--	0.0065	++
IL7	-0.0068	--	0.0006		-0.0031	-	0.0009		0.0025	+	0.0045	++	0.0048	+	0.0031	+	0.0026	+	0.003	+	-0.0078	---	-0.0044	--	-0.0031	-
MCOLN1	-0.0034	-	0.0042	+	0.001		0.0001		0.0009		0		-0.0012		-0.0019	-	0.0026	+	0.0026	+	-0.0017	-	-0.0004		-0.0026	-
MED15	-0.001		-0.003	-	0.0023	+	-0.0003		0.0003		0.0021	+	-0.0069	--	0.0022	+	0.0076	+++	0.0009		-0.0041	-	-0.0009		0.0008
IL9R	-0.0004		-0.0039	-	0.0004		-0.0031	-	0.0043	++	0.0005		-0.0005		0.001		-0.0031	-	0.0037	+	-0.0012		-0.0015	-	0.0032	+
ILF3	-0.0042	-	0.0043	+	-0.0006		-0.0047	-	-0.0015	-	0.004	+	-0.0047	-	0.0028	+	0.0021	+	-0.0019		0.0003		0.0027	+	0.0016	+
MERTK	-0.0082	--	0.0064	++	-0.0002		-0.006	--	0.0006		0.0066	++	0.0011		0.0018		-0.0069	---	0.0036	+	-0.0025	-	0.0024	+	0.0005
METAP2	0.0074	++	-0.0008		0.0022	+	-0.0024	-	-0.0003		-0.0051	--	0.0002		-0.002	-	-0.0012		-0.005	-	-0.0008		0.0041	++	0.0076	+++
MFGE8	0.0071	++	-0.0063	--	-0.0031	-	0.0032	+	0.0006		-0.0055	--	-0.0008		0.0048	+	0.0079	+++	-0.0036	-	-0.0041	-	-0.0005		0
INSIG1	0.0043	+	-0.0086	---	-0.003	-	-0.0053	-	0.0034	++	0.0023	+	0.0025	+	0.007	++	0.0017	+	-0.0047	-	-0.002	-	-0.0033	-	0.0039	+
INTS6	-0.0017		0.0033	+	0.0034	++	0.0051	+	-0.0017	-	-0.0006		0.0001		-0.0011		-0.0012		-0.0051	-	-0.0051	--	0.0035	+	0.0037	+
MIAT	0.0004		-0.0012		0.0006		0.002	+	-0.0009		-0.0029	-	-0.0072	--	0.0036	+	0.0032	+	-0.0004		-0.0055	--	0.0074	+++	0.0022	+
MID1IP1	0.0049	+	0.0037	+	0.002	+	0.0005		-0.0004		-0.0023	-	-0.0049	-	-0.0032	-	-0.0005		-0.0007		0.0009		0.0018	+	0.0016	+
IQCF3	0.0026	+	-0.0058	--	-0.0009		0.0075	++	0.0045	++	-0.0019	-	-0.0059	-	-0.001		-0.0008		0.0035	+	-0.0044	-	0.001		0.0012
IQCG	-0.0071	--	0.0044	+	0.0015	+	-0.0021	-	-0.0026	-	0.0068	++	0.0024	+	-0.0028	-	-0.0018	-	-0.0023		0.0041	+	-0.0006		-0.0005
IQCH	-0.0109	---	0.0086	+++	0.0021	+	0.003	+	0.001	+	0.0028	+	-0.0073	--	-0.0024	-	-0.0018	-	0.0082	++	-0.0077	---	0.0062	++	-0.0012
IQCJ	0.0043	+	-0.0017	-	-0.0031	-	-0.0016		0.001	+	-0.0047	--	0.0017		0.0019	+	0.0072	+++	0.0017		-0.0007		0.0011		-0.0084	---
MIF	0		0		0		0		0		0		0		0		0		0		0		0		0
MIR380	0		0		0		0		0		0		0		0		0		0		0		0		0
IRAK1	0.0029	+	-0.0053	--	0.0004		0.009	++	0.0009	+	0.0027	+	-0.0026	-	-0.0043	-	-0.0041	--	0.0028	+	-0.006	--	-0.0009		0.0048	++
IRAK1BP1	-0.0016		0.0044	+	0.0039	++	-0.0023	-	-0.0015	-	0.0033	+	-0.0021	-	-0.0047	-	-0.0006		-0.0026	-	0.0023	+	0.0028	+	0.0008
MKL1	-0.0024	-	0.0033	+	0.0045	++	-0.0049	-	-0.0009		0.0006		-0.0088	--	0		-0.0004		0.0026	+	0.0046	++	0.0021	+	0.0017	+
IRAK3	-0.0011		-0.0016	-	0.0076	+++	0		-0.001	-	-0.0003		-0.0002		-0.0031	-	-0.0016	-	0.0019		-0.0015	-	0.0014	+	0.0016	+
IRAK4	-0.0058	-	-0.0068	--	0.0018	+	-0.0023	-	0.0021	+	-0.0012		0.0059	+	0.0054	++	0.0014	+	0.0073	++	-0.0045	-	-0.0042	--	-0.0026	-
IREB2	-0.0025	-	0.0056	++	0.0057	+++	-0.0114	---	-0.0011	-	-0.0007		-0.0113	---	0.0031	+	-0.0032	-	-0.0046	-	0.0064	++	0.0065	+++	0.0121	++++
IRF1	0.0035	+	-0.0025	-	-0.0002		-0.0041	-	-0.0011	-	-0.0041	-	-0.0019		0.0074	++	0.0045	++	-0.0027	-	0.0016	+	-0.001		0.0011
IRF2	0.0002		0.0002		0.0053	++	-0.0015		0.0019	+	-0.0009		-0.0012		-0.0018	-	0.0024	+	0.0023		-0.0046	--	0.002	+	-0.0025	-
MMP11	0		0		0		0		0		0		0		0		0		0		0		0		0
IRF2BP2	0.001		-0.0007		-0.0014	-	-0.0079	--	0.0017	+	-0.0023	-	-0.0019		0.0019	+	0.0002		0.0009		0.0074	++	-0.0021	-	0.0027	+
IRF3	-0.0059	-	0.002	+	0.0031	+	-0.0128	---	0.0015	+	0.002	+	-0.0065	--	0.0038	+	0.0067	++	0.0001		0.0054	++	-0.0019	-	0.0025	+
IRF4	0.0009		0.0036	+	-0.0002		0.0064	++	-0.0024	-	-0.0005		-0.0071	--	-0.0022	-	-0.0032	-	0.0004		-0.0041	-	0.0105	++++	0.0001
MMP14	-0.0026	-	0.0053	++	-0.0041	--	-0.0076	--	0.0001		0.0105	++++	0.0024	+	0.0051	+	0.0016	+	-0.0099	--	0.0014		-0.0002		-0.0035	-
MMP15	-0.0076	--	0.0136	++++	0.0011	+	-0.0106	---	-0.0001		0.0057	++	0.0025	+	0.0015		-0.0021	-	-0.005	-	-0.0007		-0.0015	-	0.0051	++
IRF7	-0.0064	-	-0.0015		0.0043	++	0.0042	+	0.0014	+	-0.001		-0.0038	-	-0.0056	--	-0.0039	-	0.0175	++++	-0.0031	-	0.0005		-0.0037	-
IRF8	0.0051	+	-0.0049	--	0.0007		-0.0036	-	-0.0014	-	0.0016	+	0.0042	+	-0.0039	-	0.0005		0.0026	+	0.0043	+	-0.0021	-	-0.0039	-
IRF9	0.0002		-0.0011		0.0046	++	0.0027	+	-0.0021	-	-0.001		-0.0003		-0.0027	-	-0.0039	-	0.005	+	-0.0021	-	-0.0001		0.0023	+
IRS2	0.0006		0.0037	+	0.0053	++	0.0024	+	-0.0018	-	0.001		-0.0032	-	-0.0028	-	-0.002	-	-0.0036	-	-0.0021	-	0.0023	+	0.0039	+
ISCU	-0.0004		-0.0003		-0.0001		-0.0014		0.0017	+	-0.0002		0.0014		-0.0008		0.003	+	-0.0011		0.002	+	-0.0023	-	-0.0022	-
MMP23B	-0.0008		0.0021	+	-0.0039	--	0.0067	++	-0.0003		0.0016	+	-0.0075	--	0.0047	+	0.0038	+	-0.0065	-	-0.0042	-	0.0063	++	-0.002	-
MMP25	-0.0022	-	0.0003		-0.0032	-	0.0038	+	0.0003		-0.0008		0.001		0.007	++	0.0001		0.0003		-0.0058	--	-0.0012		-0.0012
ISG20L2	0.0002		-0.0063	--	0.0015	+	-0.0036	-	0.0024	+	-0.0017	-	0.002		0.003	+	0.002	+	0.009	++	-0.0072	--	-0.004	--	0.0014	+
MMP26	-0.0005		0		-0.0062	---	-0.0047	-	-0.0004		-0.0016	-	0.0122	+++	0.0077	++	0.0005		-0.0006		-0.0022	-	-0.0049	--	-0.0025	-
ITGA1	0.0016		-0.0033	-	-0.0036	--	0.0031	+	0.0017	+	0.0002		0.0008		0.0067	++	0.0052	++	-0.0073	--	-0.0054	--	-0.0012		0.0004
MMP28	0		0		0		0		0		0		0		0		0		0		0		0		0
ITGA11	0.0087	++	-0.0051	--	0.0005		0.0084	++	0.002	+	-0.0013		-0.0069	--	-0.0024	-	-0.0013		-0.0073	--	-0.0032	-	0.0041	++	0.0067	++
ITGA2	0.0061	+	-0.0038	-	-0.0042	--	0.0118	+++	0.0019	+	-0.0015	-	0.0019		0.002	+	-0.0059	--	-0.0069	-	-0.011	----	0		0.0107	++++
ITGA2B	0.0053	+	0.0082	+++	-0.0054	--	-0.0021	-	0.002	+	-0.0023	-	0.0039	+	0.0019	+	-0.0065	--	-0.0079	--	-0.0018	-	-0.0016	-	0.009	+++
ITGA3	-0.0058	-	-0.0043	-	0.0008		0.0021	+	0.0029	++	0.007	++	-0.0022	-	0		0.0069	+++	-0.0018		0.0013		-0.0068	---	-0.0032	-
ITGA4	0.0022	+	0.0002		0.0003		-0.0033	-	-0.0028	-	-0.0033	-	-0.0002		0.0026	+	0.0001		-0.0024	-	-0.0013		0.0048	++	0.0049	++
MMP7	-0.0056	-	0.0128	++++	-0.0014	-	-0.0052	-	-0.0005		0.0002		-0.003	-	0.0013		-0.0007		-0.0016		0.0013		0.0038	+	0.0002
ITGA6	-0.0062	-	0.0009		0.0013	+	0.0037	+	0.0042	++	0.0044	+	-0.0048	-	-0.0015		-0.0069	---	-0.0024		-0.001		-0.0035	-	0.0123	++++
ITGA7	0.0171	++++	-0.0069	--	-0.0074	---	0.0039	+	-0.0012	-	-0.0072	--	0.0006		0.0074	++	0.002	+	-0.0114	--	-0.0013		0.0036	+	0.002	+
MOSPD2	-0.0045	-	0.0018	+	0.0035	++	0.0012		0.0002		0.0019	+	-0.0003		-0.0011		-0.0006		-0.0003		0.0014		-0.0013	-	-0.0018	-
ITGA9	-0.0043	-	-0.001		0.0012	+	-0.0008		0.0037	++	0.0018	+	-0.0036	-	-0.0034	-	-0.0031	-	0.0048	+	0.0075	++	-0.0034	-	-0.001
MPHOSPH6	0.0033	+	-0.0009		0.0004		-0.0029	-	0.0001		-0.0049	--	-0.0015		0.0013		-0.002	-	-0.0013		0.0003		0.0048	++	0.0052	++
ITGAE	0.0046	+	-0.0001		0.0002		0.002	+	-0.0028	-	-0.004	-	-0.0068	--	0.0024	+	-0.0004		-0.0071	-	0.0033	+	0.0051	++	0.0064	++
ITGAL	-0.0035	-	-0.0021	-	-0.0008		-0.0014		0.001	+	0.005	++	-0.0057	-	0.0043	+	0.0018	+	0.0013		-0.0034	-	0.0011		0.001
ITGAM	-0.0002		0.0017	+	0.001		0.0038	+	-0.0016	-	-0.0011		-0.0039	-	0.0015		-0.0008		-0.0026	-	0.0006		0.0027	+	0.0001
MPO	-0.0021		0.0056	++	-0.0002		-0.002	-	0.0005		-0.0029	-	-0.0048	-	-0.0002		-0.0024	-	0.0042	+	0.0024	+	0.0014	+	0.0015	+
MRC1	-0.0009		0.0052	++	-0.0021	-	-0.0027	-	-0.0002		0.0067	++	0.0024	+	0.0017		-0.0009		-0.0098	--	-0.002	-	0.0013	+	0.002	+
ITGB1	0.0101	++	-0.0006		-0.0027	-	-0.0001		0.0022	+	-0.0047	--	0.0051	+	-0.0026	-	-0.0058	--	-0.0007		-0.0057	--	0.0047	++	0.0033	+
ITGB1BP1	0.0013		0.0038	+	0.0017	+	0.003	+	-0.0029	--	-0.0038	-	-0.0089	--	-0.0028	-	-0.0017	-	-0.0015		0.0038	+	0.0072	+++	0.004	+
MRPL13	-0.0029	-	0.0092	+++	-0.0055	---	0.0034	+	-0.0006		-0.0007		-0.0025	-	0.0018		0.0008		-0.0064	-	0.0006		0.0076	+++	-0.0048	--
MSN	0.0046	+	-0.0013		0.0032	+	-0.0081	--	0.0005		-0.0015	-	-0.0025	-	0.003	+	0.0021	+	0.0025	+	-0.0046	--	0.0032	+	0.0013
ITGB3	0.0083	++	0.0043	+	-0.0032	-	-0.0013		0.0017	+	-0.0042	-	0.0035	+	-0.001		-0.0084	---	-0.0038	-	-0.0011		0.0005		0.0079	+++
ITGB3BP	0.0007		0.0107	+++	-0.0027	-	0.0029	+	-0.0014	-	-0.0046	--	-0.006	-	0.0016		-0.0038	-	-0.0052	-	-0.0047	--	0.0119	+++++	0.0046	++
MTNR1A	0.0015		-0.0003		-0.0021	-	-0.0043	-	-0.0002		-0.0033	-	0.0002		0.0045	+	0.0018	+	-0.0015		0.0032	+	0.0022	+	-0.0022	-
ITGB5	0.0038	+	0.0081	+++	-0.0009		-0.0007		0.0015	+	0.0012		0.0032	+	-0.0041	-	-0.0089	---	-0.004	-	-0.0031	-	-0.0009		0.0084	+++
MXD3	-0.0043	-	-0.001		0.0045	++	0.0025	+	0.0001		0.0024	+	0.0013		-0.0006		-0.0003		0.002		-0.0039	-	-0.0038	-	0.0013
ITGB7	-0.0039	-	-0.0024	-	0.0015	+	0.0009		0.0011	+	0.0028	+	-0.009	--	0.0004		0.0029	+	0.0033	+	-0.0016	-	0.0014	+	0.0022	+
ITGB8	-0.0027	-	0.0082	+++	-0.001		-0.0088	--	-0.0031	--	0.0002		0.011	+++	0		0.0001		0.0001		0.001		-0.0018	-	-0.0033	-
ITGBL1	0.0037	+	-0.0053	--	-0.0044	--	0.0105	+++	0.0027	+	-0.0001		0.0029	+	0.0005		0.0015	+	-0.0021		-0.0072	--	-0.0018	-	-0.0031	-
ITK	-0.0024	-	0.0011		0.0008		0.001		-0.0013	-	-0.001		0.0003		-0.0018	-	0		0.0035	+	-0.004	-	0.0023	+	0.0019	+
ITM2A	0.0026	+	0.0016	+	-0.0032	-	-0.0062	--	-0.0035	--	-0.0058	--	0.0022	+	0.0066	++	0.009	+++	-0.007	-	0.0025	+	0.0041	++	-0.0028	-
ITM2B	0.0058	+	-0.0025	-	0.0018	+	0.0002		0.0027	+	-0.0029	-	-0.0012		0		0.0006		-0.0009		-0.0024	-	-0.0004		0.001
MYADM	0.0011		-0.0016	-	0.0016	+	-0.0041	-	-0.0004		0.0012		-0.0049	-	0.0069	++	0.0039	+	-0.0055	-	-0.0003		0.001		0.0023	+
ITPKB	-0.0027	-	0.0063	++	0.0003		-0.0042	-	-0.0018	-	0.0016	+	-0.0054	-	0.0012		-0.0025	-	-0.0024		0.0028	+	0.0006		0.0082	+++
ITPR1	0.004	+	0.0006		0.0008		-0.0026	-	-0.0031	--	-0.0045	--	-0.004	-	-0.0016		-0.0019	-	0.0018		0.0058	++	0.006	++	0.0006
ITPR2	0.0044	+	-0.0099	---	0.0025	+	-0.0029	-	0.0026	+	-0.0028	-	-0.0003		0.0034	+	-0.0021	-	0.0018		-0.0019	-	0.0016	+	0.0034	+
MYH14	-0.0095	--	0.0191	++++++	-0.0003		-0.0046	-	-0.0001		0.0067	++	-0.003	-	-0.0027	-	-0.0024	-	-0.0058	-	0.0015	+	0.0023	+	0.0012
JAG1	0.0031	+	-0.0089	---	-0.0053	--	-0.0016		0.0044	++	0.0012		-0.0017		0.0091	+++	0.0015	+	-0.008	--	0.0068	++	-0.0056	--	0.0017	+
JAG2	-0.0077	--	0.0007		-0.0012	-	-0.0106	---	0.0027	+	0.0047	++	0.0122	+++	0.0005		-0.0018	-	0.0061	+	0.0034	+	-0.0095	----	-0.0038	-
MYH9	0.0044	+	0.0014		0.0018	+	-0.0045	-	-0.0006		-0.0007		-0.0056	-	0.0034	+	0.0027	+	-0.0044	-	-0.0016	-	0.0039	+	0.0026	+
JAK2	-0.0006		-0.0006		0.002	+	-0.0032	-	-0.0016	-	-0.0023	-	0.0031	+	0.0019	+	-0.0017	-	-0.0029	-	0.0054	++	-0.0022	-	0.003	+
MYL4	-0.0031	-	0.0077	++	0.0012	+	-0.0037	-	0.0005		-0.0019	-	0.0027	+	-0.002	-	0.0007		0.0036	+	-0.0038	-	0.0003		-0.0007
JMJD6	0.0039	+	-0.004	-	0.0028	+	-0.001		-0.002	-	-0.0035	-	0.0035	+	0.0013		0.0018	+	-0.0008		-0.0007		-0.0003		-0.0001
MYO1G	-0.0048	-	0.0003		0.0028	+	-0.0044	-	-0.0006		0.0039	+	-0.0063	--	0.0004		-0.0007		0.0074	++	-0.0039	-	0.0038	+	0.0024	+
JUN	0.004	+	-0.0014		-0.0058	---	-0.0053	-	0.0033	++	-0.0009		-0.0049	-	0.0085	++	0.0078	+++	-0.0073	--	0.0031	+	0.0005		-0.0028	-
NAMPT	0.0003		-0.003	-	0.0051	++	0.0018		0.0008		0.0001		0.0001		-0.0008		0.0009		-0.0002		-0.0029	-	-0.0023	-	0.0013
NCF2	0.0041	+	-0.0024	-	0.0027	+	0.001		0.0003		-0.0015	-	-0.002		0.001		0.0001		-0.0016		-0.0011		0		0.0011
KAT2A	0.0083	++	-0.0043	-	-0.0008		0.0131	++++	-0.0024	-	-0.0062	--	-0.009	--	-0.0023	-	-0.0022	-	0.0037	+	-0.0068	--	0.0081	+++	0.0033	+
NCK1	0		-0.0033	-	0.0012	+	0.0004		-0.0007		-0.0024	-	0.0035	+	-0.0025	-	0		0.0033	+	0.0007		0.0005		-0.0013
NCOR2	-0.0031	-	0.002	+	-0.0005		-0.0012		0		0.0089	+++	-0.0048	-	0.0007		-0.0005		-0.0012		-0.0041	-	0.001		0.0026	+
NCR1	-0.0007		-0.0011		-0.0048	--	0.0076	++	0.0009		0.0004		-0.0025	-	0.005	+	0.0004		-0.0031	-	-0.0047	--	0.0008		0.0003
NCR2	-0.0017		-0.0004		-0.003	-	-0.0078	--	-0.0005		-0.0026	-	0.0096	++	0.0042	+	0.0011		0.0041	+	0.0038	+	-0.0048	--	-0.005	--
NCR3	0		0		0		0		0		0		0		0		0		0		0		0		0
NDUFA7	-0.0031	-	0.0048	+	0.0041	++	-0.0028	-	0.0007		0.0017	+	-0.0077	--	-0.0022	-	-0.0041	--	0		-0.0008		0.0067	+++	0.0058	++
NDUFS6	0.0018		-0.0026	-	0.0008		-0.0026	-	0.0003		-0.0049	--	0.0011		-0.0029	-	0.001		0.0097	++	0.0005		0.0061	++	-0.0092	---
NEK3	-0.0075	--	-0.0028	-	0.002	+	0.0003		0.0005		0.0012		0.0075	++	-0.0056	--	-0.0054	--	0.0166	+++	-0.0001		-0.0046	--	-0.0059	--
NEK7	0.0043	+	-0.0033	-	0.0041	++	0.0063	++	0.0005		0.0007		-0.0005		-0.0008		0.0036	+	-0.0084	--	-0.0094	---	0.001		0.0049	++
NFAM1	0		0.0031	+	-0.0012	-	-0.0027	-	-0.0002		0.0015	+	-0.003	-	0.0064	++	0.0023	+	-0.0049	-	-0.0014		0.0014	+	-0.0008
NFATC3	-0.0043	-	0.0048	+	0.0032	+	0.0005		0.0005		0.0003		-0.0068	--	-0.0036	-	0.0019	+	0.0051	+	-0.0053	--	0.0038	+	0.0018	+
NFE2L2	0.0053	+	-0.0049	--	0.0022	+	0.0014		0		-0.0026	-	0.0004		0.0012		0.0015	+	-0.002		-0.0006		-0.0013	-	0.0002
NFKB1	-0.0003		-0.0007		0.0015	+	-0.0054	-	-0.0002		-0.0017	-	-0.0009		0.0033	+	0.001		0.0003		0.0037	+	-0.0009		0.0003
NFKBIA	0.0008		0.0033	+	0.0055	+++	-0.0041	-	0.0005		-0.0026	-	-0.0023	-	-0.0036	-	-0.0005		0.001		0.0034	+	0.0005		0.0011
NFRKB	-0.0079	--	-0.003	-	0.0008		0.0078	++	0.0009		0.0078	+++	-0.0043	-	-0.0011		-0.0021	-	0.0072	+	-0.0049	--	-0.0011		-0.0031	-
NINJ1	0.0035	+	0.0037	+	0.0034	++	0.0017		-0.0007		-0.0002		-0.0028	-	-0.0051	-	-0.0016	-	0.0008		-0.0006		0.0004		0.0007
NKG7	-0.0022	-	0.0012		-0.0003		-0.0005		-0.0002		-0.0029	-	0.0018		0		0.0037	+	0.0048	+	-0.0061	--	0.0034	+	-0.0031	-
NKIRAS1	0.0018		0.0029	+	-0.0013	-	-0.0075	--	-0.0006		-0.0029	-	0.0057	+	0.002	+	-0.0003		-0.0038	-	0.0037	+	-0.0011		0.002	+
NKIRAS2	0.0006		0.0048	++	-0.0003		0.0012		-0.0009		-0.0028	-	-0.0024	-	0.0017		0.0037	+	0.0009		-0.006	--	0.0006		0.0008
NLRC3	-0.0022	-	-0.0022	-	0.0002		0.0002		-0.0001		0.0009		0.0005		-0.0002		0.0032	+	0.0016		-0.0023	-	-0.0021	-	0.0014
KIT	-0.0047	-	0.0077	++	0.0029	+	0.0018		0.0014	+	0.0015	+	-0.0086	--	-0.0069	--	-0.0031	-	0.0022		0.0041	+	0.0027	+	0.0011
KLF1	-0.0003		0.0026	+	0.0024	+	-0.0066	--	-0.001	-	-0.0032	-	-0.002	-	0.0005		0.0107	++++	-0.0012		0.0037	+	-0.0005		-0.0041	-
NLRP10	0		0		0		0		0		0		0		0		0		0		0		0		0
NLRP11	-0.0014		0.0065	++	-0.0009		-0.0006		0.0003		0.0006		-0.0078	--	-0.0023	-	-0.0019	-	-0.0058	-	0.011	++++	0.0036	+	0.0001
KLHDC1	-0.0007		0.0027	+	0.0014	+	0.0017		-0.0012	-	-0.0011		0.0027	+	-0.0029	-	-0.0058	--	0.0009		-0.0021	-	0.0002		0.006	++
KLHDC10	0.0016		-0.0081	---	0.0017	+	0.0003		0.0014	+	-0.0054	--	0.0054	+	-0.0017		0.0004		0.0097	++	-0.0024	-	-0.0023	-	-0.0025	-
KLHDC2	0.0032	+	-0.0018	-	-0.0006		-0.001		-0.0013	-	-0.0051	--	-0.0009		0.0023	+	0.0093	+++	-0.0037	-	0.002	+	0.001		-0.0032	-
NLRP2	0		0		0		0		0		0		0		0		0		0		0		0		0
KLHDC4	-0.0024	-	-0.0018	-	0.0038	++	0.0018		0.0018	+	0.0014		-0.0007		-0.0049	-	-0.0027	-	0.0071	+	-0.0074	--	0.0004		0.0045	++
NLRP4	-0.0047	-	0.0145	+++++	-0.0024	-	-0.0054	-	-0.0008		0.0022	+	0.0037	+	-0.0031	-	-0.0032	-	0.0002		0.0022	+	0.0025	+	-0.0048	--
NLRP7	0		0		0		0		0		0		0		0		0		0		0		0		0
KLHDC8A	-0.0074	--	0.0063	++	-0.0007		-0.0061	--	0.0015	+	0.0038	+	-0.0011		0.0017		0.008	+++	-0.003	-	0.0046	++	-0.0046	--	-0.0044	--
KLHDC8B	0.0044	+	0.0068	++	-0.0034	--	0.0078	++	-0.0016	-	-0.0006		-0.0006		-0.0041	-	-0.0014	-	-0.0051	-	0.001		0		-0.0013
NLRX1	-0.0041	-	0.0039	+	0.0017	+	-0.0074	--	0.0008		0.0024	+	0.0013		0.0002		-0.0025	-	-0.0008		0.006	++	-0.0049	--	0.0037	+
KLHL25	0.0024	+	-0.003	-	0.0025	+	-0.0038	-	-0.0012	-	-0.0018	-	0.0018		-0.0038	-	0.0007		0.0029	+	0.0064	++	-0.0015	-	-0.0016	-
NMUR1	-0.004	-	-0.0037	-	0.0033	+	-0.0007		0.0002		-0.0021	-	-0.0018		-0.0017		0.0038	+	0.01	++	-0.0029	-	0.0003		-0.0019	-
NOD1	0.0069	++	-0.0072	--	-0.0009		-0.0049	-	0.0009		-0.0107	----	-0.0086	--	0.0035	+	0.0048	++	0.0059	+	0.0088	+++	0.0045	++	-0.0036	-
KLKP1	-0.0014		0		0.01	+++++	-0.0014		-0.0024	-	0.0003		-0.0026	-	-0.0073	--	-0.0013		0.0038	+	0.0006		0.0027	+	0.0024	+
KLRB1	0.0005		0.0014		0.0023	+	-0.0007		-0.0013	-	-0.0023	-	0.0045	+	0.0003		0.0033	+	-0.003	-	-0.0071	--	-0.0031	-	0.0075	+++
KLRC1	-0.0031	-	-0.0034	-	-0.0001		0.0015		0.0013	+	-0.0003		0.0036	+	0.0019	+	0.0074	+++	0.0009		-0.0047	--	-0.0048	--	-0.0023	-
KLRC2	0.0025	+	0.0058	++	-0.0002		0.0058	++	-0.0028	-	-0.0022	-	-0.0109	---	0.0017		0.0062	++	-0.0107	--	-0.0043	-	0.0105	++++	0.0028	+
NOTCH1	0.0062	+	-0.0043	-	-0.0019	-	0.0006		-0.0001		-0.0023	-	0		0.0053	+	0.0027	+	0.0006		-0.0045	-	-0.0002		-0.0024	-
NOX3	-0.0068	--	0.0069	++	-0.0013	-	-0.0026	-	0.0005		0.0051	++	0.0066	++	-0.0001		-0.0056	--	0.0016		-0.0038	-	-0.004	--	0.0026	+
KLRD1	0.0003		0.0012		0.0003		0.0004		-0.0037	--	-0.0038	-	0.0054	+	-0.0031	-	-0.0001		0.0054	+	-0.0026	-	0.0039	++	-0.0034	-
KLRF1	-0.0081	--	0.0022	+	0.0006		-0.0059	--	0.0017	+	0.0009		0.0129	+++	0.0006		-0.0005		0.0091	++	-0.0074	--	-0.0092	----	0.0008
KLRG1	-0.0047	-	-0.0021	-	0.0025	+	0.0019	+	0.0012	+	-0.0001		-0.0029	-	-0.0037	-	-0.0001		0.0099	++	-0.003	-	0.001		-0.0008
KLRG2	-0.0049	-	0.0185	++++++	-0.0007		-0.0046	-	-0.0036	--	0.0013		-0.0015		-0.0008		-0.0029	-	-0.0052	-	0.0005		0.0056	++	0.0023	+
KLRK1	0.002		0.0017	+	0.0005		-0.0012		-0.003	--	-0.0048	--	-0.0019		0.0026	+	0.0032	+	-0.0049	-	-0.0033	-	0.0051	++	0.0067	++
KRAS	0.0021		-0.0008		0.0066	+++	-0.002	-	-0.0015	-	-0.0028	-	-0.0035	-	0.0033	+	0.0027	+	-0.0065	-	-0.0072	--	0.0049	++	0.0091	+++
KRT18	-0.0085	--	0.0094	+++	-0.001		-0.0024	-	0.003	++	0.0049	++	-0.0025	-	0.0009		-0.0033	-	0.0005		-0.004	-	0.0001		0.0031	+
LAG3	-0.0032	-	0.004	+	0.0011	+	-0.0006		-0.0023	-	-0.0019	-	0.0003		-0.0017		0.0003		0.0065	+	-0.004	-	0.0041	++	-0.0021	-
NOX4	-0.0028	-	0.0006		0.0009		-0.0058	--	0.0008		0.001		-0.0024	-	-0.0012		0.0011		0.0004		0.0117	++++	-0.0022	-	-0.0032	-
LAIR1	-0.013	---	0.0022	+	-0.0047	--	-0.0134	----	0.004	++	0.0063	++	0.0094	++	0.0119	+++	0.0001		0.0053	+	-0.0057	--	-0.0077	---	-0.0004
LAIR2	-0.0019		-0.0038	-	0.0017	+	-0.0015		0.001	+	-0.0041	-	0.0027	+	-0.0028	-	-0.0024	-	0.0156	+++	-0.0011		-0.0008		-0.0047	--
NOX5	0.0103	++	-0.0061	--	0.0005		0.0147	++++	0		-0.0047	--	-0.0087	--	-0.0077	--	-0.0004		-0.0019		0.0026	+	0.0057	++	-0.0021	-
NPM1	0.0044	+	0.0019	+	-0.0006		0.0004		0.0004		-0.0038	-	-0.0004		-0.0004		0.0029	+	-0.0049	-	-0.0041	-	0.0061	++	0.0003
LAMP2	-0.0009		0.0005		0.002	+	-0.0025	-	0.0012	+	0.0003		-0.0009		0.002	+	-0.0007		-0.002		0.002	+	-0.0003		-0.0002
LAMP3	0.0031	+	0.0003		-0.0038	--	0.0042	+	0.0018	+	-0.0058	--	-0.0052	-	0.0046	+	0.0014	+	0.0007		-0.0038	-	0.0033	+	-0.0004
NRGN	0.0027	+	0.0096	+++	-0.0027	-	-0.0013		0.0005		-0.0014		0.0042	+	-0.0027	-	-0.0088	---	0.0002		-0.0029	-	0		0.0054	++
LATS2	0.0095	++	0.0003		-0.0039	--	0.0008		-0.001	-	-0.0059	--	0.0027	+	0.0036	+	-0.0009		-0.0044	-	-0.001		0.0025	+	-0.0007
NUMB	0.0017		-0.0031	-	0.0041	++	0.0002		0.0008		0.0024	+	-0.0005		0.0009		0.0015	+	-0.0026	-	-0.0034	-	-0.0014	-	0.0006
LCN2	-0.0005		0.0026	+	0.007	+++	-0.0003		-0.0034	--	-0.0024	-	-0.0007		-0.007	--	-0.0031	-	0.0024	+	0.0057	++	0.0021	+	0.0002
OAS3	-0.0011		-0.0033	-	0.0003		-0.0028	-	0.0007		-0.0101	---	-0.0008		0.0012		-0.0032	-	0.0231	+++++	-0.0014		0.0016	+	-0.0064	--
OLR1	-0.0014		0.0005		0.0009		0.0061	++	0.0008		0		-0.0094	--	-0.0048	-	-0.0018	-	-0.0017		0.0105	+++	0.0008		-0.0003
ORAI2	-0.0013		0.0026	+	0.002	+	0.0051	+	0.0009		0.0005		-0.004	-	-0.0036	-	-0.0029	-	0.0017		0.0003		0.0001		-0.0004
LGALS1	-0.0052	-	0.0036	+	-0.0004		-0.001		0.0044	++	0.0038	+	-0.0024	-	0.0014		-0.0007		-0.0014		-0.0046	--	0.0005		0.0018	+
LGALS12	0.0002		0.0007		0.0021	+	-0.0066	--	0.0029	++	-0.0073	--	-0.0072	--	-0.0005		-0.0085	---	0.0077	++	0.0064	++	0.0015	+	0.0106	++++
ORM2	0.0038	+	-0.0035	-	0.0014	+	0.005	+	0.0005		-0.0017	-	-0.0016		-0.002	-	-0.0002		-0.0015		-0.001		0.0004		0.0014
LGALS14	-0.0007		-0.0006		-0.0015	-	-0.0019	-	0.0017	+	-0.0016	-	0.0029	+	0.0025	+	0.0004		0.002		-0.0021	-	0.0002		-0.0024	-
OTUD1	0.0025	+	-0.0036	-	-0.0007		0.0057	++	-0.0002		-0.0038	-	0.0024	+	0.0024	+	-0.0032	-	0.003	+	-0.0076	---	0.0016	+	0.0014
OXR1	0.0076	++	-0.008	--	0.0015	+	0		0		-0.0025	-	-0.0051	-	0.003	+	-0.0022	-	-0.0109	--	0.004	+	0.0034	+	0.0118	++++
LGALS3BP	0.0012		0.0039	+	-0.0002		-0.0054	-	-0.0028	-	-0.0041	-	-0.0055	-	0.003	+	0.0002		-0.0003		0.0086	+++	0.0025	+	0.0003
LGALS4	-0.0057	-	-0.0025	-	0.0027	+	0.008	++	0.004	++	0.0001		-0.0094	--	-0.0005		-0.0037	-	0.0064	+	-0.0088	---	0		0.0097	+++
PAG1	-0.0043	-	-0.0027	-	0.0046	++	0.0044	+	-0.0001		0.0032	+	-0.0025	-	-0.0001		-0.0009		-0.0009		-0.0017	-	-0.0006		0.0016	+
PARP15	-0.0001		-0.0014		-0.0012	-	-0.0035	-	0.0003		-0.0044	--	-0.0008		0.0035	+	0.0052	++	0.0042	+	-0.0046	--	0.0034	+	-0.0012
LGALS8	-0.0013		-0.0036	-	-0.0017	-	-0.0069	--	0.0028	++	-0.0008		0.0019		0.0081	++	0.0004		-0.0008		0.001		-0.0001		-0.001
PCBP1	-0.0019		0.0092	+++	0.0006		-0.0002		0.0002		0.0014		-0.0076	--	0.0004		0.0051	++	-0.0051	-	-0.0029	-	0.0027	+	0.0008
LILRA1	-0.0107	---	0.002	+	0.0015	+	0.0013		0.0031	++	0.0166	++++++	-0.0035	-	-0.0014		-0.0012		-0.0045	-	-0.002	-	-0.0043	--	0.0009
LILRA2	-0.0013		-0.0012		-0.0049	--	-0.0005		0.001	+	-0.0027	-	0.0043	+	0.0051	+	0.0019	+	0.0067	+	-0.004	-	-0.0015	-	-0.0062	--
LILRA3	-0.0034	-	0.0028	+	-0.0022	-	-0.0061	--	-0.0011	-	-0.0042	-	0.0036	+	0.0027	+	-0.0004		0.0083	++	0.0038	+	-0.0007		-0.0052	--
LILRA4	0.0042	+	0.0003		0.0029	+	0.0017		-0.0015	-	-0.0051	--	-0.0041	-	-0.0004		-0.0028	-	0.0005		-0.0039	-	0.0067	+++	0.005	++
PCYOX1	0.0028	+	-0.0021	-	-0.0019	-	-0.0074	--	0.0009		0.0057	++	-0.0024	-	0.0017		0.0011		-0.0105	--	0.0103	+++	0		0.0013
LILRA6	0.0001		-0.0039	-	-0.0044	--	0.0012		0.0012	+	-0.0036	-	0.0027	+	0.0084	++	0.0018	+	0.0015		-0.0049	--	-0.0001		-0.0027	-
LILRB1	-0.0043	-	0.0116	++++	0.0007		-0.0023	-	-0.0037	--	0.0051	++	0.0026	+	-0.0036	-	-0.0066	--	0.0004		-0.0037	-	0.006	++	0.0001
LILRB2	-0.0021		0.0087	+++	0.0029	+	0.009	++	-0.0033	--	-0.0013		-0.002		-0.0069	--	-0.0048	--	0.0031	+	-0.0062	--	0.0074	+++	-0.0011
LILRB3	-0.0019		0.0008		0.0048	++	0.0037	+	0.0043	++	0.007	++	-0.0009		-0.0091	---	-0.0038	-	-0.0021		0.0002		-0.0063	--	0.0048	++
LILRB4	0.02	+++++	-0.0048	--	-0.001		0.0018		-0.0037	--	-0.0113	----	0.001		-0.002	-	0.0017	+	-0.0054	-	0.0014		0.0054	++	0.0013
LILRB5	0.0033	+	-0.0031	-	0.0089	++++	0.0015		-0.0036	--	-0.0026	-	0.0002		-0.0066	--	0.0005		0.0021		-0.0005		0.0024	+	0.0008
PDCD2L	0.0006		0.0052	++	-0.0059	---	0.0147	++++	-0.0005		-0.0031	-	0.0031	+	-0.0012		-0.0059	--	0.0038	+	-0.0155	-----	0.0056	++	-0.0006
PDCD6IP	-0.0042	-	0.001		-0.0002		0.0013		0.0002		0.0043	+	-0.0022	-	0.0014		-0.0022	-	-0.0055	-	0.0031	+	0.0021	+	0.0002
PDCD7	-0.0023	-	-0.0006		-0.002	-	0.0048	+	0.0007		0.0033	+	-0.0039	-	0.0028	+	0.0003		-0.0021		-0.0091	---	0.0028	+	0.0051	++
PDCL2	0		0		0		0		0		0		0		0		0		0		0		0		0
PDDC1	-0.0021		-0.0011		-0.001		0.0012		0.0006		0.0046	++	0.0012		0.0006		-0.003	-	0.0024	+	-0.0075	--	0.0007		0.0026	+
LITAF	0.0005		-0.0054	--	0.0068	+++	0.0025	+	0.0026	+	0.001		-0.0019		-0.0028	-	0.0018	+	0.0046	+	-0.0062	--	-0.0019	-	-0.0005
LMAN1	-0.0008		0.007	++	0.0007		-0.0009		-0.0035	--	-0.0003		-0.0031	-	-0.0019	-	-0.0036	-	-0.0006		-0.0021	-	0.0116	++++	0.0001
LMAN1L	-0.0027	-	0.0104	+++	-0.0021	-	0.0084	++	-0.002	-	0.0052	++	0.0005		-0.0043	-	-0.0036	-	-0.0048	-	-0.0056	--	0.0027	+	-0.0004
LMAN2	0.0076	++	-0.0028	-	0.001		0.0023	+	-0.0027	-	-0.0048	--	-0.002		0.0012		-0.0002		-0.0011		-0.0023	-	0.0056	++	0.0007
PDPK1	0.0016		-0.004	-	0.005	++	0.0057	++	-0.0006		0.0031	+	-0.0046	-	-0.0023	-	-0.0025	-	0.0014		-0.0076	---	0.0014	+	0.0056	++
PGLYRP1	-0.0036	-	0.0063	++	0.0027	+	0.0035	+	-0.0009		-0.0011		-0.003	-	-0.0035	-	-0.0045	--	-0.0001		0.0021	+	0.0019	+	0.0023	+
PGM1	0.0088	++	-0.0043	-	-0.0049	--	-0.0074	--	0.0004		-0.0077	---	0.0041	+	0.0082	++	-0.0003		-0.0035	-	0.0064	++	-0.0025	-	0.0024	+
PGM3	-0.004	-	-0.0002		0.0017	+	-0.0031	-	0.0003		-0.0005		-0.0064	--	0.0006		-0.004	-	0.0046	+	0.0024	+	0.007	+++	0.0015	+
PHF2	0.0004		-0.0028	-	0.0029	+	0.0052	+	-0.0002		0.0035	+	-0.0048	-	-0.0018		-0.0012		0.0026	+	-0.0042	-	0.0004		0.0005
LRIG1	0.0001		0.0021	+	0.0022	+	-0.0007		-0.0022	-	-0.004	-	-0.0023	-	-0.0038	-	-0.0043	--	0.0079	++	-0.0013		0.0062	++	0.0019	+
LRIG2	-0.0011		-0.0047	-	0.0026	+	0.0024	+	-0.0018	-	0.0042	+	-0.0067	--	0.0008		0		-0.0035	-	-0.0004		0.0031	+	0.0057	++
PI3	-0.0046	-	0.0138	++++	-0.001		-0.0085	--	-0.0005		0.0023	+	0.0004		0.0045	+	-0.0006		-0.0069	-	-0.0021	-	0.0002		0.0055	++
LRP10	0.0019		0.0017	+	0.0039	++	-0.0005		-0.0034	--	-0.0025	-	-0.0036	-	0.0012		0.0096	++++	-0.0044	-	0.0017	+	-0.0007		-0.0028	-
LRPPRC	0.005	+	0.0004		0.0016	+	-0.0017		-0.0035	--	-0.0011		-0.0069	--	-0.0004		0.0006		-0.0082	--	0.0031	+	0.0091	++++	0.0055	++
PIAS1	-0.0037	-	-0.0039	-	0.007	+++	-0.0018		0.0001		0.0016	+	0.0002		-0.0015		0.001		0.0034	+	0.0021	+	-0.0039	--	-0.0007
LSM3	-0.0027	-	-0.0038	-	-0.002	-	0.0092	++	0.002	+	0.0029	+	0.0056	+	-0.0008		-0.0044	--	0.0014		-0.008	---	-0.0024	-	0.0007
LSM5	-0.0003		0.0066	++	-0.0016	-	-0.006	--	-0.0012	-	-0.0063	--	-0.0067	--	0.0053	+	0.0005		-0.0006		0.0004		0.0117	+++++	0.0004
LSM6	-0.0019		0.0002		0.0002		-0.0012		0.0024	+	-0.0003		0.0039	+	-0.0009		-0.0017	-	0.0033	+	-0.0029	-	-0.0001		-0.0016	-
PIAS3	0.0032	+	0.0021	+	0.0001		-0.0095	---	-0.0001		-0.0036	-	0.0025	+	0.0006		-0.0035	-	0.0056	+	-0.0018	-	0.0035	+	0.0025	+
PIAS4	0.0005		-0.0085	---	0.0034	++	0.0013		-0.0009		-0.0013		0.0076	++	-0.0067	--	-0.0019	-	0.0134	+++	0.0023	+	-0.0074	---	-0.0043	--
PIGK	-0.0003		-0.0035	-	0.0031	+	0.0014		0.0009		-0.0003		-0.0057	-	-0.0005		-0.0008		-0.001		-0.0024	-	0.0053	++	0.005	++
LTB4R	-0.0025	-	0.0081	+++	0.0021	+	-0.0033	-	-0.0016	-	-0.0012		0.0007		0.0002		-0.0016	-	-0.002		0.0019	+	0.0015	+	-0.0001
LTB4R2	-0.0056	-	0.0045	+	0.0016	+	-0.0032	-	0.0011	+	0.0039	+	-0.0025	-	-0.0021	-	-0.0001		0.001		0.0035	+	0.0006		-0.0028	-
PIK3AP1	0.0007		-0.0029	-	0.0049	++	-0.0026	-	-0.0007		-0.0018	-	-0.0028	-	0.0029	+	0.0015	+	0.0016		-0.0017	-	0.0004		0.0019	+
LTF	0.0014		0.0033	+	0.0051	++	-0.0015		-0.0033	--	-0.0022	-	-0.0059	-	-0.0064	--	-0.0035	-	-0.0023		0.0141	+++++	0.0017	+	0.0027	+
LTK	-0.003	-	-0.0036	-	0.0024	+	-0.0018		0.0023	+	0.0047	++	0		0.0011		-0.001		0.0022		-0.006	--	-0.0023	-	0.0045	++
LY75	-0.0015		0.0003		-0.0088	----	-0.0029	-	0.0043	++	0.0002		0.0022	+	0.0116	+++	-0.0022	-	-0.0019		-0.0078	---	0.0023	+	0.0014	+
LY86	-0.0073	--	-0.0002		0.0032	+	-0.0079	--	0.0032	++	0.0044	++	-0.0049	-	-0.0009		-0.0005		0.0126	+++	-0.0003		0.0032	+	-0.0065	--
LY9	-0.0057	-	-0.0021	-	0.003	+	0.0057	++	0.002	+	0.0078	+++	-0.0045	-	-0.0043	-	-0.0022	-	0.001		-0.0051	--	-0.0016	-	0.0059	++
PIK3CG	-0.0036	-	0.004	+	0.0046	++	0.0015		-0.0009		-0.0008		-0.0017		-0.0001		-0.0046	--	0.0006		-0.0044	-	0.0015	+	0.0066	++
PIK3R2	0.0031	+	-0.0071	--	0.0017	+	-0.006	--	0.0008		-0.0047	--	-0.0036	-	0.0056	++	0.0175	+++++++	-0.002		0.0014		-0.0026	-	-0.0048	--
LYZ	0.0034	+	0.0001		0.0023	+	-0.0047	-	-0.0018	-	-0.0013		0.0035	+	-0.0037	-	-0.0009		-0.0003		0.0073	++	-0.0018	-	-0.0011
M6PR	0.0041	+	-0.0013		-0.0013	-	0.004	+	-0.001	-	0.0023	+	-0.0014		-0.0013		-0.0024	-	-0.0048	-	-0.0039	-	0.0032	+	0.0052	++
PIK3R4	-0.0011		0.0011		0.0032	+	0.0003		-0.0002		0.0001		-0.0111	---	-0.0028	-	0		0.0021		0.0029	+	0.0055	++	0.0018	+
PIP4K2C	0.0067	++	-0.004	-	-0.0008		0.0062	++	0.0001		-0.0006		-0.0092	--	-0.0018	-	0.002	+	-0.0022		0.0041	+	0.0036	+	-0.0034	-
MAGI2	0.002		0.0041	+	-0.0031	-	-0.0099	---	0.0018	+	-0.0042	-	-0.0038	-	0.005	+	-0.0054	--	-0.0012		0.0062	++	0.0051	++	0.0049	++
PIP5K1C	0.0008		-0.0002		-0.0019	-	-0.0013		0.0008		0.0089	+++	0.0008		0.0007		-0.0038	-	-0.0042	-	-0.0027	-	-0.0035	-	0.0055	++
MALT1	-0.0013		-0.0025	-	0.0011	+	-0.0069	--	-0.0017	-	-0.0013		0.0003		0		0.0072	+++	-0.0009		0.0105	+++	-0.0008		-0.0053	--
MAP2K2	0.0003		0.0047	+	0.0005		-0.0045	-	-0.0024	-	-0.0008		-0.0012		0.0021	+	0.0135	+++++	-0.007	-	0.0019	+	-0.0015	-	-0.0046	--
MAP2K3	-0.0011		0.0058	++	0.0005		0.0003		-0.0013	-	-0.0028	-	-0.0015		-0.0014		0.0049	++	-0.0002		0.0003		0.0002		-0.0024	-
MAP2K4	0.0048	+	-0.0027	-	0.0034	++	0.0083	++	0.0026	+	0.0009		-0.0026	-	-0.003	-	-0.0005		-0.0046	-	-0.0099	---	0.0022	+	0.0041	+
MAP2K6	-0.0029	-	0.0044	+	-0.003	-	-0.0003		-0.0022	-	-0.0022	-	0.0058	+	0.0068	++	-0.0013		-0.0018		-0.0038	-	0.0005		-0.0006
PLA2G4D	0.001		0.0086	+++	-0.0019	-	-0.0069	--	0		-0.0023	-	0.0015		-0.0023	-	0.0012		-0.0035	-	0.0094	+++	0.0009		-0.0049	--
MAP3K1	-0.0034	-	-0.0056	--	0.0014	+	-0.0005		0.0025	+	0.0043	+	0.0003		0.0033	+	-0.0017	-	0.0044	+	-0.0027	-	-0.0033	-	-0.0015	-
PLA2G7	0.0023	+	-0.0029	-	0.0053	++	-0.011	---	-0.0004		-0.0058	--	-0.0032	-	-0.0012		-0.002	-	0.0063	+	0.0078	+++	0.004	++	0.0027	+
MAP3K14	-0.0053	-	-0.0065	--	0.0021	+	0.004	+	0.0014	+	0.0044	+	-0.0025	-	-0.0028	-	0.0019	+	0.0118	++	-0.0057	--	-0.0012		-0.0045	--
MAP3K2	0.0037	+	-0.0018	-	0.0026	+	0.0065	++	0.0015	+	0.0012		0.0005		-0.0032	-	-0.0024	-	-0.0052	-	-0.0032	-	-0.0017	-	0.0033	+
MAP3K3	0.0042	+	0.0024	+	0.0048	++	-0.0005		-0.0035	--	-0.0032	-	0.0001		-0.0045	-	-0.0027	-	0.0041	+	0.0003		0.0024	+	-0.0007
MAP3K4	0.0016		-0.0032	-	0.0008		-0.0027	-	-0.0011	-	-0.0012		0.0031	+	-0.0028	-	-0.0029	-	0.0065	+	0.0005		0.0002		0.001
MAP3K5	0.0014		0.0017	+	0.0017	+	-0.0045	-	-0.0016	-	-0.003	-	0.0043	+	0.0026	+	0.0016	+	-0.0003		-0.0004		0.0003		-0.0031	-
MAP4K1	-0.0029	-	-0.0054	--	0.0028	+	0.0007		0.0025	+	0.0065	++	-0.0055	-	-0.0018	-	0.0023	+	0.0007		-0.0003		-0.004	--	0.0035	+
MAPK1	0.0011		-0.0026	-	0.0033	++	-0.0028	-	0.0027	+	-0.0026	-	-0.0042	-	0.0017		0.0052	++	0.0001		-0.0014		0.0006		-0.0002
PLCG1	-0.003	-	0.0033	+	0.0017	+	0.0004		0		0.0023	+	-0.0061	-	-0.0003		-0.0016	-	-0.0017		-0.0042	-	0.0024	+	0.009	+++
MAPK11	-0.0026	-	0.0049	++	0.004	++	-0.0002		-0.0025	-	0.0015		-0.0051	-	-0.0038	-	-0.0004		0.0023		-0.0026	-	0.0072	+++	-0.0003
MAPK12	0.0013		0.0017	+	0.0031	+	0.0084	++	-0.0031	--	-0.0007		-0.0026	-	-0.0097	---	-0.0062	--	0.0027	+	0.003	+	0.004	++	0.0001
MAPK13	-0.0001		0.007	++	0.0025	+	0.0083	++	-0.0028	--	0.0041	+	-0.0029	-	-0.0042	-	-0.0032	-	-0.0074	--	-0.003	-	0.0011		0.0041	+
MAPK14	-0.0012		0.0016	+	0.0043	++	-0.001		-0.0015	-	-0.0017	-	0.0006		0.0012		-0.0001		-0.0009		-0.0018	-	0.001		0.0012
PLEKHM1	0.0015		0.001		-0.0019	-	0.0036	+	-0.0001		-0.0002		0.001		-0.0001		-0.0039	-	0.0023		-0.0067	--	0.0026	+	0.0013
PLXNC1	-0.0001		-0.0032	-	0.0042	++	0.0012		0.0009		0.0007		-0.0002		0.0016		-0.0006		-0.0011		-0.0041	-	-0.0013		0.0029	+
PML	0.0018		0.0002		-0.0048	--	0.0003		-0.0007		-0.0044	--	-0.0064	--	0.0105	+++	0.0028	+	-0.0023		-0.0004		0.002	+	0.0011
POLG	-0.001		-0.0015		0		0.0031	+	-0.0002		0.0042	+	-0.0058	-	0.0011		-0.0031	-	-0.0009		-0.0042	-	0.0022	+	0.0066	++
MAPK6	0.0038	+	0.0031	+	-0.0035	--	-0.006	--	0.0019	+	-0.0069	--	-0.006	-	0.0073	++	-0.0042	--	-0.0057	-	0.0011		0.0094	++++	0.0084	+++
MAPK7	-0.004	-	-0.0046	-	0.0029	+	0.0053	+	0.0034	++	0.0039	+	-0.0099	--	-0.0022	-	-0.0066	--	0.0077	++	-0.0045	-	0.0017	+	0.0067	++
MAPK8	0.0032	+	-0.0011		-0.0007		0.0041	+	-0.0013	-	-0.0038	-	-0.0083	--	0.0003		0.002	+	-0.0023		0.002	+	0.0095	++++	-0.0025	-
MAPK8IP1	0.0038	+	-0.0066	--	0.0003		0.0094	+++	0.0016	+	0.0026	+	-0.0031	-	-0.0033	-	-0.0015	-	-0.0002		-0.0041	-	0		0.0011
MAPK8IP2	0.0022	+	-0.0044	-	-0.0041	--	0.0001		0.0016	+	-0.0072	--	-0.0021	-	0.0032	+	0.0015	+	0.0102	++	0.0015		0.0025	+	-0.0078	---
MAPK8IP3	-0.003	-	-0.0023	-	-0.0052	--	0.0026	+	0.0022	+	0.0032	+	-0.0022	-	0.0068	++	-0.0025	-	-0.0006		-0.0034	-	-0.0001		0.0017	+
MAPK9	-0.0017		-0.0006		0.0017	+	-0.0085	--	0.0021	+	0.0021	+	-0.0016		0.0019	+	0.0053	++	-0.0045	-	0.0032	+	-0.0035	-	0.0044	++
PPP1R12C	-0.002		0.0028	+	0.002	+	-0.0036	-	0.0004		0.0026	+	-0.0062	--	-0.0009		-0.0049	--	0.0024	+	0.0026	+	0.0017	+	0.0044	++
MAPKAPK2	0.0023	+	0.0074	++	0.0032	+	-0.0026	-	-0.0032	--	-0.0029	-	-0.001		-0.0014		0.0006		-0.0032	-	-0.0011		0.002	+	0.0044	++
PPP2R2A	-0.0004		-0.0055	--	0.0045	++	-0.0125	---	0.0001		-0.0048	--	0.0063	++	0.0021	+	-0.0008		0.0079	++	0.0049	++	-0.0028	-	0.0001
MAPKAPK5	0.0018		0.003	+	-0.0022	-	-0.0007		-0.0019	-	-0.0006		0.0017		0.0011		0.0022	+	-0.0046	-	0		0.0027	+	-0.0021	-
MAPKBP1	-0.0001		-0.0047	-	-0.0008		0.0007		0.0019	+	0.0038	+	-0.0096	--	0.0014		0.0065	++	-0.0004		0.0025	+	0.0015	+	-0.0043	--
MARCO	-0.0033	-	0.0055	++	-0.0022	-	-0.0005		-0.0012	-	0.0039	+	0.0003		0.0023	+	-0.0027	-	-0.0023		-0.0039	-	0.0031	+	0.0011
MARK1	0.0028	+	0.0049	++	-0.0008		-0.003	-	-0.001	-	-0.0074	---	-0.0145	----	0.002	+	0.0015	+	-0.0007		0.0063	++	0.0153	++++++	-0.0026	-
MARK2	0.0019		0.0009		0.0009		0.0009		-0.0023	-	0.0007		-0.0021	-	0.0031	+	0.003	+	-0.0043	-	-0.0014		0.0002		-0.0001
PPP2R5C	0.0023	+	-0.0015		0.0012	+	-0.0001		-0.0002		-0.0051	--	0.0027	+	-0.0004		-0.0001		0.0054	+	-0.0049	--	0.003	+	-0.0017	-
MARK4	0.0039	+	0.0013		0.0009		-0.001		-0.0017	-	-0.0048	--	-0.0006		-0.0039	-	-0.002	-	0.0071	+	0.0004		0.0037	+	-0.0016	-
PPP3CC	0.0021		-0.0027	-	-0.0012	-	-0.002	-	-0.0009		-0.0028	-	-0.0029	-	0.0029	+	0.0077	+++	-0.0031	-	0.0033	+	0.0015	+	-0.0024	-
PPY	0		0		0		0		0		0		0		0		0		0		0		0		0
MAST1	-0.0036	-	0.0001		-0.0018	-	0.0015		0.0029	++	0.0104	++++	0.0062	++	-0.0008		-0.0031	-	-0.0076	--	-0.0006		-0.009	---	0.0036	+
PQBP1	-0.0016		0.0014		0.0008		-0.0028	-	-0.0001		0.0016	+	0.0053	+	-0.0006		0.003	+	0.0003		-0.0037	-	-0.0024	-	-0.0014
MATR3	0.0013		-0.0016	-	0.003	+	-0.0037	-	-0.002	-	-0.0002		-0.0046	-	0.0018	+	-0.001		-0.0098	--	0.0044	+	0.0026	+	0.0126	++++
PRCP	0.0056	+	0.0006		-0.0028	-	-0.0021	-	-0.0009		-0.0035	-	-0.0014		0.0079	++	0.0027	+	-0.0076	--	0		0.0014	+	0.0014	+
PRDM8	-0.006	-	-0.0018	-	0.0084	++++	-0.002	-	0.0002		0.0038	+	-0.0047	-	-0.0009		0.0015	+	0.0035	+	-0.002	-	-0.0018	-	0.0028	+
PRDX1	-0.0014		0.0046	+	0.0002		0.0012		0.0008		0.0025	+	-0.0027	-	-0.0012		-0.0014	-	-0.0051	-	-0.0028	-	0.0047	++	0.0023	+
PRDX6	-0.0003		-0.0011		0.0011	+	0.0055	+	0.0004		0.0002		-0.0048	-	-0.0007		0.0106	++++	-0.003	-	-0.0029	-	-0.0017	-	-0.0033	-
MBOAT1	-0.005	-	0.0073	++	0.0061	+++	-0.003	-	-0.0029	--	-0.0011		-0.0053	-	-0.0039	-	-0.0023	-	0.0027	+	0.0073	++	0.0028	+	-0.0002
PRF1	-0.0034	-	-0.0005		0.0005		-0.0023	-	-0.0001		-0.0014		-0.0002		0.0014		0.0016	+	0.0092	++	-0.0072	--	0.002	+	-0.0004
MCOLN2	-0.0027	-	-0.0004		0.0006		0.0043	+	-0.0014	-	-0.0015	-	-0.0003		-0.0022	-	0.0004		0.0036	+	-0.0026	-	0.0014	+	0.0004
MED14	0.0042	+	-0.0026	-	0.0004		-0.0041	-	-0.0022	-	-0.0034	-	0.008	++	-0.0011		-0.0039	-	0.007	+	-0.0031	-	0.0025	+	-0.0015	-
PRKACA	-0.0009		0.005	++	-0.0022	-	-0.0055	-	0.0008		0.0046	++	-0.0011		0.0063	++	0.0013		-0.0056	-	-0.0032	-	0.0003		0.0006
MED26	0.0058	+	-0.0025	-	0.0012	+	-0.0078	--	-0.0022	-	-0.0045	--	-0.0067	--	0.0037	+	0.0009		-0.002		0.0069	++	0.0056	++	0.0038	+
MED28	0.0035	+	-0.0023	-	0.0002		0.0015		0.0023	+	-0.0061	--	-0.0013		0		-0.0003		0.0036	+	-0.0035	-	0.0048	++	-0.0016	-
MED31	0.0008		-0.004	-	0.0027	+	0.0039	+	0.0032	++	0.0049	++	-0.0018		-0.0053	-	-0.001		-0.0007		-0.002	-	0.0006		-0.0011
MED7	0.0003		-0.0057	--	0		-0.0019	-	0.0011	+	-0.0007		0.0053	+	0.0051	+	0.0042	++	-0.0049	-	-0.0028	-	-0.0031	-	0.0019	+
PRKAR1A	0.0031	+	-0.0021	-	0.0031	+	-0.0039	-	-0.0008		-0.0027	-	-0.0009		0.0015		0.0012		0.0007		0.001		0.0004		0.0009
PRKAR1B	0.012	+++	-0.0003		-0.0069	---	0.0039	+	0.0002		-0.0084	---	0.0088	++	0.0017		-0.004	--	-0.003	-	-0.006	--	-0.002	-	0.0056	++
PRKCD	0.0029	+	-0.0009		0.0008		-0.0016		-0.0008		-0.001		-0.0016		0.0029	+	-0.0006		-0.0011		0.0007		0.0001		0.0012
MGAM	0.0008		0.0007		0.0004		0.0009		-0.0009	-	-0.0019	-	0.0001		0.0032	+	-0.0007		-0.0024	-	-0.0014		0.001		0.0011
MGAT1	0.0074	++	0.0024	+	-0.001		0.0008		-0.0021	-	-0.0043	-	-0.0041	-	0		-0.0011		-0.0022		0.0016	+	0.0034	+	0.002	+
PRKCDBP	-0.003	-	0.006	++	-0.0022	-	0.0078	++	0.0008		0.0033	+	0.002		-0.0012		-0.0073	---	0.0013		-0.0125	----	0.0008		0.0051	++
PRKCE	0.0008		0.0003		-0.0032	-	0.0003		0.0007		0.001		0.0001		0.0036	+	-0.0022	-	-0.0004		-0.0013		-0.0018	-	0.0016	+
PRKCG	0.0004		-0.0039	-	-0.0024	-	0.0111	+++	-0.0003		0.0003		-0.0015		-0.0022	-	-0.0015	-	0.0009		0.0007		0.0002		-0.0038	-
PRKCH	-0.0029	-	0.0012		0.0021	+	-0.004	-	-0.0007		0.0008		0.0001		-0.0013		0.0016	+	0.0026	+	-0.0018	-	0.0012		0.0014	+
PRKCI	-0.0001		0.0041	+	-0.0033	--	-0.0015		-0.0009		0.0009		-0.0036	-	0.0043	+	-0.0009		-0.0075	--	0.0013		0.0049	++	0.003	+
MKI67	0.0045	+	0.0027	+	-0.0006		-0.0031	-	-0.0011	-	-0.0075	---	-0.0029	-	0.0051	+	0.0045	++	-0.0045	-	-0.0051	--	0.006	++	0.0053	++
PRKCQ	-0.0014		-0.0029	-	0.0004		0.0019	+	0.0005		-0.0018	-	0.0001		0.0002		0.0009		0.0055	+	-0.0072	--	-0.0001		0.0036	+
MME	0.0022	+	0.0083	+++	0.0087	++++	-0.0026	-	-0.0039	--	0.0024	+	0.0044	+	-0.01	---	-0.0018	-	-0.0056	-	0.0026	+	-0.0019	-	0.0029	+
MMP1	-0.0038	-	0.0061	++	-0.0011	-	0.0046	+	0.0027	+	0.0018	+	-0.007	--	-0.0003		-0.0051	--	-0.0004		-0.0047	--	0.0029	+	0.0058	++
MMP10	0.0011		-0.0001		0.0007		-0.0088	--	-0.0014	-	-0.0018	-	0.0074	++	-0.0011		-0.001		-0.0004		0.0102	+++	-0.0045	--	-0.0009
PRKCSH	0.0014		-0.0032	-	-0.0002		0.0001		0.0008		0.002	+	-0.004	-	0.0039	+	0.0018	+	-0.0042	-	-0.0008		-0.0017	-	0.0041	+
MMP12	-0.007	--	0.0017	+	0.0008		0.0011		0.0021	+	0.0122	++++	-0.0003		-0.002	-	-0.0016	-	-0.0036	-	-0.0012		-0.0042	--	0.0004
PRKX	-0.0033	-	-0.0055	--	-0.0011		-0.0094	---	0.0004		0.0015	+	0.0102	+++	0.0004		0.0027	+	0.0071	+	0.0064	++	-0.0067	---	-0.0075	---
PRNP	-0.0009		0.0053	++	-0.0021	-	-0.0056	--	0.0002		0.0019	+	-0.002	-	0.0029	+	0.0004		-0.0042	-	-0.0005		0.0049	++	0.0007
PROK2	-0.0055	-	-0.0025	-	0.0059	+++	0.0023	+	0.0008		0.0033	+	0.0021	+	-0.0003		0.0002		0.0024	+	-0.0063	--	-0.0034	-	0.0006
PRPF38B	0.0017		0.001		0.0061	+++	-0.0039	-	-0.0009		-0.0011		-0.0028	-	-0.003	-	-0.0002		-0.0039	-	-0.0002		0.0061	++	0.0052	++
MMP17	-0.0037	-	0.0031	+	-0.0028	-	-0.0024	-	-0.0012	-	0.0051	++	0.0015		0.002	+	0.003	+	-0.0025	-	0.0038	+	-0.0031	-	-0.0048	--
MMP19	-0.003	-	0.002	+	-0.0003		0.0013		0.003	++	0.0048	++	-0.0025	-	-0.0008		-0.002	-	-0.0014		-0.0036	-	0.0009		0.0018	+
MMP2	-0.0044	-	0.0133	++++	-0.0022	-	-0.0101	---	-0.0018	-	-0.0014		0.0033	+	0.0044	+	-0.0008		-0.0034	-	0.0011		0.0032	+	0.0002
MMP20	-0.0013		0.0024	+	0.0126	++++++	-0.0053	-	-0.0037	--	0.001		0.0001		-0.0102	---	0.0006		0.0015		0.0056	++	-0.0001		0.001
PRPF4	0.0006		-0.0002		0.0017	+	-0.0077	--	-0.0007		-0.0031	-	-0.0032	-	0.0011		-0.0008		0.0034	+	0.0048	++	0.0044	++	0.0004
MMP23A	-0.0047	-	0.0188	++++++	-0.0007		-0.0046	-	-0.0037	--	0.0014		-0.0014		-0.001		-0.0021	-	-0.0056	-	0.0004		0.0056	++	0.0016	+
PRPF4B	-0.001		-0.0022	-	0.002	+	-0.0009		-0.0008		0.0041	+	-0.0063	--	-0.0002		0.0005		-0.0075	--	0.0058	++	0.0011		0.0061	++
MMP24	0.0035	+	0.0033	+	0.0003		0.0061	++	-0.0045	--	-0.0035	-	-0.0071	--	-0.0013		-0.0019	-	-0.0039	-	0.0039	+	0.0042	++	0.0038	+
PRTN3	0		0		0		0		0		0		0		0		0		0		0		0		0
PSEN2	0.0052	+	-0.01	---	0.0002		0.0008		0.0006		-0.0022	-	-0.0004		-0.0015		-0.0007		0.0041	+	0.0047	++	-0.0016	-	-0.0007
MMP27	-0.0035	-	0.0097	+++	0.0008		-0.0094	---	-0.0044	--	-0.0021	-	0.0065	++	0.0004		-0.0026	-	0.0017		0.0043	+	0.0021	+	-0.0023	-
PSMB8	0		0		0		0		0		0		0		0		0		0		0		0		0
MMP3	-0.0006		-0.0039	-	-0.003	-	-0.0019	-	0.0047	++	0.0004		-0.0055	-	0.0069	++	-0.002	-	0.0001		-0.0026	-	0.0026	+	0.0035	+
PSME2	0.0042	+	0.0031	+	0.0017	+	-0.0073	--	0		-0.0036	-	-0.0028	-	-0.0008		0.0009		-0.0017		0.0017	+	0.0074	+++	0.0001
MMP8	-0.0012		0.0007		0.0051	++	0.0031	+	-0.0024	-	-0.0018	-	-0.0011		-0.0054	--	-0.0016	-	0.0031	+	0.0022	+	0.0029	+	-0.0023	-
MMP9	-0.0019		0.002	+	0.0036	++	0.004	+	-0.0018	-	-0.001		-0.0013		-0.0026	-	-0.0013		0.0005		-0.0006		0.0027	+	-0.001
MMS19	0		-0.003	-	0.0013	+	-0.003	-	-0.0015	-	-0.0001		0.0004		-0.0007		-0.0019	-	0.0026	+	0.0039	+	-0.0004		0.0019	+
PTAFR	0.0016		-0.0017	-	-0.0024	-	-0.0018		0.0003		-0.0015	-	-0.001		0.0075	++	0.0014	+	-0.0018		-0.0001		-0.0011		-0.0002
PTEN	-0.0029	-	-0.0023	-	0.0069	+++	0.0048	+	0.0003		0.0023	+	-0.001		-0.002	-	-0.0009		0.0005		-0.0059	--	-0.0016	-	0.0032	+
PTGER2	0.0001		-0.0025	-	-0.0003		-0.0007		-0.0002		-0.0005		-0.0024	-	0.0029	+	0.002	+	-0.0033	-	-0.0009		0.0016	+	0.0045	++
MPP6	0.0014		-0.0001		-0.0033	--	-0.0003		-0.0018	-	-0.0021	-	-0.0007		0.0041	+	0.0066	++	-0.0055	-	0.0025	+	0.0014	+	-0.003	-
MPZ	0.0013		0.0022	+	0.006	+++	0.0017		-0.0032	--	-0.0025	-	-0.0051	-	-0.0025	-	-0.001		-0.0017		0.0006		0.0064	++	0.0015	+
MR1	-0.0032	-	-0.0005		0.0035	++	-0.0069	--	-0.0028	-	-0.0015	-	0.0054	+	0.0018	+	-0.0049	--	0.0056	+	0.0026	+	-0.0014	-	0.002	+
PTGER4	0.0064	++	-0.0051	--	-0.0005		-0.0041	-	-0.0007		-0.0028	-	-0.001		0.005	+	0.0035	+	-0.0072	--	0.0025	+	-0.0036	-	0.0087	+++
MRC2	0.002		-0.0057	--	0.0027	+	0.003	+	-0.0011	-	-0.005	--	-0.002		0		0.0128	+++++	0.0021		-0.0025	-	-0.0027	-	-0.004	-
PTGES	-0.0062	-	0.0077	++	0.0011	+	-0.0025	-	0.0009		0.0052	++	-0.0066	--	-0.0014		-0.0001		-0.004	-	0.0055	++	0.0037	+	-0.003	-
PTGS2	0.0022	+	-0.003	-	0.006	+++	0.0052	+	0.0002		-0.0005		-0.0085	--	-0.0023	-	0.0049	++	0.0001		-0.0046	--	0.0032	+	-0.0006
MT1X	-0.0005		0.0003		0.0004		-0.002	-	0.0036	++	0.0013		-0.0023	-	-0.0003		-0.0025	-	0.0005		-0.0016	-	0.001		0.0026	+
PTK2B	-0.0019		-0.0002		0.0022	+	-0.001		0.0003		0.0013		-0.0011		0.0027	+	0.0036	+	-0.0009		-0.0027	-	-0.0017	-	-0.0004
MTAP	0.0059	+	0.0005		-0.0033	-	-0.0016		-0.003	--	-0.0083	---	0.0075	++	0.0024	+	0.0027	+	0.0001		-0.0042	-	0.0022	+	-0.0003
MTCH1	-0.0036	-	-0.0021	-	0.0011		0.0002		-0.0023	-	0.0007		0.0053	+	-0.0006		0.0005		0.0095	++	-0.0026	-	-0.0036	-	-0.0049	--
MTCH2	-0.0008		-0.0013		0.0047	++	0.001		0.001	+	0.004	+	-0.0056	-	-0.0049	-	-0.005	--	0.0014		-0.0025	-	0.004	++	0.0062	++
PTPN6	0.0008		0.0001		-0.0004		-0.0032	-	-0.0002		-0.0005		-0.0015		0.0041	+	0.0004		-0.0005		0.0002		-0.0004		0.0015	+
MUS81	0.0026	+	-0.0003		0.0007		0.0041	+	-0.0024	-	-0.0043	-	-0.0003		-0.0028	-	-0.0064	--	0.004	+	-0.0004		0.0012		0.0058	++
MX1	0.0049	+	-0.0003		-0.0021	-	-0.0013		-0.0024	-	-0.0111	----	-0.0006		0.0041	+	-0.0024	-	0.0101	++	-0.0006		0.0038	+	-0.0016	-
MX2	0.0035	+	-0.0003		-0.003	-	-0.0008		-0.0012	-	-0.0068	--	-0.0007		0.0058	++	-0.0006		0.0051	+	-0.0015	-	0.002	+	-0.0019	-
MXD1	0.0008		0.0006		0.0029	+	0.0028	+	0.0011	+	-0.0007		-0.0005		-0.0007		-0.0006		0.0005		-0.0047	--	-0.0001		0.0002
PXN	0.0003		0.0002		0.0039	++	-0.0048	-	0.0002		0		-0.0004		0.0018	+	0.0021	+	0.003	+	-0.0042	-	0.0002		-0.0012
MXD4	-0.0016		0.0006		0.0018	+	-0.0005		-0.0011	-	-0.0022	-	-0.0016		-0.0026	-	0.0102	++++	0.004	+	0.0014		-0.0018	-	-0.0072	---
PYCARD	0.0014		0.0015		-0.0012	-	-0.0103	---	0.0002		0.0004		0.0096	++	0.0035	+	0.0012		0.0014		-0.0008		-0.0049	--	-0.0029	-
MYB	-0.0029	-	-0.0022	-	0		0.0054	+	0.0044	++	0.0024	+	-0.0071	--	-0.0001		-0.0059	--	-0.0057	-	0.0043	+	-0.0057	--	0.0134	+++++
MYBL1	-0.0005		-0.0002		0.0013	+	-0.0039	-	-0.0023	-	-0.004	-	0.0084	++	-0.0008		0.0002		0.0063	+	-0.0044	-	-0.0008		0.0006
MYBL2	-0.0004		0.0021	+	0.0008		-0.0007		0.0031	++	-0.0019	-	-0.0073	--	0.0018		0.0007		-0.0014		-0.0041	-	0.0021	+	0.0075	+++
MYC	-0.0014		0.0031	+	0.0049	++	-0.0056	--	-0.0019	-	0.0028	+	-0.0006		-0.0035	-	-0.0007		0.0016		-0.0016	-	0.0012		0.0043	+
MYD88	-0.0014		0.0013		0.0021	+	-0.003	-	0.0044	++	-0.0007		-0.0017		-0.0007		-0.0002		0.0048	+	-0.0017	-	0.0006		-0.0032	-
PYGM	0.0103	++	-0.006	--	-0.0001		0.0102	+++	0.0002		-0.0057	--	-0.0042	-	-0.0028	-	0.0004		0.0006		-0.004	-	0.0026	+	0.0004
RAB11A	0.0005		0.0012		0.0053	++	0.0076	++	0.0009		-0.0002		0.0009		-0.0085	--	-0.0048	--	0.0018		-0.0042	-	0.0012		0.0009
MYL12A	-0.0008		0.0019	+	0.0032	+	0.0006		0.0036	++	-0.0017	-	-0.0036	-	-0.0029	-	-0.0013		0.001		-0.0008		0.0016	+	0.0008
MYL3	0.0022	+	0.0015		0.0005		0.0013		-0.0023	-	-0.006	--	-0.004	-	-0.0014		-0.0009		0.0067	+	-0.0019	-	0.0098	++++	-0.0042	-
RAB27A	0.0002		-0.0027	-	0.0053	++	0.002	+	-0.0007		-0.0029	-	-0.0025	-	-0.0006		0		0.0006		-0.0008		0.0017	+	0.0022	+
MYL5	-0.0052	-	0.0026	+	0.0029	+	-0.0008		0.0019	+	0.0054	++	-0.004	-	-0.0037	-	-0.0006		0.0005		0.0025	+	-0.0003		-0.0012
RAB2A	0.0002		0.0035	+	0.0034	++	-0.0036	-	-0.0003		-0.0033	-	-0.004	-	0.0013		0.0007		-0.0004		-0.0025	-	0.0077	+++	0.0002
MYO1F	0.003	+	-0.0019	-	0.0027	+	0.0013		-0.0019	-	-0.0009		-0.0011		0.0013		0.0016	+	0.0019		-0.0044	-	0.0007		-0.001
RAB5C	0.0054	+	-0.0025	-	0.0041	++	-0.0082	--	0.0009		-0.0033	-	-0.0024	-	0.0011		0.011	++++	-0.0001		0.0005		-0.0002		-0.0045	--
MYO9B	0.0037	+	0.0005		0.0001		-0.0001		-0.0021	-	-0.0014		-0.0023	-	0.0011		0.0011		0.0004		0		0.0014	+	-0.0014
NAIP	-0.005	-	-0.0047	-	0.0005		0.0028	+	0.0016	+	0.0045	++	-0.0038	-	0.0029	+	0.0036	+	-0.0001		0.0003		-0.0015	-	-0.0037	-
RAB8B	0.001		0.0016	+	0.0033	++	0.0019	+	0.0007		-0.0023	-	0.0021	+	-0.001		0.0002		-0.0018		-0.0061	--	0.0015	+	0.0013
NANOS1	-0.0058	-	0.0017	+	-0.0036	--	-0.0005		0.0035	++	0.0059	++	0.004	+	0.0046	+	-0.0045	--	-0.0047	-	-0.0046	--	-0.0066	---	0.009	+++
RAF1	-0.0006		0.0036	+	0.0014	+	0.0074	++	-0.0006		0.002	+	0		-0.0017		-0.0031	-	-0.0018		-0.0062	--	-0.0007		0.0019	+
NANOS3	0.0056	+	-0.0086	---	0.0016	+	0.02	+++++	0.0011	+	0		-0.0064	--	-0.0076	--	0.0025	+	-0.0007		-0.0051	--	0.0004		-0.0024	-
NAPA	-0.002		0.0124	++++	0		-0.0023	-	-0.002	-	-0.0044	--	-0.0046	-	0		0.0059	++	-0.0002		-0.0013		0.0051	++	-0.0039	-
NAPB	-0.008	--	0.0004		0.0055	++	-0.0021	-	0.0013	+	0.003	+	-0.0035	-	-0.0054	--	-0.0031	-	0.0043	+	0.0074	++	-0.0006		0.0002
NAPG	-0.0011		0.0033	+	-0.0025	-	0.0018		0.0017	+	0.0028	+	-0.0028	-	0.0016		0.0011		-0.0085	--	0.0009		0.003	+	-0.0012
NBEAL2	-0.0007		0.0032	+	-0.0002		0.0024	+	-0.0014	-	0.002	+	-0.0022	-	0.0037	+	-0.0007		-0.0044	-	-0.0038	-	0.001		0.0023	+
NCALD	-0.003	-	0.0022	+	0.0028	+	0.0006		-0.0011	-	-0.0012		0.0055	+	-0.0049	-	-0.0004		0.0079	++	-0.009	---	0.0019	+	-0.0006
NCAM1	0.0015		-0.0021	-	-0.0008		-0.0044	-	-0.0017	-	-0.0038	-	0.0107	+++	0.0024	+	0.0042	++	0.003	+	-0.0051	--	-0.0032	-	-0.0017	-
NCF1	0.0068	++	0.0029	+	-0.0002		-0.0011		-0.0033	--	-0.0048	--	0.0027	+	0.0006		-0.0013		-0.0034	-	0.0017	+	0.0006		0.0016	+
RAPGEF1	0.0054	+	-0.0092	---	0.0021	+	0		0		-0.0001		-0.0016		-0.0012		0.0022	+	0.0088	++	-0.0057	--	0.0015	+	-0.0026	-
RARA	0		-0.0012		0.0001		-0.0006		0.0002		0.0009		-0.0022	-	0.006	++	-0.0004		0.0005		-0.0046	--	-0.0006		0.0021	+
NCK2	0.0047	+	0.0105	+++	0.0035	++	-0.001		-0.0032	--	-0.0065	--	0.0025	+	-0.0083	--	-0.0081	---	0.0044	+	-0.0033	-	0.0072	+++	0.0034	+
RARRES3	0.0022	+	-0.006	--	0.0003		0.0038	+	0.0007		-0.0052	--	-0.0026	-	0.0014		0.0028	+	0.0031	+	-0.0037	-	-0.0014	-	0.0044	++
RASAL3	-0.0007		-0.0045	-	0.0016	+	0.0037	+	-0.0001		-0.0014		-0.0081	--	-0.001		0		0.0065	+	-0.0002		0.0021	+	0.002	+
RASGRP1	-0.0029	-	0		0.0007		0.0023	+	-0.0001		0.0012		-0.0026	-	-0.0006		-0.0009		0.0007		-0.0049	--	0.0023	+	0.0054	++
RBM10	0.0007		-0.0004		-0.001		-0.0004		-0.0005		-0.0008		0		0.0022	+	-0.0005		0.0024		-0.0027	-	0.0001		0.0009
NCSTN	-0.002		0.0008		-0.001		0.0008		0.0029	++	0.0023	+	-0.0009		0.0021	+	-0.0023	-	0.001		-0.003	-	-0.0005		-0.0011
NDRG1	-0.0016		0.0023	+	0.0052	++	0.0028	+	0.0013	+	0.0047	++	-0.0114	---	-0.0025	-	0.0012		-0.0002		-0.0061	--	0.0079	+++	-0.0007
RBM19	-0.0022	-	-0.0021	-	0.0024	+	-0.0032	-	-0.0008		0.004	+	0.0004		-0.0044	-	-0.0004		0.0053	+	0.002	+	-0.0003		-0.0015	-
NDUFA12	0.0054	+	0.0028	+	-0.0036	--	-0.0041	-	0.0021	+	-0.0057	--	-0.0005		0.0023	+	0.0027	+	-0.0016		-0.003	-	0.008	+++	-0.0036	-
NDUFA13	0.0008		-0.0019	-	0.0001		0.0015		0.0015	+	0.0009		0.0018		-0.0022	-	-0.0006		0.0016		-0.0023	-	0.0002		-0.0018	-
NDUFA4	-0.0016		0.001		-0.0012	-	0.0001		0.0035	++	-0.0018	-	-0.0016		0.0008		-0.0006		0.0007		-0.0037	-	0.0031	+	0.0013
NDUFA5	0.0013		-0.0015		-0.0021	-	-0.0013		0.0021	+	-0.0032	-	0.0034	+	0.0017		-0.0029	-	0.0007		-0.0012		0.0003		0.0023	+
RBM25	0.0016		-0.0029	-	0.0041	++	-0.0048	-	0.0005		0.0001		-0.0061	--	0.0009		0.0013		-0.003	-	0.0028	+	0.0035	+	0.004	+
NDUFAF2	-0.0006		0.0003		-0.0027	-	-0.0123	---	0.0023	+	-0.0027	-	0.0107	+++	0.0038	+	-0.0021	-	0.0041	+	0.0003		-0.0018	-	-0.0011
RGL1	-0.0082	--	0.0093	+++	0.0001		-0.0003		-0.0005		0.0104	++++	-0.0038	-	-0.0037	-	-0.0074	---	-0.0029	-	0.0046	++	0.0026	+	-0.0002
RHOB	0.0014		-0.0034	-	0.0029	+	0.0001		0.0003		-0.0008		-0.0061	--	0.0007		0.0001		0.0015		0.0014		0.0008		0.0021	+
NDUFB2	0.0048	+	0.0042	+	-0.0008		0.0026	+	-0.0032	--	-0.0053	--	0.007	++	-0.0044	-	0.0017	+	-0.0005		-0.0028	-	0.0048	++	-0.0064	--
RHOBTB2	0.0013		-0.008	--	0.0012	+	-0.008	--	0.0004		0.0021	+	0.0062	++	-0.0018	-	-0.0016	-	0.0027	+	0.011	++++	-0.009	---	0.0009
RHOT2	-0.0015		-0.0042	-	0.0005		0.0002		0.0008		0.0031	+	-0.0018		-0.0005		0.0006		0.0034	+	0.0015	+	-0.002	-	-0.0018	-
NDUFB9	0.0018		-0.0013		0.0017	+	0.0014		0.0026	+	-0.0025	-	-0.0063	--	-0.002	-	-0.0046	--	0.0029	+	-0.002	-	0.0054	++	0.0048	++
NDUFS4	-0.0008		0.0005		-0.001		0.0007		0.0018	+	0.0008		0.0039	+	0.0007		-0.0016	-	-0.0018		-0.0059	--	0.0007		0.0021	+
NDUFS5	0.0078	++	-0.0012		0.0001		-0.0041	-	0.0011	+	-0.0066	--	-0.0083	--	0.0034	+	0.0012		-0.0087	--	0.0035	+	0.0083	+++	0.0072	+++
RILP	0		0		0		0		0		0		0		0		0		0		0		0		0
NDUFS8	0.0016		-0.0031	-	-0.0011	-	0.0018		0.0017	+	0.0005		0.0073	++	-0.0006		-0.0043	--	0.0044	+	-0.009	---	-0.0027	-	0.0027	+
NEFL	-0.0093	--	0.008	++	0.0004		-0.0083	--	0.002	+	0.0108	++++	0.0009		-0.0019	-	0.0007		-0.0044	-	0.0074	++	-0.0045	--	-0.0033	-
NEK1	-0.0029	-	-0.0037	-	0.0028	+	0.0036	+	0.0021	+	0.0026	+	-0.007	--	-0.0007		0.0004		-0.002		-0.0015	-	0.0004		0.0063	++
NEK2	0.0042	+	0.0026	+	-0.0042	--	0.0023	+	-0.0022	-	-0.0061	--	0.0021	+	0.0058	++	-0.0003		-0.0073	--	-0.0054	--	0.0038	+	0.0065	++
RIPK2	-0.0015		0.0036	+	-0.0016	-	-0.0068	--	-0.0008		-0.003	-	-0.0024	-	0.0066	++	-0.0011		-0.0033	-	0.0057	++	-0.0003		0.0055	++
NEK4	0.0031	+	-0.0014		0.0051	++	-0.0035	-	-0.0028	--	-0.0038	-	-0.0035	-	-0.0079	--	-0.0041	--	0.0051	+	0.0118	++++	0.0024	+	0.0015	+
NEK5	0.0002		-0.0024	-	-0.0002		-0.0025	-	0.0013	+	0.0024	+	-0.0011		0.0007		0.0008		-0.0018		0.0039	+	-0.0008		-0.0017	-
NEK6	-0.0045	-	0.0067	++	-0.0039	--	-0.003	-	0.0023	+	0.0032	+	-0.0014		0.0055	++	-0.0022	-	-0.0054	-	0.0022	+	0.0002		-0.0006
RNF103	-0.0009		0		0.0032	+	-0.0118	---	0.0003		-0.0012		0.0068	++	-0.0012		-0.0005		-0.0002		0.0095	+++	-0.0046	--	0.0006
NEK8	-0.0105	--	-0.002	-	-0.0049	--	0.0005		0.0032	++	0.0092	+++	0.0076	++	0.0042	+	-0.0003		0.0034	+	-0.0024	-	-0.0101	----	-0.0043	--
NEK9	0.002		-0.0044	-	0.0034	++	-0.0053	-	-0.0015	-	-0.0042	-	-0.0034	-	0.0001		0.0001		0.0052	+	0.0062	++	0.0033	+	-0.0011
NELL1	0.0023	+	0.0031	+	0.0013	+	0.0015		-0.0019	-	-0.0042	-	-0.0107	---	-0.0022	-	0.0031	+	0.0006		0.0028	+	0.0133	+++++	-0.007	--
NELL2	-0.0022	-	0.0024	+	0.0026	+	-0.0018		0.0011	+	0.0057	++	-0.0029	-	-0.0005		-0.0021	-	-0.0085	--	-0.0018	-	-0.0004		0.0111	++++
RNF113B	0.0015		0.0017	+	0.0023	+	-0.0032	-	-0.0001		-0.0027	-	-0.0086	--	-0.0032	-	0.0028	+	-0.0015		0.0112	++++	0.0064	++	-0.005	--
RNF114	0.0056	+	-0.0041	-	0.0043	++	-0.009	--	-0.0002		-0.0083	---	0.0008		0.0005		0.002	+	0.0034	+	0.0049	++	0.0009		0.0007
NFAT5	-0.0008		0.0031	+	-0.0004		-0.002	-	0.002	+	-0.0011		0.0016		0.0039	+	0		-0.0012		-0.0066	--	0.001		0.0015	+
NFATC1	0.0018		-0.0054	--	0.0013	+	-0.0024	-	0.0011	+	0.0033	+	0.0009		-0.0003		0.0012		0		-0.0009		-0.0055	--	0.0044	++
NFATC2	-0.0008		-0.0003		0.0004		-0.0006		-0.001	-	-0.0022	-	0.0003		-0.0011		0.0017	+	0.0066	+	-0.0051	--	0.0024	+	-0.0003
NFATC2IP	-0.0062	-	-0.0042	-	0.003	+	0.0039	+	0.0021	+	0.0037	+	-0.0014		-0.0037	-	-0.0026	-	0.0102	++	-0.0068	--	-0.0034	-	0.004	+
RNF121	-0.0027	-	-0.0031	-	0.0034	++	0.002	+	0.0002		0.0013		-0.0098	--	-0.0054	--	-0.0007		0.0038	+	0.0097	+++	0.0018	+	-0.0008
NFATC4	-0.0035	-	0.0078	++	-0.0037	--	0.0009		0.0026	+	0.0021	+	-0.0065	--	0.0022	+	-0.0002		-0.0027	-	-0.0035	-	0.0075	+++	-0.0026	-
RNF13	-0.0018		0.0012		0.0068	+++	-0.001		0.0009		0.0025	+	-0.0006		-0.0027	-	-0.001		-0.0022		-0.0023	-	-0.0014	-	0.0041	+
NFIA	-0.0002		-0.0036	-	0.0003		-0.004	-	0.0047	++	-0.0016	-	-0.0022	-	0.0024	+	0.0061	++	0.0011		-0.001		-0.002	-	-0.0009
NFIL3	0.0033	+	-0.001		0.0061	+++	0.0011		-0.0014	-	-0.0044	--	-0.0023	-	-0.0018		0.0007		0.0008		-0.001		0.0014	+	0.0018	+
RNF14	0.0016		-0.0043	-	0.0009		0.0045	+	0.0005		-0.0028	-	-0.0028	-	0.0006		0.0067	++	0.0002		-0.0041	-	0.0005		-0.0016	-
NFKB2	-0.0013		-0.0002		0.003	+	-0.0013		0.001	+	0.0022	+	-0.0027	-	0		-0.0003		0.0014		-0.0014		-0.0013		0.0016	+
RNF145	0		-0.0018	-	0.0057	+++	0.0003		-0.0005		-0.0007		-0.0031	-	-0.0012		-0.0021	-	-0.0014		0.0017	+	0		0.0052	++
NFKBIB	-0.0017		0.0121	++++	0.0052	++	-0.0073	--	-0.0041	--	0.0005		-0.0055	-	-0.0032	-	0.0013		-0.007	-	0.0067	++	0.0045	++	0.0036	+
NFKBID	-0.004	-	0.0054	++	-0.0017	-	-0.0034	-	0.0025	+	0.0025	+	-0.0019		0.0002		-0.0016	-	0.0018		0.0035	+	-0.0026	-	-0.0015	-
NFKBIE	0.0001		0.0076	++	0.0016	+	-0.0041	-	-0.0013	-	-0.0041	-	-0.0048	-	-0.0041	-	-0.002	-	0.0074	++	0.0042	+	0.0053	++	-0.0034	-
NFKBIL1	-0.0017		-0.0001		-0.0054	--	-0.0042	-	0.0013	+	-0.0005		0.0004		0.0102	+++	0.0029	+	-0.0033	-	-0.0011		-0.001		0.0001
NFKBIZ	-0.0026	-	-0.0003		0.004	++	-0.007	--	0.0019	+	0.002	+	0.0023	+	0.0016		-0.0028	-	0.0013		-0.0004		-0.0037	-	0.0042	+
RNF146	-0.0051	-	0.0004		0.0039	++	-0.0047	-	-0.0009		0.0019	+	0.0035	+	0.0006		-0.001		0.002		0.002	+	-0.002	-	-0.0011
NGF	0.0051	+	-0.0039	-	-0.0016	-	0.0015		0.0026	+	-0.0058	--	-0.002		-0.0002		-0.0008		0.0054	+	-0.002	-	0.0033	+	-0.0016	-
NICN1	-0.0069	--	-0.0014		-0.0009		0.0102	+++	0.0043	++	0.0054	++	-0.006	-	-0.0026	-	-0.0089	---	0.0051	+	-0.0062	--	-0.0001		0.0064	++
RNF149	-0.0006		-0.0033	-	0.0051	++	0.0013		0		0.0016	+	-0.0002		0.0015		0.0011		-0.0018		-0.004	-	-0.0014	-	0.0018	+
RNF152	0.0015		-0.0061	--	0.0013	+	-0.0036	-	0.0008		-0.001		-0.0002		0.0041	+	0.0114	++++	-0.0029	-	-0.0008		-0.0028	-	-0.0028	-
RNF166	0.0037	+	-0.0056	--	0.0047	++	0.0071	++	0.0006		-0.0021	-	-0.0052	-	-0.0047	-	-0.0031	-	0.0057	+	-0.0036	-	-0.0003		0.0047	++
RNF168	-0.0016		-0.0007		0.0066	+++	-0.0092	--	-0.0009		0.0009		-0.001		-0.003	-	0.0024	+	0.0018		0.0031	+	0.0047	++	-0.0017	-
NKRF	0.0046	+	0.0044	+	-0.0003		-0.0035	-	-0.0027	-	-0.0033	-	-0.0021	-	-0.0013		-0.0015	-	-0.0042	-	0.0027	+	0.0073	+++	0.0031	+
NKTR	-0.0064	--	-0.0038	-	0.0005		-0.0031	-	0.003	++	0.0053	++	-0.0013		0.0017		-0.0032	-	0.0008		0.0015		-0.0025	-	0.0053	++
RNF175	0.0005		-0.0042	-	0.0002		0.0024	+	-0.0009		0.004	+	-0.0015		0.0055	++	0.0102	++++	-0.01	--	-0.0021	-	-0.0024	-	-0.0025	-
NLRC4	-0.0011		-0.0032	-	0.0001		-0.0025	-	0.0011	+	-0.0014		-0.0011		0.0058	++	0.0013		0.0002		0.0008		0.0008		-0.002	-
NLRC5	-0.0039	-	0.0008		-0.0008		-0.0027	-	-0.0015	-	-0.0024	-	-0.0036	-	0.0064	++	0.0016	+	0.0037	+	0.0008		-0.0003		0.0009
NLRP1	-0.0033	-	0		0.0005		0.0019		-0.0015	-	0.004	+	-0.0018		0.0022	+	0.0004		0.0044	+	-0.0065	--	0.002	+	-0.003	-
RNF183	0.0011		0.0006		-0.0024	-	-0.0016		0		-0.004	-	-0.0039	-	0.0045	+	0.0024	+	0		0.001		0.006	++	-0.0038	-
RNF185	0.0006		0.0019	+	0.0055	+++	0.0082	++	-0.0009		0.0033	+	-0.0069	--	-0.0047	-	-0.0036	-	-0.0048	-	-0.0044	-	0.0019	+	0.008	+++
NLRP12	-0.0027	-	0.0037	+	0.0038	++	-0.0017		-0.0017	-	0		0.0008		-0.001		-0.0016	-	0.002		0.001		0		-0.0013
NLRP13	-0.0006		0.0045	+	-0.004	--	-0.0031	-	0.0031	++	-0.0005		0.0023	+	0.0018	+	-0.0018	-	-0.0021		0.0011		-0.0018	-	0.0007
NLRP14	-0.0088	--	0.0134	++++	-0.0034	--	-0.0073	--	0.0014	+	0.0076	+++	-0.0049	-	0.0024	+	0.0029	+	-0.0094	--	0.0087	+++	0.0009		-0.0038	-
RNF19B	0.0023	+	-0.0005		0.0008		0.0024	+	0		-0.001		-0.0036	-	0.0031	+	0.0026	+	-0.0023		-0.003	-	-0.0003		0.0006
NLRP3	0.0017		-0.0031	-	-0.0008		-0.0083	--	-0.0018	-	-0.0021	-	-0.0005		0.0104	+++	0.0041	++	0.0003		-0.001		0.0009		-0.0006
RNF208	-0.0016		0.0008		0.0018	+	0.0024	+	0.0009		0.0013		0.0038	+	-0.0051	-	-0.0036	-	0.0054	+	-0.0025	-	-0.0046	--	0.0009
RNF215	0.0108	+++	-0.0089	---	0.0032	+	0.0078	++	-0.0003		-0.0032	-	-0.0036	-	-0.0044	-	-0.0004		-0.004	-	-0.001		-0.0006		0.0076	+++
NLRP6	0.0059	+	-0.0062	--	-0.0053	--	0.0181	+++++	0.0016	+	-0.0006		-0.0014		0.0012		-0.0017	-	0.0007		-0.0119	----	0		-0.0017	-
RNF216	-0.0014		0.0025	+	-0.0029	-	-0.0091	--	-0.0006		-0.0046	--	-0.0058	-	0.0033	+	0.0012		0.0068	+	0.01	+++	0.0075	+++	-0.0085	---
NLRP8	0.0015		-0.0004		0.0022	+	-0.0086	--	0.0016	+	-0.0037	-	0.0007		-0.0026	-	0.002	+	0.0057	+	0.0063	++	0.0008		-0.0055	--
RNF220	0.005	+	-0.0035	-	0.0018	+	-0.0004		0.0006		-0.0012		-0.0072	--	-0.0018	-	-0.0009		0.0006		0.0012		0.0031	+	0.0046	++
RNF24	0.0014		0.0002		-0.0003		0.0035	+	-0.0006		-0.0009		0.0008		0.0034	+	-0.0008		-0.0021		-0.0046	--	-0.0001		0.0008
RNF25	-0.0053	-	0.0026	+	-0.0039	--	-0.0123	---	-0.0005		-0.002	-	0.0049	+	0.0091	+++	0.0035	+	0.0044	+	0.0036	+	-0.001		-0.0062	--
RNF32	-0.0045	-	0.0056	++	-0.0007		0.0044	+	0.0008		0.0019	+	-0.004	-	-0.0036	-	-0.0005		0.0001		0.0023	+	0.0011		-0.0031	-
NOD2	-0.0008		-0.0047	-	-0.0049	--	0.0028	+	0.0013	+	0.0027	+	0.002		0.0084	++	-0.002	-	-0.0025	-	-0.0028	-	-0.0057	--	0.003	+
RNF39	0		0		0		0		0		0		0		0		0		0		0		0		0
RNF44	0.0029	+	-0.0072	--	0.0041	++	0.0045	+	0.0008		0.0028	+	-0.0031	-	-0.0029	-	-0.0026	-	0.005	+	-0.0081	---	0.0006		0.0042	+
NOTCH2	0.0005		-0.0027	-	-0.005	--	-0.0014		0.0018	+	0.002	+	-0.0029	-	0.0095	+++	-0.0009		-0.0005		-0.0024	-	0.0015	+	-0.0016	-
NOX1	-0.003	-	0.0065	++	-0.0043	--	-0.0092	--	-0.0018	-	-0.0024	-	0.003	+	0.0068	++	0.0059	++	-0.0008		0.0031	+	0.0031	+	-0.0085	---
RNF5	0		0		0		0		0		0		0		0		0		0		0		0		0
RNF5P1	-0.0046	-	0.0093	+++	-0.0014	-	-0.003	-	-0.0004		0.0041	+	-0.004	-	0.0029	+	0.0109	++++	-0.0096	--	0.0008		0.0001		-0.0043	--
RNF6	0.0045	+	-0.0053	--	0.0029	+	-0.0034	-	0.0006		-0.0039	-	-0.0058	-	0.0025	+	0.0006		-0.0047	-	0.0026	+	0.0038	+	0.008	+++
NPHP3	-0.0016		-0.0067	--	0.0016	+	-0.0105	---	0.003	++	0.0016	+	0.0041	+	0.001		-0.0016	-	0.0006		0.0099	+++	-0.0065	---	0.003	+
ROBO3	0.0074	++	-0.0018	-	0.0021	+	0.0003		0.0002		-0.0021	-	-0.0055	-	-0.0022	-	-0.002	-	-0.0016		-0.0021	-	0.0063	++	0.0042	+
NR0B1	-0.0036	-	-0.0006		-0.0006		-0.0019	-	0.0027	+	0.0028	+	0.0084	++	-0.0006		0.0005		0.0022		-0.0023	-	-0.0074	---	-0.0021	-
NR1H3	0.0093	++	-0.0024	-	-0.0034	--	-0.0053	-	-0.001	-	-0.0071	--	-0.0007		0.0036	+	-0.0032	-	-0.0011		0.0052	++	0.0031	+	0.0043	+
ROCK2	0.001		-0.0046	-	-0.0038	--	0.0061	++	0		0.0028	+	-0.0043	-	0.007	++	-0.0009		-0.0096	--	0.0007		-0.0012		0.0056	++
RPS6KA1	0.0012		-0.0021	-	0.0031	+	-0.002	-	-0.0005		0.0011		-0.003	-	0.002	+	0.0014	+	-0.0022		0.0006		-0.0019	-	0.0034	+
NRL	0.0032	+	0.0075	++	-0.0006		-0.001		-0.0044	--	-0.0031	-	-0.0042	-	-0.0008		0.0013		-0.0054	-	0.0047	++	0.0063	++	-0.0004
NRP1	0.0048	+	-0.0016	-	-0.0026	-	-0.0072	--	0.0011	+	-0.0037	-	-0.0024	-	0.0035	+	0.0047	++	-0.0014		0.0051	++	0.0047	++	-0.0054	--
NSF	-0.0005		0.008	++	0.0012	+	-0.002	-	-0.0033	--	0.0045	++	-0.0007		-0.0032	-	-0.0025	-	-0.0095	--	0.0061	++	0.0011		0.0035	+
NTRK3	0.006	+	-0.008	--	-0.0023	-	0.0065	++	0.0031	++	-0.0005		-0.0047	-	-0.0013		-0.0011		-0.0052	-	0.0074	++	-0.001		0
NUBP1	-0.0028	-	0.0025	+	0.0015	+	-0.0056	--	-0.0017	-	-0.0009		0.0061	+	-0.0011		-0.001		0.006	+	-0.001		-0.0009		-0.0013
NUDC	-0.0027	-	0.0028	+	0.0011	+	-0.0012		0.0018	+	0.0042	+	-0.0061	-	-0.0013		0.0019	+	-0.0011		-0.0006		0.004	++	-0.0022	-
RPS6KB2	-0.0035	-	0.0052	++	0.0034	++	-0.0043	-	-0.0004		0.0007		-0.0021	-	-0.0034	-	0.0021	+	0.004	+	0.0005		0.0023	+	-0.0035	-
NUP107	-0.0049	-	0.0004		0.0027	+	-0.0024	-	0.0011	+	0.0036	+	-0.0018		-0.0009		-0.002	-	-0.0003		0.002	+	-0.0019	-	0.0045	++
NUP62	-0.0068	--	-0.0002		0.0026	+	-0.0017		0.0017	+	0.0098	+++	-0.0046	-	-0.0026	-	-0.0017	-	0.0061	+	-0.0025	-	-0.0023	-	0.0011
OAS1	0.0022	+	0.0012		-0.0001		-0.002	-	-0.0019	-	-0.0099	---	0		0.0019	+	-0.0041	--	0.013	+++	-0.0014		0.0033	+	-0.0015	-
OAS2	0.005	+	0.0014		-0.0032	-	-0.0015		-0.0021	-	-0.0106	----	-0.0014		0.0045	+	-0.0025	-	0.0074	++	0.0006		0.0044	++	-0.0013
RPS7	0.0027	+	-0.0015		-0.002	-	-0.0058	--	-0.0001		-0.0054	--	-0.0028	-	0.0058	++	0.005	++	-0.0063	-	0.0066	++	0.0024	+	0.0015	+
OASL	0.0005		-0.0061	--	0.0022	+	0.0014		0.0012	+	-0.0116	----	0.0003		-0.0036	-	-0.0043	--	0.0278	++++++	-0.0032	-	0.0002		-0.0069	--
OLFM4	-0.0029	-	0.0024	+	0.0029	+	0.0014		-0.0011	-	0.0004		-0.0054	-	-0.0047	-	-0.0033	-	-0.0017		0.0121	++++	-0.0005		0.0012
RRP9	0.0018		-0.0024	-	-0.0001		0.0106	+++	-0.0004		0.0025	+	-0.0069	--	-0.0048	-	0.0006		-0.0011		-0.0007		0.0044	++	-0.0034	-
ORAI1	0.0055	+	-0.0052	--	-0.0027	-	-0.0041	-	0.0016	+	-0.0026	-	0.0001		0.0041	+	-0.0041	--	0.0019		-0.0001		-0.0008		0.0061	++
RSAD2	0.0067	++	-0.0018	-	-0.0033	-	0.0028	+	0		-0.0091	---	-0.0032	-	0.005	+	-0.0009		0.0022		-0.0016	-	0.0029	+	0.0013
ORM1	-0.0071	--	0.0067	++	0.004	++	-0.0066	--	0.0018	+	0.0014		-0.0013		-0.0018		-0.0013		0.0016		0.0039	+	-0.0005		0.0002
RUNX3	-0.0012		-0.0037	-	0.002	+	-0.0036	-	0.0005		-0.0011		-0.0016		-0.0003		0.0026	+	0.0069	+	-0.0021	-	-0.0001		0.0011
OSM	0.0016		0.0005		0.0096	++++	-0.0006		-0.0024	-	-0.0029	-	-0.0034	-	-0.0062	--	-0.0018	-	0.002		0.0016	+	0.0025	+	0.004	+
OSMR	-0.0002		-0.0089	---	-0.0008		0.0051	+	0.0041	++	-0.0006		-0.0018		0.0066	++	0.0038	+	0		-0.0075	--	-0.0029	-	0.0011
OTOF	-0.0026	-	0.0014		-0.0043	--	-0.0003		0.0016	+	-0.002	-	-0.0044	-	0.0071	++	-0.0027	-	0.0038	+	-0.0009		-0.0002		0.0022	+
S1PR3	0.0013		0.0006		0.0056	+++	0.0005		-0.0005		0.005	++	-0.0041	-	-0.0088	--	-0.0006		0.0034	+	-0.0001		0.0018	+	-0.002	-
S1PR5	-0.0017		-0.0001		0.0018	+	-0.0048	-	-0.0001		0.001		-0.001		0		0.0036	+	0.0005		-0.0007		-0.0002		0.0021	+
P2RX1	-0.0015		0.0039	+	-0.0028	-	-0.0035	-	0.0016	+	0.0012		-0.0016		0.0066	++	-0.0006		-0.0051	-	0.0003		-0.0002		0.0015	+
P2RX7	-0.0015		-0.0025	-	0.0024	+	0.0064	++	0.0013	+	0.0113	++++	-0.0109	---	-0.0034	-	-0.001		-0.0068	-	-0.0012		0.0016	+	0.0052	++
PAAF1	-0.0079	--	0.0005		0.0029	+	-0.0014		0.0017	+	0.0039	+	-0.0076	--	-0.002	-	-0.0009		0.0081	++	-0.0001		0.0044	++	-0.0026	-
PABPC4	-0.0022	-	-0.001		0.0015	+	-0.0041	-	0.0019	+	0.0083	+++	-0.0001		-0.0005		-0.0021	-	-0.0018		-0.0042	-	-0.0014	-	0.006	++
PAFAH1B1	-0.0048	-	0.0005		0.0106	+++++	-0.0048	-	-0.0018	-	-0.0003		-0.0047	-	-0.0022	-	0.0018	+	0.0052	+	-0.0015		0.0036	+	0.0012
SCARA5	-0.0014		0.0012		0.0027	+	-0.0037	-	-0.0007		0.001		0.0001		-0.0039	-	0.0038	+	-0.001		0.0093	+++	-0.0017	-	-0.0059	--
PAK1	0.0062	+	0.0014		-0.0001		-0.005	-	-0.0019	-	-0.005	--	-0.001		0.0053	+	0		-0.0031	-	0.0007		0.0018	+	0.0033	+
PAK2	-0.0032	-	0.0004		0.0058	+++	-0.0017		0.0013	+	0.0025	+	-0.0024	-	-0.0011		0.0004		0.0027	+	-0.0028	-	-0.0002		-0.0005
PAK3	0.0025	+	0.0042	+	-0.0011	-	-0.001		-0.0037	--	-0.0088	---	0.0077	++	-0.0036	-	-0.003	-	0.0107	++	-0.0017	-	0.0062	++	-0.0081	---
PANK3	0.0027	+	-0.0039	-	0.0012	+	0.0045	+	0.0018	+	-0.0036	-	-0.0088	--	-0.0004		-0.0013		-0.0014		-0.0014		0.006	++	0.0063	++
PANX1	-0.0028	-	0.0027	+	-0.0022	-	-0.0059	--	0.0013	+	0.0004		0.0001		0.0056	++	-0.0046	--	0.002		-0.0035	-	0.0006		0.0062	++
PANX2	0.0125	+++	0.0009		-0.0007		0.0073	++	-0.0026	-	-0.0054	--	0.0022	+	-0.0047	-	0		-0.0025	-	-0.0039	-	0.0023	+	-0.0019	-
PANX3	0.0004		-0.0012		0.0001		0.0006		0.0032	++	0.0011		-0.0014		0.0001		-0.0032	-	0.001		-0.0045	-	0.0012		0.003	+
PARP1	0.0017		-0.003	-	0.0001		-0.0073	--	-0.0013	-	-0.0006		-0.0037	-	0.0038	+	0.0056	++	0.0014		0.001		0.0024	+	-0.0003
PARP14	0.002		0.0018	+	-0.0007		0.0015		-0.0024	-	-0.0049	--	-0.0015		0.0043	+	-0.0008		-0.0002		-0.0026	-	0.0034	+	0.0014
SCARB1	-0.0012		0.0064	++	-0.0007		0.0031	+	-0.0008		0.0041	+	-0.0013		-0.0013		-0.0017	-	-0.0041	-	-0.005	--	-0.0006		0.0048	++
PARP9	0		0		0.0005		-0.0004		-0.0019	-	-0.0043	-	-0.0008		0.0034	+	-0.0008		0.0017		0.0025	+	0.001		-0.0007
PARVB	0.0002		0.0109	+++	0.0014	+	-0.0043	-	-0.0011	-	0.0021	+	-0.0034	-	-0.0045	-	-0.0055	--	-0.003	-	0.0016	+	0.0066	+++	0.003	+
SCD	0.0026	+	0.0043	+	-0.0031	-	0.0011		0.0003		0.0009		-0.0052	-	0.0014		-0.0003		-0.009	--	0.0013		0.0026	+	0.005	++
SDF4	0.0017		-0.0075	--	-0.0015	-	0.0083	++	0.0002		0.0028	+	-0.0002		0.0021	+	0.0017	+	0.0022		-0.0088	---	-0.0038	-	0.0009
PDCD1	-0.0064	-	-0.0005		0.0018	+	0.01	+++	0.0026	+	0.0145	+++++	-0.0056	-	-0.0042	-	-0.002	-	-0.0052	-	-0.0067	--	-0.003	-	0.0041	+
PDCD10	-0.0006		-0.0009		-0.0006		0.0053	+	-0.0013	-	-0.0018	-	0.0027	+	-0.0002		0		-0.0008		-0.0017	-	-0.0008		0.0001
PDCD11	-0.0014		-0.0066	--	0.0012	+	-0.0073	--	0.0018	+	0.0039	+	0.0026	+	0.0008		0.0022	+	0.0057	+	0.0006		-0.0048	--	-0.0014
PDCD1LG2	-0.0022	-	-0.0004		-0.0082	----	-0.0013		0.0032	++	0.0023	+	-0.0019		0.0144	++++	0.0058	++	-0.0124	---	-0.0003		-0.0038	-	0.0019	+
PDCD2	0.0043	+	-0.0066	--	0.004	++	0.0006		-0.0013	-	-0.0027	-	0.0004		-0.0069	--	-0.0035	-	0.0089	++	0.0001		0.0041	++	-0.0006
SDHA	-0.0032	-	-0.0005		0.0018	+	-0.0065	--	0.0005		-0.002	-	0.0024	+	0.0004		-0.0017	-	0.0083	++	-0.0009		-0.0018	-	0.0027	+
PDCD4	0.0006		-0.0015		0.005	++	-0.0048	-	-0.0015	-	-0.0021	-	-0.0023	-	-0.0008		0.0015	+	-0.0005		0.0033	+	0.0011		0.0042	+
PDCD5	0.0047	+	0.0067	++	-0.003	-	0.0062	++	-0.0029	--	-0.004	-	-0.0001		-0.0019	-	-0.0006		-0.0048	-	-0.0044	-	0.0105	++++	-0.0037	-
SEC61G	0.0027	+	-0.0008		0.0025	+	-0.0017		-0.0004		-0.0047	--	-0.0056	-	0.0005		0.0031	+	0.0001		-0.0003		0.0071	+++	-0.0004
SELENBP1	-0.0002		0.0023	+	0.0007		0.0018		-0.0009		-0.003	-	-0.001		-0.001		0.0084	+++	-0.0005		-0.0016	-	0.0001		-0.0046	--
SELL	-0.0013		0.0033	+	0.0025	+	-0.0057	--	-0.0005		-0.002	-	-0.0022	-	0.0046	+	0.0025	+	-0.0028	-	0.002	+	0.0008		0.0003
SELPLG	0		0.0006		-0.0021	-	-0.0035	-	0.0008		0.0011		-0.0017		0.0101	+++	0.0029	+	-0.0039	-	-0.0061	--	-0.0004		0.0021	+
SERPINA3	-0.0039	-	0.0056	++	-0.0014	-	-0.0021	-	0.0002		0.0038	+	-0.0003		0.0016		0.0046	++	-0.0061	-	0.0025	+	-0.0012		-0.0038	-
PDCL3	0.0016		-0.0042	-	-0.0009		-0.0008		0.0035	++	-0.0034	-	0.0013		-0.0003		-0.005	--	0.0068	+	-0.0026	-	0.0015	+	0.0015	+
SH3BP2	-0.0018		-0.0011		-0.0066	---	0.0018		0.0006		0.0059	++	-0.0007		0.0103	+++	0.0001		-0.0051	-	-0.0041	-	-0.003	-	0.0009
PDGFA	0.0061	+	0.0082	+++	-0.004	--	-0.0014		-0.0019	-	-0.0042	-	0.0137	+++	-0.0026	-	-0.0069	---	-0.0006		-0.0043	-	-0.0024	-	0.0025	+
PDGFC	0.0032	+	0.0073	++	-0.0031	-	-0.0073	--	-0.002	-	-0.0063	--	0.0032	+	0.0063	++	-0.0057	--	-0.0032	-	0.0001		0.0033	+	0.0068	++
PDGFD	0.0006		0.0011		0.0002		-0.0101	---	-0.003	--	-0.0065	--	0.0038	+	0.0015		0.0046	++	0.0049	+	0.0045	+	0.0037	+	-0.0056	--
PDGFRA	-0.0038	-	0.0101	+++	-0.005	--	-0.0105	---	0.0031	++	-0.0005		0.0065	++	0.0019	+	0.0017	+	-0.0009		0.0055	++	-0.0045	--	-0.005	--
PDGFRB	-0.0031	-	-0.0024	-	0.0003		-0.0009		0.0021	+	0.0017	+	-0.0046	-	0.0017		0.005	++	0.0035	+	-0.003	-	0.0001		-0.0019	-
PDK1	-0.005	-	-0.0031	-	0.0062	+++	-0.0004		0.0047	++	0.0026	+	-0.0012		-0.0041	-	-0.0052	--	0.0026	+	0.0011		-0.005	--	0.0072	+++
SIGLEC5	0.003	+	0.0042	+	-0.0038	--	-0.0034	-	0.0002		-0.0042	-	-0.002		0.008	++	0.0024	+	-0.0056	-	-0.0002		0.0024	+	0
PELI1	-0.001		0.0018	+	0.0099	+++++	-0.0001		-0.0023	-	0.0008		-0.0017		-0.0057	--	-0.0011		0.0016		-0.0017	-	0.0006		0.0029	+
PELI2	-0.0017		0.0015		0.0061	+++	0.0005		0.0012	+	0.002	+	0.0006		-0.0055	--	-0.0015	-	0.0027	+	-0.0014		-0.002	-	-0.001
PELI3	-0.0036	-	0.0014		-0.0017	-	0.0005		0.0028	++	0.0114	++++	-0.0043	-	0.0014		0.0001		-0.0109	--	0.0012		-0.0039	--	0.0051	++
PFDN5	-0.0011		-0.0029	-	-0.0006		0.0037	+	0.0021	+	-0.0004		0.0056	+	-0.0016		-0.0027	-	0.0036	+	-0.0039	-	-0.0033	-	0
PFKL	-0.0027	-	-0.0026	-	0.0011		-0.002	-	0.0009	+	0.0064	++	-0.0036	-	0.001		0.0016	+	-0.0005		0.0004		-0.0027	-	0.0017	+
PFN1	0.0038	+	0.0031	+	0.0033	++	-0.0033	-	-0.0026	-	-0.005	--	-0.0013		-0.002	-	-0.0005		0.0051	+	-0.0054	--	0.006	++	0.0025	+
SIGLEC8	0.0007		-0.0027	-	0.0031	+	-0.0038	-	0.0009		-0.0067	--	-0.009	--	-0.0011		-0.0026	-	0.004	+	0.0101	+++	0.0015	+	0.0069	++
PGLYRP2	-0.0001		-0.003	-	-0.0003		-0.0093	--	-0.0021	-	-0.0051	--	0.0186	+++++	-0.0007		0.0013		0.0122	+++	0.0019	+	-0.0084	---	-0.0084	---
SIRPA	0.0024	+	0.0012		-0.0006		-0.0065	--	0.0001		-0.0021	-	-0.0005		0.007	++	0.0015	+	-0.0043	-	0.0012		0.0007		0.0011
PGM2	-0.0017		0.0001		0.0032	+	0.0058	++	-0.0021	-	-0.0009		-0.0008		-0.0035	-	-0.0035	-	0.0008		0.0023	+	0.0015	+	-0.0006
PGM2L1	-0.0005		-0.0059	--	0.0013	+	0.001		0.0023	+	-0.001		-0.001		0.0005		0.0028	+	0.0018		-0.0005		-0.002	-	0.0002
SIRT2	0.0036	+	0.0044	+	-0.0022	-	0.0039	+	-0.0006		-0.0001		-0.0084	--	0.0017		0.0017	+	-0.0061	-	-0.0045	-	0.0067	+++	0.0027	+
PGM5	0.0046	+	-0.0044	-	-0.0037	--	0.0126	+++	0.0014	+	-0.0021	-	-0.0078	--	0.0013		-0.0013		-0.0013		-0.0034	-	0.0051	++	-0.0013
PHF12	0.002		0.005	++	0.0073	+++	-0.0021	-	-0.0038	--	0.0009		0.0004		-0.0046	-	0.0014	+	-0.0032	-	-0.0011		0.0004		0.0018	+
SKAP1	-0.0006		-0.0015		0.0001		0.0019	+	-0.0003		-0.0012		0.0046	+	-0.0019	-	0.0012		0.0046	+	-0.0076	---	0.0004		-0.0002
PHF5A	0.0067	++	-0.0022	-	-0.0036	--	0.0019	+	-0.003	--	-0.0104	----	0.004	+	0.0033	+	0.0039	+	-0.0006		0.0004		0.0019	+	-0.0022	-
SKP2	-0.0003		-0.0028	-	-0.0001		0.0065	++	0.0006		-0.0002		-0.006	-	-0.005	-	-0.0053	--	0.0005		0.0082	+++	0.0016	+	0.0019	+
PI4KA	-0.0062	-	0.0011		0.0007		-0.0006		0.0014	+	0.0109	++++	-0.0037	-	0.0005		-0.0057	--	-0.0002		-0.0045	-	-0.0011		0.007	++
SLAMF6	-0.0017		0.0044	+	-0.0015	-	0.0003		-0.0005		-0.0001		0.0018		-0.0015		-0.0012		0.0011		-0.0052	--	0.0055	++	-0.0008
PIAS2	0.0038	+	-0.0006		0.0048	++	-0.0056	--	-0.0013	-	-0.0072	--	-0.0048	-	-0.0023	-	0.0008		0.0024		0.0052	++	0.0066	+++	0.0013
SLAMF7	-0.0028	-	-0.0016		0.0029	+	0.0036	+	-0.0009		0.0005		-0.0037	-	-0.0012		0.0009		0		-0.0029	-	0.0021	+	0.0039	+
SLC25A24	-0.0021	-	-0.0014		-0.0009		0.0037	+	0.0004		-0.0012		-0.0009		0.0032	+	-0.0011		0.0019		-0.0053	--	0.0028	+	0.0002
SLC25A37	-0.002		0.006	++	-0.0003		-0.0007		-0.0006		-0.0022	-	-0.0017		0.0011		0.0072	+++	-0.0016		-0.0022	-	0.001		-0.0032	-
SLC27A4	-0.0024	-	0.0018	+	-0.0018	-	-0.0046	-	-0.0004		0.005	++	0.0012		0.0024	+	-0.0003		-0.0015		-0.0005		0.001		-0.001
PIK3C2A	-0.0002		-0.0055	--	-0.0003		0.0047	+	0.0039	++	0.0029	+	-0.006	-	0.0034	+	-0.0055	--	-0.0065	-	-0.0046	--	0.0009		0.0134	+++++
PIK3C2B	0.0058	+	0.0016	+	0.0002		-0.0054	-	-0.0024	-	-0.0046	--	-0.0016		0.0026	+	0.0027	+	-0.0053	-	0.0002		0.0029	+	0.0066	++
PIK3C2G	0.0058	+	0.005	++	-0.0019	-	0.0018		-0.0046	--	-0.0055	--	-0.009	--	0.0001		0.0009		-0.0053	-	0.0059	++	0.0143	++++++	-0.0044	--
PIK3C3	0.0041	+	-0.0025	-	0.0016	+	0.0013		-0.0012	-	-0.0026	-	-0.0014		-0.0008		0.0004		-0.0024		0.0018	+	0.0022	+	0.0009
PIK3CA	0.0033	+	-0.003	-	0.0054	++	-0.0058	--	-0.0023	-	-0.0041	-	0.0004		0.0021	+	0.0036	+	-0.006	-	0.0052	++	-0.0001		0.0037	+
PIK3CB	0.0015		-0.0002		0.001		0.0001		0.0022	+	0.0001		-0.005	-	0.002	+	-0.0046	--	-0.0074	--	0.004	+	0.0009		0.0072	+++
PIK3CD	0.0032	+	-0.0015		0.0012	+	0.0003		-0.0011	-	0.0008		-0.002		0.0031	+	0.0003		-0.0018		-0.0028	-	-0.0003		0.0018	+
SMPD1	0.0079	++	-0.0041	-	-0.0005		0.005	+	0.0006		-0.0056	--	-0.0084	--	-0.0016		-0.0035	-	0.0019		0.0009		0.0051	++	0.0045	++
PIK3IP1	-0.0043	-	-0.0041	-	0.004	++	-0.0011		0.0031	++	0.0052	++	-0.0007		0.0021	+	-0.0003		-0.0015		-0.0037	-	-0.0086	---	0.0097	+++
PIK3R1	-0.0009		-0.004	-	0.0022	+	-0.0053	-	0.0022	+	-0.0001		0.0024	+	0		-0.0015	-	0.0001		0.0005		-0.0022	-	0.0066	++
SNCA	-0.001		0.0013		0.0017	+	0.0033	+	0.0002		-0.002	-	-0.0034	-	-0.0021	-	0.0033	+	0.0026	+	-0.0035	-	0.0019	+	-0.0014
PIK3R3	-0.0034	-	0.0036	+	-0.0008		0.0031	+	0.0018	+	-0.0007		0.0039	+	-0.0021	-	-0.006	--	0.0043	+	-0.0082	---	-0.0023	-	0.0074	+++
SNRNP70	-0.0016		-0.0011		-0.0013	-	0.0024	+	-0.0003		-0.0003		-0.0003		0.0002		0.002	+	0.0051	+	-0.003	-	0.003	+	-0.0063	--
PIK3R5	0.0026	+	0.0024	+	0.0022	+	-0.0027	-	-0.0022	-	-0.0011		0.0053	+	-0.0002		-0.0006		0.0023		-0.0052	--	-0.0024	-	0.0014
PIK3R6	-0.0023	-	-0.0011		0.0026	+	0.0037	+	0.0016	+	-0.0024	-	-0.008	--	-0.0027	-	-0.0056	--	0.005	+	0.0009		0.0007		0.0088	+++
PIKFYVE	0.0025	+	-0.004	-	-0.0021	-	0.0118	+++	0.001	+	-0.0004		-0.006	-	0.0017		-0.0028	-	-0.0012		-0.0071	--	0.0061	++	0.0006
SNRPF	0.0037	+	0.0007		-0.0014	-	-0.0026	-	-0.0006		-0.006	--	0.0051	+	0		0.0013		0.002		-0.0014		0.0046	++	-0.0051	--
PIP5K1A	-0.0083	--	0.0033	+	-0.0009		0.0083	++	0.0032	++	0.0115	++++	-0.0031	-	-0.0005		-0.0051	--	-0.0065	-	-0.004	-	-0.004	--	0.0052	++
PIP5K1B	-0.001		-0.0052	--	-0.0004		-0.0026	-	0.0033	++	-0.0014		0.001		0.0023	+	0.0001		0.0032	+	0.0014		-0.0032	-	0.0006
SOCS1	-0.0006		0.0007		-0.001		0.0185	+++++	0		0.0008		-0.0092	--	-0.002	-	-0.0032	-	-0.0022		-0.0079	---	0.0028	+	0.0046	++
PLA2G1B	-0.0005		-0.0026	-	0.0088	++++	-0.003	-	-0.0017	-	0.0008		-0.0025	-	-0.0039	-	0.0018	+	0.0009		0.0019	+	0.0002		0.0022	+
PLA2G2D	-0.0096	--	0.0022	+	-0.0017	-	-0.0063	--	0.004	++	0.0111	++++	0.0034	+	0.0007		0.0001		-0.0013		0.0048	++	-0.0072	---	-0.0042	-
PLA2G4B	-0.0014		-0.0007		0.0014	+	-0.008	--	-0.0017	-	-0.0008		0.0038	+	0.0011		0.0007		0.0057	+	0.0028	+	-0.003	-	-0.0009
SOCS4	-0.0014		-0.002	-	0.0041	++	-0.0016		0		0.0004		-0.0003		-0.001		-0.0041	--	-0.0018		-0.0012		-0.0002		0.0108	++++
SOS1	0.0017		-0.0049	--	0.0014	+	-0.0011		-0.0009		-0.0014		-0.0043	-	0.0042	+	0.0039	+	-0.0078	--	0.0024	+	0.0032	+	0.0043	++
PLA2G4F	0.0004		0.0009		0.0038	++	0.0009		0.0033	++	0.0002		-0.0065	--	-0.0051	-	0.0001		0.0011		0.0003		0.0023	+	0.0003
SOS2	-0.0005		-0.0036	-	0.0071	+++	0.0079	++	-0.0002		0.0017	+	-0.0029	-	-0.0046	-	-0.0016	-	-0.0018		-0.0018	-	-0.0004		0.0028	+
SP3	-0.0019		-0.0027	-	0.0035	++	0.0071	++	0.0001		0.0022	+	-0.0002		-0.0009		-0.0002		-0.0028	-	-0.0036	-	-0.0022	-	0.0021	+
PLA2R1	0.0084	++	-0.0039	-	-0.0033	--	0.0152	++++	0.0017	+	-0.002	-	-0.005	-	-0.0009		-0.0041	--	-0.0059	-	-0.0097	---	0.0054	++	0.0063	++
PLCB2	-0.0033	-	0.0083	+++	-0.0004		0.0043	+	-0.0033	--	0.0026	+	-0.0048	-	-0.0005		-0.0051	--	0.0017		-0.0051	--	0.0082	+++	-0.001
SPAST	-0.0031	-	0.003	+	0.002	+	0.0038	+	0.0008		0.002	+	-0.0086	--	-0.0019	-	-0.0018	-	-0.0047	-	0.005	++	0.0034	+	0.0013
PLCG2	0.0015		0.0037	+	-0.0037	--	-0.0005		-0.0017	-	-0.004	-	-0.0002		0.0051	+	-0.0002		-0.0024		0.0016	+	0.0029	+	-0.0019	-
PLD1	-0.0051	-	0.0024	+	0.0034	++	0.0058	++	0.0024	+	0.0025	+	-0.0034	-	-0.004	-	-0.0047	--	0.0029	+	-0.0049	--	0.0026	+	0.0011
SPI1	0.0005		-0.0003		0.0013	+	-0.0007		0.0001		0.0005		-0.0001		0.0035	+	-0.0009		0.0012		-0.0047	--	-0.0009		0.0012
SRF	-0.0052	-	0.0015		0.0038	++	-0.0019	-	0.0002		0.0039	+	-0.0001		-0.0007		-0.0023	-	0.0063	+	-0.0069	--	0.0011		0.0006
SRXN1	0.0001		-0.0001		0.0016	+	-0.0012		0.0002		-0.0022	-	-0.0023	-	0.001		0.0055	++	-0.0011		-0.0001		-0.001		0.0005
PMP22	0.0029	+	-0.0034	-	-0.0016	-	-0.0065	--	0.0022	+	-0.0052	--	-0.007	--	0.0034	+	0.0026	+	-0.0039	-	0.0146	+++++	0.0002		0.0011
PNPLA6	-0.0012		0.0034	+	-0.0002		0.0014		-0.0012	-	-0.0003		-0.0068	--	0.0017		-0.0007		-0.0034	-	0.0024	+	0.0026	+	0.0036	+
STAG3L1	-0.0014		-0.0025	-	-0.0013	-	-0.0087	--	0.0003		-0.0043	-	-0.0011		0.0045	+	0.002	+	0.0092	++	0.003	+	0.0035	+	-0.0054	--
STAT5A	0.0036	+	-0.0001		0.0007		-0.0043	-	-0.0005		0.0022	+	-0.0035	-	0.0054	++	0.0021	+	-0.0067	-	-0.0019	-	0.0002		0.0048	++
POLR2I	-0.0009		0.004	+	-0.0038	--	-0.0004		0.0015	+	-0.0031	-	0.0045	+	0.0012		-0.0001		0.0038	+	-0.0059	--	0.0032	+	-0.0046	--
STAT5B	-0.0004		-0.0003		0.0007		-0.002	-	0.0001		-0.0005		0.0013		0.0053	+	0.0017	+	-0.0005		-0.0041	-	-0.0005		-0.0007
POLR2K	0.003	+	-0.0022	-	-0.0006		-0.0077	--	-0.0031	--	-0.0072	--	-0.0009		0.0016		0.0078	+++	-0.0002		0.0146	+++++	0.0046	++	-0.0111	----
PPARG	-0.0078	--	0.0086	+++	-0.0019	-	0.001		0.0015	+	0.0089	+++	-0.0104	---	0.0027	+	-0.004	-	-0.0102	--	0.0041	+	0.0035	+	0.0046	++
STK4	0.0023	+	0.0002		0.0058	+++	-0.0001		0		-0.0002		-0.0031	-	-0.0031	-	-0.0021	-	0.0025	+	-0.0038	-	0.0026	+	0.0019	+
PPIA	0.0011		0.0027	+	-0.0013	-	0.0013		0.0016	+	-0.0019	-	-0.0041	-	0.0023	+	-0.0002		-0.0058	-	-0.0072	--	0.0061	++	0.0077	+++
PPM1A	-0.0026	-	0.0066	++	0.0012	+	-0.0004		-0.0014	-	-0.001		-0.0009		-0.0014		0.0034	+	-0.0023		0.0005		0.0008		-0.0009
PPM1J	0.004	+	-0.0018	-	0.0013	+	-0.0046	-	0.0011	+	0.002	+	-0.0007		-0.0008		0.003	+	-0.0046	-	0.004	+	-0.0012		-0.0009
PPOX	-0.0004		0.0055	++	0.0004		-0.008	--	-0.0013	-	-0.0009		0.0017		0.0018	+	0.0069	+++	-0.0058	-	0.0037	+	-0.0032	-	0.0009
PPP1CC	0.0055	+	-0.0007		0.0011	+	-0.0024	-	-0.0042	--	-0.007	--	0.011	+++	-0.0001		-0.0018	-	-0.0003		-0.0052	--	0		0.0064	++
PPP1R12A	0.0021	+	-0.0044	-	0.0054	++	-0.0011		-0.0017	-	-0.0038	-	-0.0005		0.0025	+	0.0005		-0.0036	-	0.0008		0.0004		0.0054	++
STX11	0		-0.0041	-	0.0024	+	-0.009	--	0.0009		-0.0032	-	0.0007		0.008	++	0.0019	+	0.002		-0.0003		-0.0007		0.0012
PPP1R15A	-0.001		0.0002		0.0007		-0.0007		0.004	++	0		-0.0047	-	0.0013		0.0013		0.0005		0.0004		-0.0017	-	-0.0002
PPP2CA	0.0053	+	0.0006		0.0052	++	-0.0001		0.0012	+	-0.0064	--	-0.0111	---	-0.0011		0.0022	+	-0.0023		-0.0028	-	0.011	++++	0.0036	+
PPP2R1A	0.004	+	-0.0036	-	0.0046	++	-0.0008		-0.0021	-	-0.0016	-	-0.0031	-	-0.002	-	0.0032	+	0.0012		-0.0001		0.0003		0.0021	+
SUCLA2	-0.0061	-	0.003	+	0.0004		-0.0048	-	0.0009		0.0055	++	-0.005	-	0.0016		-0.0009		-0.0065	-	0.0061	++	0.0006		0.005	++
PPP2R2B	0.0014		-0.0003		0.0032	+	0.0003		-0.0021	-	-0.0028	-	-0.003	-	-0.0043	-	0.0029	+	0.0026	+	0.0003		0.0051	++	-0.0017	-
PPP2R4	-0.003	-	-0.0045	-	0.0008		0.0073	++	0.0031	++	0.0028	+	-0.0035	-	-0.0021	-	0.001		0.0041	+	-0.0051	--	-0.0032	-	0.0008
SYTL2	0.0007		-0.0045	-	0.0011	+	-0.0002		-0.0009		-0.0051	--	0.0062	++	-0.0012		0.0042	++	0.0084	++	-0.0062	--	-0.001		-0.0027	-
TAP1	0		0		0		0		0		0		0		0		0		0		0		0		0
PPP2R5E	0.0036	+	-0.0036	-	0.0028	+	0.0007		-0.0027	-	-0.006	--	0.0045	+	-0.0023	-	0.0044	++	0.0005		-0.0015		0.0015	+	-0.0008
TAPBP	-0.0056	-	-0.0001		0.0041	++	-0.0092	--	0.0003		-0.0036	-	0.0022	+	-0.002	-	-0.001		0.0157	+++	0.0035	+	-0.0002		-0.0055	--
PPP3R1	-0.0006		-0.0013		0.0002		0.0058	++	0.0019	+	-0.0014		-0.0036	-	-0.0002		0.0015	+	0.0019		-0.006	--	0.0015	+	0.0007
TAPBPL	-0.001		-0.0027	-	0.0026	+	0.0033	+	-0.0003		0.0027	+	-0.0045	-	-0.0012		0.0003		-0.001		0.0014		-0.0035	-	0.0041	+
TARP	-0.0007		-0.003	-	0.0007		0.0019	+	0.0004		-0.0043	-	0.0013		-0.0026	-	0.0025	+	0.0112	++	-0.0052	--	0.0018	+	-0.0052	--
TBX21	0		-0.0044	-	0.0014	+	0.0022	+	0.0001		-0.0037	-	-0.0043	-	0.0002		0.0045	++	0.0084	++	-0.0073	--	0.0037	+	-0.0009
PRDM2	-0.0014		-0.0003		-0.0025	-	-0.0062	--	0.0044	++	-0.0011		-0.0035	-	0.0061	++	0.0058	++	0.0004		-0.0024	-	0.0041	++	-0.0048	--
PRDM4	-0.0002		0.0028	+	0.0042	++	-0.0058	--	-0.003	--	0.0012		-0.0104	---	-0.0018	-	0.0002		-0.0022		0.009	+++	0.0083	+++	0.0003
PRDM5	-0.0042	-	-0.002	-	-0.0013	-	0.0126	+++	0.0027	+	0.0012		0.0026	+	-0.0028	-	-0.0056	--	0.0047	+	-0.007	--	-0.0022	-	-0.0008
PRDM6	-0.0008		0.0012		-0.003	-	-0.0037	-	0.0019	+	-0.0059	--	-0.0015		0.0035	+	0.0024	+	0.0082	++	-0.0015		0.0043	++	-0.0065	--
PRDM7	-0.002		0.0027	+	-0.0001		-0.0072	--	0.0034	++	0.0018	+	-0.0032	-	-0.0002		0.004	+	-0.0052	-	0.0114	++++	-0.0039	--	-0.002	-
TDRD7	-0.0018		0.0021	+	-0.0026	-	0.001		-0.0008		-0.0018	-	-0.0043	-	0.007	++	-0.0007		-0.0018		0.0008		0.0017	+	0.0008
TEK	-0.0054	-	0.0084	+++	-0.0005		-0.0016		0.0002		0.002	+	-0.0033	-	0.0015		-0.0014	-	-0.0048	-	0.0035	+	-0.0003		0.0027	+
TGFB1	0.0026	+	0.0108	+++	-0.0007		-0.0049	-	0.0008		-0.0022	-	-0.0047	-	0.0011		-0.0025	-	-0.0004		-0.0041	-	0.005	++	0.0035	+
PRDX2	0.0007		-0.0029	-	0		-0.0027	-	0.0024	+	-0.0019	-	-0.0041	-	0.0041	+	0.0104	++++	-0.002		-0.0015		-0.0001		-0.0027	-
PRDX5	-0.005	-	0.0067	++	0.0025	+	0.0018		0.0017	+	0		-0.0017		-0.0043	-	-0.001		0.0043	+	-0.005	--	0.0026	+	-0.0012
TGFB3	-0.0033	-	0.0036	+	-0.0011		-0.0089	--	0.0006		0.0004		0.01	++	0.003	+	-0.0025	-	0.0026	+	-0.0049	--	-0.0038	-	0.0038	+
PREX1	0.0034	+	-0.0005		0.008	++++	0.0001		-0.0024	-	0.0009		-0.0023	-	-0.0038	-	0.0017	+	-0.0004		-0.0032	-	0.0008		0.0014	+
PREX2	0.004	+	-0.0047	-	-0.0021	-	-0.0073	--	0.0018	+	-0.0015	-	0.0038	+	0.0033	+	-0.0025	-	-0.0041	-	0.0093	+++	-0.0053	--	0.0042	+
TGFBI	-0.0013		-0.0025	-	0.0026	+	-0.0049	-	0.0008		0.0053	++	0.0039	+	-0.0024	-	-0.0028	-	0.007	+	-0.0037	-	-0.0028	-	0.0001
PRKAA1	-0.0024	-	0.0024	+	-0.002	-	0.0034	+	0.0028	++	0.0012		0.0024	+	0.0012		-0.0042	--	-0.004	-	-0.0051	--	0.0014	+	0.0027	+
TGM1	-0.0096	--	0.01	+++	-0.0035	--	-0.0004		0.0006		0.0065	++	-0.0081	--	0.006	++	-0.002	-	-0.0066	-	-0.0007		0.0026	+	0.0052	++
TICAM1	0.0001		-0.0023	-	0.0016	+	-0.0004		0.0004		-0.001		-0.0115	---	-0.0011		0.0025	+	0.0024		0.0083	+++	0.0033	+	-0.0023	-
PRKACB	0.005	+	0.0006		-0.0013	-	0.0012		-0.0038	--	-0.0071	--	0.0029	+	0.0018		0.0022	+	-0.0052	-	-0.0034	-	0.0052	++	0.0042	+
TICAM2	0.0017		0.0013		-0.0003		0		-0.0003		0		-0.0031	-	0.0015		-0.0031	-	-0.0053	-	0.0012		0.0036	+	0.0045	++
PRKAG2	0.0006		-0.0004		-0.0035	--	0.0071	++	0.0016	+	0.0039	+	-0.0107	---	0.0034	+	-0.0002		-0.0064	-	-0.0008		0.0024	+	0.003	+
TIMP2	0.0031	+	-0.0003		-0.0016	-	0.0032	+	0.0002		0.0007		-0.0018		0.0041	+	-0.0007		-0.0036	-	-0.0038	-	0.0005		0.0006
TLN1	0.0055	+	0.0033	+	-0.0016	-	-0.0031	-	0.0001		-0.0002		-0.004	-	0.0052	+	-0.0017	-	-0.0068	-	-0.0023	-	0.0025	+	0.0061	++
PRKAR2B	0.0051	+	-0.0006		0.0002		0.0001		0.0029	++	-0.0031	-	0.0042	+	-0.0037	-	-0.0068	---	0.0018		-0.0017	-	-0.0021	-	0.0054	++
TLR1	-0.0045	-	-0.0012		0.0051	++	-0.0011		0.0008		0.003	+	0.001		0.0012		0.001		-0.0001		-0.0029	-	-0.0027	-	0.0005
PRKCB	0.0058	+	0.0065	++	0.0011	+	0.0019	+	-0.0032	--	-0.0025	-	-0.0019		-0.0024	-	-0.0011		-0.0058	-	-0.001		0.0062	++	0.0007
TLR2	-0.0008		-0.0003		0.0049	++	0.0004		-0.0009		0.0019	+	0.0009		-0.0004		-0.0004		-0.0016		-0.0025	-	-0.001		0.0013
TLR4	-0.0043	-	-0.0001		0.0092	++++	-0.003	-	-0.0004		0.0025	+	0.0014		-0.0044	-	-0.0012		0.003	+	0.0002		-0.002	-	0.0007
TLR5	-0.0036	-	-0.0017	-	0.003	+	-0.0037	-	0.0003		0.0007		0.0032	+	0.0037	+	0.0002		0.0014		-0.0021	-	-0.0022	-	-0.0001
TLR7	-0.0022	-	-0.0037	-	0.0026	+	-0.0031	-	-0.0005		-0.004	-	0.0042	+	-0.0086	--	-0.0052	--	0.0233	+++++	0.0056	++	-0.0005		-0.011	----
TLR8	0.0017		-0.0026	-	0.0009		-0.002	-	0.0004		-0.0025	-	0.0012		0.0046	+	0.0014	+	-0.0005		-0.0019	-	0.0008		-0.0017	-
TLR9	0.003	+	0.0006		0.0028	+	0.0011		-0.0005		-0.0005		-0.0037	-	-0.002	-	0.0003		-0.0014		-0.0003		0.0005		0.0024	+
TMED2	0.001		-0.0013		0.0028	+	-0.0009		0.0001		-0.0008		-0.0035	-	-0.0005		0.0009		-0.0026	-	-0.0003		0.0054	++	0.0014
TMEM123	0.0013		-0.0014		-0.0001		0.0035	+	-0.0004		-0.0036	-	-0.0041	-	0.0029	+	-0.0006		0.0005		-0.0014		0.0025	+	0.0014
PRKCZ	0.0091	++	0.001		0.0026	+	0.0137	++++	-0.0043	--	-0.005	--	-0.0055	-	-0.0068	--	-0.0033	-	-0.0042	-	-0.0041	-	0.005	++	0.0072	+++
TMEM127	0.0038	+	-0.0008		-0.0031	-	0.0028	+	0.0002		0.0003		-0.0004		0.0034	+	0.0008		-0.002		-0.0025	-	-0.0008		-0.0022	-
PRKG1	0.0032	+	-0.0056	--	0.0021	+	-0.0011		0.0032	++	0.001		-0.0003		-0.0044	-	-0.0034	-	-0.0013		0.0083	+++	-0.0055	--	0.0037	+
TNF	0		0		0		0		0		0		0		0		0		0		0		0		0
TNFAIP1	0.0037	+	-0.0059	--	0.0001		-0.0047	-	0.0003		-0.0084	---	-0.0031	-	0.0002		0.0038	+	0.0123	+++	0.0068	++	0.0015	+	-0.0083	---
TNFAIP2	0.0033	+	-0.003	-	0.0021	+	-0.0007		-0.0003		-0.0003		-0.0028	-	0.0011		0.0003		0.0016		-0.0004		-0.0013		0.0013
PRPF18	0.0002		0		0.001		-0.0015		0.0019	+	0		0.0012		-0.0007		-0.0007		-0.0002		-0.0019	-	0.0018	+	-0.0007
PRPF3	-0.0006		-0.0051	--	0.0032	+	-0.0042	-	0.001	+	-0.0008		-0.0054	-	0.0006		-0.0006		0.0035	+	0.0054	++	0.0018	+	0.0008
PRPF38A	0.001		-0.0076	--	0.0038	++	-0.0004		0.0026	+	-0.0037	-	0.0009		-0.0008		0.0017	+	0.0045	+	-0.0038	-	-0.0006		0.0024	+
TNFAIP3	0.0014		0.0013		0.0069	+++	-0.0075	--	-0.0007		-0.0042	-	-0.0041	-	-0.0016		0.0009		0.002		0.0043	+	0.0022	+	0.0025	+
PRPF39	-0.0024	-	0.0049	++	0.0028	+	-0.0004		-0.0023	-	0.0027	+	0.0014		-0.002	-	-0.0042	--	-0.0053	-	-0.0044	-	0.0038	+	0.0082	+++
TNFAIP6	-0.0021		-0.0013		0.0059	+++	0.0037	+	0.0005		0.0009		-0.0028	-	-0.0024	-	-0.0002		0.0001		-0.0023	-	-0.0018	-	0.0035	+
TNFAIP8L3	-0.0015		-0.0008		0.0058	+++	0.0001		-0.0005		0.0001		-0.0019		-0.0042	-	-0.0006		0.0028	+	0.001		0.003	+	-0.002	-
TNFRSF10B	0.0001		-0.0001		-0.0045	--	0.0016		-0.0002		0.006	++	-0.0044	-	0.005	+	-0.0006		-0.0044	-	-0.0005		0.001		-0.0003
PSEN1	0.0002		-0.0019	-	0.0046	++	0.0019		0.0019	+	0.0015	+	-0.0007		-0.0031	-	-0.0009		0.0015		-0.0024	-	-0.0001		-0.0017	-
TNFRSF10C	0.0001		-0.0045	-	0.0004		0.0026	+	0.0009		0.0012		0.0002		0.0045	+	0.0016	+	0.0008		-0.0052	--	-0.0025	-	-0.0014	-
PSENEN	0.0031	+	0.0068	++	-0.0008		0.0005		-0.0017	-	-0.0007		0.0028	+	-0.0011		-0.0017	-	-0.0048	-	-0.0018	-	-0.0002		0.0022	+
PSIP1	0.0034	+	-0.0037	-	-0.0002		-0.0058	--	0.0026	+	-0.0011		0.0021	+	0.0023	+	0.001		-0.0045	-	0.0006		-0.0026	-	0.0064	++
PSMA2	0.0033	+	0.0041	+	0.0041	++	0.0011		-0.0028	--	-0.0066	--	-0.0091	--	-0.0039	-	0.0014	+	-0.005	-	0.0061	++	0.0097	++++	0.0022	+
TNFRSF10D	-0.0071	--	-0.0038	-	0.011	+++++	-0.0067	--	0		0.0077	+++	0.0015		-0.0058	--	-0.0011		0.0057	+	0.0037	+	-0.0058	--	0.0006
PSMB9	0.0004		-0.0033	-	-0.001		0.0056	+	0.0032	++	0.0022	+	-0.0051	-	-0.0012		0.0008		-0.0006		-0.0004		0.0012		-0.0027	-
PSMC3	0.0055	+	-0.0069	--	0.0005		0.001		0.0032	++	-0.0032	-	0.0025	+	-0.0032	-	0.0007		0.0039	+	-0.0024	-	-0.0016	-	-0.0002
TNFRSF13C	0.0034	+	-0.0034	-	0.0004		-0.0047	-	-0.0004		0.0021	+	0.0039	+	-0.0013		0.0027	+	-0.0058	-	0.0089	+++	-0.0078	---	0.0015	+
TNFRSF17	0.006	+	-0.0036	-	-0.0003		0.0009		-0.0005		-0.0036	-	-0.0034	-	0.0005		0.0012		-0.0038	-	0.0033	+	0.0036	+	0.0008
TNFRSF1B	0.0041	+	-0.0007		-0.0013	-	-0.0067	--	-0.0006		0.0015	+	0.0014		0.006	++	-0.0009		-0.0016		-0.0025	-	-0.0017	-	0.0036	+
PTGDR	-0.0018		-0.0003		-0.0002		-0.0056	--	-0.0015	-	-0.0031	-	0.0052	+	0.0026	+	0.0098	++++	0.0029	+	-0.003	-	-0.0001		-0.0063	--
PTGDS	-0.002		-0.0068	--	0.0006		0.0092	++	0.0021	+	0.003	+	-0.002		-0.0017		0.0059	++	0.0047	+	-0.0072	--	-0.0025	-	-0.0058	--
PTGER1	0.0089	++	-0.0022	-	-0.0005		-0.0017		-0.0024	-	-0.0058	--	-0.0013		-0.0013		0		0.002		0.0032	+	0.0064	++	-0.0038	-
TNFRSF25	-0.0052	-	0.0007		0.0014	+	0.0037	+	0.0005		0.0019	+	0.001		-0.0013		-0.0017	-	0.0042	+	-0.0085	---	-0.0019	-	0.005	++
PTGER3	0.001		0.003	+	-0.0026	-	-0.0038	-	0.0033	++	-0.0025	-	0.0016		0.0009		-0.0036	-	-0.0009		0.0022	+	-0.0013	-	0.0033	+
TNFSF10	0.0013		0.0006		-0.0013	-	0.0007		-0.0006		-0.0017	-	0.0006		0.0042	+	-0.0004		-0.0023		-0.0011		-0.0005		0.0008
TNFSF12-TNFSF13	-0.0031	-	0.0018	+	0.0024	+	-0.0014		-0.0004		-0.0048	--	0.0006		-0.0025	-	0.0001		0.0121	+++	-0.0035	-	0.0024	+	-0.0037	-
PTGES2	-0.0023	-	-0.007	--	0.0041	++	-0.0034	-	0.0017	+	0.001		-0.0018		-0.001		-0.0015	-	0.0084	++	-0.001		-0.0039	--	0.006	++
PTGES3	0.0007		-0.0039	-	0.0018	+	0.0035	+	0.0023	+	-0.0002		-0.0064	--	-0.0006		0.0047	++	-0.0007		-0.0039	-	0.0033	+	-0.0001
PTGFR	-0.0026	-	0.0064	++	-0.0012	-	-0.0053	-	-0.0015	-	0.0021	+	-0.0004		0.0003		-0.0033	-	-0.0014		0.0049	++	0.0048	++	-0.0025	-
PTGIS	0.0019		-0.0009		-0.0006		-0.004	-	0.0036	++	-0.0006		-0.0044	-	0.0002		-0.0035	-	-0.0013		0.0049	++	0.0026	+	0.0026	+
TNFSF13B	0.0007		-0.0025	-	0.0037	++	-0.0007		-0.0005		-0.003	-	-0.0015		0.0026	+	0.0013		0.0011		-0.0011		0.0002		0.0006
TNFSF4	-0.0018		0.0065	++	0.0024	+	-0.003	-	-0.0006		0.0016	+	0.0069	++	-0.0021	-	-0.0048	--	-0.0014		-0.0047	--	-0.0026	-	0.0058	++
PTK7	-0.0022	-	0.0086	+++	-0.0009		-0.0042	-	-0.0026	-	-0.0044	-	0.0156	++++	-0.0032	-	-0.0114	----	0.0086	++	-0.0047	--	-0.0047	--	0.0064	++
PTPN1	0.0032	+	-0.0032	-	0.007	+++	-0.0042	-	-0.0021	-	-0.004	-	-0.0077	--	-0.0005		0.002	+	0.0017		0.0028	+	0.0068	+++	0.001
PTPN11	0.0053	+	0.0013		0.0006		-0.0034	-	-0.0022	-	-0.0012		0.0047	+	-0.0014		0.0018	+	-0.0076	--	0.0016	+	0.0001		0.0026	+
PTPN2	-0.0051	-	-0.0047	-	0.0075	+++	-0.0033	-	0.0017	+	0.0054	++	0.0014		-0.0033	-	0.0003		0.0012		-0.0006		-0.0013	-	0.0005
PTPN22	-0.0014		0.0031	+	0.0055	++	-0.0065	--	-0.0041	--	-0.0062	--	-0.0034	-	0.0002		0.0012		-0.0024	-	0.0074	++	0.0052	++	0.0047	++
TNIP3	0.0076	++	-0.0063	--	0.0004		0.003	+	0.0002		-0.005	--	0.0054	+	-0.0029	-	-0.0008		0.0016		-0.0037	-	-0.0012		0.0025	+
PTPN7	-0.0002		0.0064	++	-0.0001		0.0005		-0.0029	--	-0.0036	-	-0.0076	--	0.0001		-0.0011		-0.0022		0.0019	+	0.0065	++	0.0053	++
PTPRC	0.0003		-0.0041	-	0.0034	++	0.0005		-0.0009	-	0		-0.0002		0.0028	+	0.0007		-0.0021		-0.0027	-	-0.0012		0.0044	++
PTPRH	-0.0007		-0.0058	--	0.0032	+	0.0036	+	0.0043	++	0.0023	+	-0.0035	-	-0.0045	-	-0.0036	-	0.0035	+	0.0001		-0.0027	-	0.0035	+
PTPRJ	0.0002		0.0022	+	-0.001		-0.0046	-	0.001	+	-0.0006		0.002		0.0057	++	-0.0002		-0.0011		-0.0033	-	0.0008		-0.0008
TOMM20	0.0068	++	-0.0034	-	0.0035	++	-0.0027	-	-0.0004		-0.0062	--	-0.0072	--	0.0002		-0.0002		-0.0027	-	-0.0001		0.0056	++	0.011	++++
PTX3	-0.0094	--	0.0035	+	0.007	+++	-0.0012		0.0024	+	0.0107	++++	-0.0077	--	-0.0073	--	-0.0079	---	0.0021		0.005	++	-0.0011		0.0051	++
PVRL2	-0.0031	-	0.005	++	-0.0077	----	-0.0085	--	0.0018	+	0.0021	+	-0.0039	-	0.015	++++	0.0035	+	-0.0113	--	0.0017	+	0.0007		0.0033	+
TRAF1	-0.0023	-	0.0025	+	0.0019	+	-0.0024	-	-0.0006		-0.0002		-0.0041	-	0.0002		0.0031	+	-0.0011		-0.0025	-	0.0035	+	0.0036	+
TRAF3IP3	-0.0033	-	0.0022	+	0.002	+	-0.0023	-	-0.0009		0.0007		0.0022	+	-0.0017		0.0014	+	0.002		0.0001		-0.0002		-0.0023	-
TRAF4	-0.0009		-0.002	-	0.0026	+	0.0001		-0.0008		0.002	+	-0.0009		-0.0038	-	0.0036	+	0.0018		0.0032	+	-0.0021	-	-0.0034	-
PYGB	-0.0007		0.0093	+++	0.0015	+	-0.0134	----	-0.0024	-	0.0028	+	-0.0022	-	-0.0012		-0.0011		-0.0021		0.0083	+++	0.0024	+	0.0012
PYGL	0.0014		0.0003		0.0018	+	-0.0014		-0.0011	-	-0.0031	-	-0.001		0.0034	+	0.0011		-0.0035	-	0.0013		0.0012		0.0009
TRAF6	-0.004	-	-0.003	-	0.0055	+++	-0.0021	-	0		0.0006		-0.003	-	-0.0006		-0.0009		0.0018		0.0032	+	0.0003		0.0024	+
TREM1	0.004	+	-0.0038	-	0.0038	++	-0.0012		0.0005		0.0003		-0.0022	-	0.0011		0.0018	+	-0.003	-	-0.0013		-0.0002		0.0019	+
TREML2	0.002		-0.0025	-	0.0031	+	-0.006	--	0.0005		0		-0.0008		0.0035	+	0.0031	+	-0.0033	-	0.002	+	-0.0011		0.0003
TREML4	0.0059	+	-0.0061	--	0.0073	+++	-0.0011		0.0007		0.0026	+	-0.0052	-	-0.0015		0.0019	+	-0.0052	-	-0.0024	-	0.0009		0.0057	++
RAB3D	0.0021		0.0037	+	0.0028	+	0.0006		-0.0015	-	0.0016	+	-0.0006		-0.0015		-0.0007		-0.0026	-	-0.0023	-	0.0004		0.0006
RAB5A	0.0015		-0.0071	--	0.0026	+	-0.0008		0.0044	++	-0.0034	-	-0.005	-	0.0033	+	0.0082	+++	0.0006		-0.0026	-	0.0004		-0.0024	-
RAB5B	-0.0001		-0.0003		0.0015	+	-0.0049	-	0.002	+	-0.0009		0.0003		0		0.0053	++	0.0004		0.0036	+	-0.0055	--	-0.0018	-
TREX1	0.0018		-0.0008		-0.0023	-	0.0072	++	-0.0004		0.0003		-0.0037	-	0.0003		-0.0032	-	0.0031	+	-0.0033	-	0.001		-0.0003
RAB7A	0.0034	+	-0.0006		0.0056	+++	-0.0019	-	0.0016	+	-0.0015		-0.0015		-0.003	-	-0.0004		0.0013		-0.0021	-	0.0014	+	0.0006
TRIM21	0.0043	+	-0.0037	-	0.0018	+	0.0022	+	-0.0008		-0.0047	--	-0.0041	-	0.0002		-0.0001		0.0057	+	0.0006		0.0007		-0.0012
RAB8A	0.0031	+	-0.0021	-	0.0049	++	-0.0019	-	0.0045	++	-0.0006		0.0006		-0.0061	--	-0.0032	-	0.0083	++	-0.0069	--	0.0004		0.0009
TRIM58	0.0016		-0.0026	-	0.0002		0.0001		0.0009		-0.0032	-	-0.0026	-	0.0018	+	0.0106	++++	-0.0015		-0.0011		-0.0002		-0.0044	--
RAC1	-0.0028	-	-0.0012		0.0035	++	0.0029	+	0.0047	++	0.0064	++	-0.0035	-	-0.003	-	-0.0005		0.0015		-0.006	--	-0.0012		-0.0005
RAC2	0		0.001		0.0059	+++	-0.0032	-	-0.0009	-	-0.0031	-	0.0004		-0.0006		-0.0001		0.0052	+	-0.0051	--	0.001		0.0019	+
TRIP12	0.0001		0.0007		0.0027	+	0.0001		0.0006		-0.0012		-0.0025	-	-0.0017		0.0014	+	-0.0003		-0.001		0.0018	+	0.0007
RALB	-0.0006		-0.0017	-	0.0059	+++	0.0008		0.0019	+	0.0002		-0.0015		-0.0016		-0.0007		0.0022		-0.0044	-	0.0001		0.001
RANBP2	0.0039	+	-0.0001		0.0058	+++	-0.0107	---	-0.004	--	-0.0022	-	0.0041	+	-0.0005		-0.001		-0.0054	-	0.0042	+	0.0047	++	0.0047	++
RAP1B	0.004	+	-0.0037	-	0.0007		0.0006		0.0024	+	-0.0034	-	0.0051	+	0.0015		-0.0046	--	-0.0014		-0.0088	---	0.0003		0.009	+++
RAP1GAP	-0.0007		-0.0026	-	0.0013	+	-0.0062	--	0.0015	+	-0.0008		-0.0018		0.0026	+	0.0078	+++	-0.0016		0.0047	++	-0.0025	-	-0.0023	-
RAP2A	-0.0005		-0.0005		0.0008		0.0035	+	0.0025	+	-0.0008		-0.0065	--	-0.0004		-0.0006		0.0007		-0.0053	--	0.0036	+	0.0049	++
TRRAP	-0.0005		-0.0041	-	0.0005		-0.0007		-0.0004		-0.002	-	-0.0018		-0.0004		0.0001		0.0102	++	-0.0008		0.0012		-0.0027	-
RAPGEF3	0.0004		-0.001		0.0014	+	0.0052	+	-0.0012	-	0.0013		-0.0026	-	-0.0008		-0.0029	-	0.0002		-0.0013		0.0001		0.0019	+
TTR	0.0019		-0.0006		-0.0022	-	0		0.0004		-0.0008		0.0078	++	0.0034	+	-0.0034	-	-0.0044	-	-0.0049	--	-0.0054	--	0.0086	+++
TUBA1B	0.0049	+	0.0007		-0.0006		-0.0033	-	-0.0001		-0.0048	--	-0.0039	-	0.0036	+	-0.0022	-	-0.002		-0.0018	-	0.0042	++	0.0083	+++
TUBA1C	0.0073	++	0.0011		0.0012	+	-0.0067	--	-0.0001		-0.0066	--	-0.0054	-	0.0031	+	0.0003		-0.0035	-	0.0018	+	0.004	++	0.0076	+++
TUBA4A	0.0022	+	0.0047	+	0.003	+	-0.0026	-	-0.0003		-0.0027	-	-0.001		-0.0011		0.0007		-0.0022		-0.0017	-	-0.0002		0.0046	++
RASGRP4	-0.0008		0.0018	+	0.0001		-0.0023	-	0.0015	+	-0.0002		-0.0005		0.0037	+	-0.0007		0.0002		-0.0016	-	0.0001		-0.001
TUBB2A	-0.0018		0.0067	++	-0.0017	-	0.003	+	0.0005		-0.0011		-0.0006		-0.0001		-0.0015	-	0.0003		-0.0074	--	0.0029	+	0.0021	+
TUBB8	-0.0086	--	0.008	+++	0.0026	+	-0.009	--	0.0002		0.0016	+	-0.0042	-	-0.0007		-0.0044	--	0.002		0.0092	+++	0.0002		0.0039	+
TUBD1	-0.0054	-	0.0012		0.0048	++	-0.0081	--	-0.0008		-0.0015	-	-0.0013		0.0003		0.0045	++	0.006	+	0.0048	++	-0.0004		-0.0046	--
RBM7	0.0058	+	-0.0047	-	0.0022	+	0.0001		0.0013	+	-0.0056	--	-0.0029	-	0.0008		0.0059	++	-0.0065	-	0.0038	+	0.0014	+	0
TYMP	0.0018		0.001		-0.0043	--	-0.0058	--	-0.0002		-0.0018	-	-0.0009		0.008	++	-0.001		0.0016		-0.0003		0.0043	++	-0.0032	-
RDX	-0.0031	-	0.0074	++	0.0013	+	-0.0066	--	-0.0026	-	0.0031	+	-0.0007		-0.002	-	-0.0038	-	-0.0041	-	0.0066	++	0.004	++	0.0022	+
REL	-0.0041	-	0.0035	+	-0.0028	-	-0.0117	---	0.0017	+	-0.0006		0.001		0.0083	++	0.0015	+	0.0004		0.0043	+	0.0024	+	-0.0059	--
RELA	0.0058	+	0.0009		0.0049	++	-0.0144	----	-0.0027	-	-0.0043	-	-0.0039	-	0.0008		0.0076	+++	-0.0018		0.0108	++++	0.0014	+	-0.002	-
RELB	-0.0053	-	0.0072	++	-0.001		-0.0063	--	0.0024	+	0.0003		-0.0027	-	0.0021	+	-0.0005		0.006	+	0.0007		0.0002		-0.0035	-
REPIN1	0.007	++	-0.0018	-	-0.0004		-0.0012		-0.0013	-	-0.0041	-	-0.0056	-	-0.0018	-	-0.0009		0.0003		0.007	++	0.0013	+	0.0032	+
RETNLB	0.0143	+++	-0.0037	-	-0.0025	-	-0.0022	-	-0.0023	-	-0.0085	---	-0.0004		0.004	+	0.0031	+	-0.0062	-	0.0008		0.0042	++	0.0021	+
UBE2Z	0.0074	++	-0.0049	--	-0.004	--	0.0082	++	-0.0002		-0.0025	-	-0.0034	-	0.003	+	-0.0007		-0.0024	-	-0.008	---	0.0044	++	0.0037	+
RGS18	0.0033	+	-0.0048	-	0.0038	++	0.0098	+++	0.0013	+	0.0003		0.0018		-0.0056	--	-0.0074	---	-0.0014		-0.0042	-	-0.0028	-	0.0078	+++
RGS3	-0.0135	---	0.0041	+	0.0009		-0.0021	-	0.0018	+	0.004	+	-0.0032	-	0.006	++	0.0051	++	0.0076	++	-0.0078	---	0.0001		-0.0058	--
RGS7	-0.0038	-	0.0048	+	-0.003	-	0.0075	++	-0.0019	-	-0.0005		0.0014		0.0007		-0.0002		0.0025	+	-0.0071	--	0.0053	++	-0.0066	--
RHOA	0.0005		-0.0022	-	0.0041	++	-0.0049	-	0.0043	++	0.002	+	-0.0033	-	-0.0002		-0.0028	-	0.0036	+	-0.0044	-	0.0009		0.0037	+
UNC119B	0.0045	+	-0.007	--	0.0012	+	0.0093	++	0.0008		0.0048	++	0.0013		-0.0049	-	0.0023	+	-0.0059	-	-0.0032	-	-0.0045	--	0.0014
UNC93A	-0.0015		0.0072	++	0.0052	++	-0.0044	-	-0.0006		0.0007		-0.0012		-0.0044	-	-0.0028	-	-0.0038	-	0.0026	+	-0.0007		0.0077	+++
RHOC	0.0002		-0.004	-	0		0.0038	+	0.0036	++	0.0095	+++	0.0011		-0.0007		-0.0028	-	-0.0044	-	-0.0094	---	-0.0061	--	0.0089	+++
RHOF	-0.0016		0.0027	+	0.0027	+	-0.0019	-	0.0017	+	0.0004		-0.0079	--	0.0007		-0.0008		0.0017		-0.0083	---	0.0027	+	0.011	++++
RHOG	-0.0017		0		0.0049	++	-0.0005		0.0013	+	0.0016	+	0.0013		-0.0021	-	-0.0017	-	0.0037	+	-0.0047	--	-0.001		0
RHOT1	-0.0019		-0.0014		-0.0021	-	0.0033	+	0.0021	+	-0.0002		0.0046	+	0.003	+	-0.0026	-	0.0008		-0.0056	--	-0.0028	-	0.0014	+
UNC93B1	0.0016		-0.0003		-0.0031	-	-0.0018		-0.0002		-0.0046	--	-0.0055	-	0.0073	++	-0.0004		0.0031	+	0		0.0035	+	0
RHOU	0.0008		-0.0005		0.004	++	-0.0078	--	-0.0027	-	-0.004	-	-0.0034	-	0.0029	+	0.0042	++	-0.0014		0.0048	++	0.0051	++	-0.0003
VAMP3	-0.0017		0.002	+	0.0041	++	0.0025	+	0.0008		0.0002		-0.0033	-	-0.0031	-	-0.0015	-	-0.0004		-0.0004		0.0012		0.0014
VAV2	0.0081	++	-0.0092	---	0.0004		0.0075	++	0.0008		0.0025	+	0.0021	+	-0.0033	-	-0.0039	-	0.0011		-0.0097	---	-0.0012		0.0056	++
RIOK3	-0.0008		-0.003	-	-0.0002		0.0037	+	0.0024	+	-0.0003		-0.0003		-0.0002		0.0004		0.0021		-0.0038	-	-0.0011		0.0003
RIPK1	0.0006		-0.0035	-	0.0043	++	-0.0085	--	-0.0022	-	-0.005	--	-0.0019		0.0043	+	0.0005		0.0053	+	0.0027	+	0.0014	+	0.003	+
VIM	0.0031	+	-0.0021	-	0.0001		-0.0021	-	-0.0005		-0.0019	-	0.0007		0.0031	+	-0.0024	-	0.0014		-0.0012		0.0016	+	0.0008
RNASEL	0.0008		0.0025	+	0.0051	++	-0.0069	--	-0.0031	--	-0.003	-	0.0017		-0.0001		0.0006		-0.0014		0.0058	++	0.0005		-0.0002
RND2	0.0056	+	-0.0037	-	0.0002		-0.0142	----	0.0033	++	-0.0046	--	0.0006		0.0053	++	-0.0001		-0.0045	-	0.0089	+++	-0.0036	-	0.008	+++
RND3	-0.0043	-	0.0076	++	-0.002	-	-0.0057	--	0.0025	+	0.001		0.0021	+	0.0006		0.001		-0.0013		0.0024	+	-0.0012		-0.0031	-
RNF10	-0.0024	-	0.009	+++	0.0007		-0.003	-	-0.0028	-	-0.0027	-	-0.0024	-	0.0004		0.0069	+++	-0.0029	-	0.0023	+	0.0015	+	-0.0027	-
VIPR2	0.004	+	0.0028	+	-0.001		0.0008		-0.0003		-0.0058	--	-0.0032	-	-0.0003		-0.0003		0.0008		-0.0022	-	0.0068	+++	0
RNF11	-0.0016		-0.0024	-	0.0005		-0.0013		0.0033	++	-0.0016	-	-0.0027	-	0.0012		0.0028	+	0.0038	+	-0.0015		-0.0005		-0.0006
RNF111	0.0022	+	-0.0041	-	0.0072	+++	-0.0045	-	-0.0027	-	-0.0004		0.0058	+	-0.0043	-	-0.0007		0.0022		0.0049	++	-0.0025	-	-0.0022	-
RNF112	-0.003	-	0.0018	+	-0.0004		0.0046	+	0.0017	+	0.0105	++++	-0.0011		-0.0034	-	-0.0054	--	-0.0072	-	-0.0003		-0.0013		0.0034	+
RNF113A	0.0029	+	-0.0031	-	-0.003	-	0.0009		0.0035	++	0.0014		0.0045	+	0.0024	+	-0.0015	-	-0.0051	-	-0.0061	--	-0.0046	--	0.0076	+++
VPS16	-0.002		-0.0042	-	-0.0004		0.0013		0.0003		0.0021	+	0.0019		0.001		0.0011		0.0042	+	-0.0014		-0.003	-	-0.0034	-
VPS33A	0.0021		-0.0064	--	0.0007		0.0168	+++++	0.0003		0.0014		-0.0065	--	-0.0051	-	-0.0044	--	0.0045	+	-0.01	---	0.0048	++	0.0021	+
RNF115	0.0008		0.0015		0.0024	+	-0.0023	-	-0.0019	-	-0.0073	---	-0.0016		-0.0029	-	0.0017	+	0.005	+	0.0024	+	0.0058	++	-0.0021	-
VPS37B	0.012	+++	-0.0025	-	0.0015	+	-0.0001		0		-0.01	---	0.0028	+	-0.0027	-	0.0011		0.0035	+	-0.006	--	0.0074	+++	-0.0036	-
RNF122	0.0057	+	-0.0011		-0.0011	-	0.001		-0.0019	-	0		0.0014		-0.0007		-0.0064	--	-0.0046	-	0.0045	+	-0.0016	-	0.0061	++
RNF123	-0.0005		0		0.0017	+	0.0002		-0.0016	-	-0.0024	-	-0.0006		-0.0007		0.0076	+++	0.001		0.0006		-0.0011		-0.0043	-
RNF125	-0.0032	-	0.0039	+	-0.0006		-0.0042	-	-0.002	-	-0.0009		0.01	++	-0.0006		-0.0018	-	0.0058	+	-0.0069	--	0.0004		-0.0002
RNF126	0.0032	+	0.0004		0.0007		-0.0063	--	-0.0032	--	-0.0086	---	0.0027	+	0.0024	+	0.0012		0.0072	+	-0.0043	-	0.0062	++	-0.0001
VPS37C	-0.005	-	0.0024	+	0.0014	+	0.0046	+	0.0005		0.0099	+++	-0.002	-	-0.0013		-0.0038	-	-0.0053	-	-0.0029	-	-0.0031	-	0.005	++
VPS39	-0.003	-	0.0058	++	-0.0014	-	0.0075	++	-0.0001		0.0038	+	-0.0014		-0.0008		-0.0087	---	0.0014		-0.0084	---	0.0028	+	0.0037	+
VPS4A	0		-0.0032	-	0.0008		0.0048	+	-0.0009		0.0018	+	-0.0047	-	-0.001		0.004	+	0.001		-0.0009		-0.0013		-0.0009
RNF130	0.0023	+	0.0019	+	0.004	++	0.0008		-0.0016	-	0.0004		0.0039	+	-0.0046	-	-0.0018	-	0.0005		-0.0005		-0.0009		-0.0025	-
RNF133	0.0042	+	0.0028	+	-0.0014	-	0.0007		0.0029	++	0.0001		-0.0028	-	0		-0.0025	-	-0.0075	--	-0.0016	-	-0.0006		0.0085	+++
RNF135	-0.0032	-	-0.0029	-	-0.0026	-	-0.0008		0.0021	+	0.0062	++	0.0008		0.0046	+	0.0017	+	-0.0032	-	0.0032	+	-0.0061	--	-0.0032	-
RNF138	-0.0009		0.0048	+	0.0001		0.003	+	-0.003	--	-0.0001		0.0034	+	-0.0001		0.0002		-0.007	-	-0.0008		0.0012		0.0007
RNF138P1	-0.0029	-	0.005	++	0.0018	+	-0.0093	---	0.0012	+	0.0028	+	-0.0051	-	0.0036	+	0.0005		-0.0107	--	0.005	++	-0.002	-	0.0127	++++
RNF139	0		-0.0048	--	0.0021	+	-0.0053	-	0.0017	+	-0.0028	-	-0.0027	-	0.0047	+	0.0064	++	-0.0027	-	0.0015		0.0003		0.0016	+
WAS	-0.0015		-0.0007		0.0022	+	-0.0032	-	0.0004		0.0014		-0.0022	-	0.0028	+	0.0016	+	0.0016		-0.0008		-0.0013		-0.0005
WIPF1	0.0034	+	0.0006		0.0037	++	0.0022	+	0.0001		-0.0009		-0.0053	-	-0.0002		0.0013		-0.0022		-0.0051	--	0.0024	+	0.0033	+
RNF144A	0.0041	+	0.0019	+	-0.0046	--	-0.0027	-	0.0013	+	-0.0088	---	-0.0056	-	0.0052	+	-0.0005		0.0005		0.0018	+	0.005	++	0.0036	+
RNF144B	-0.0008		0.0003		0.0036	++	-0.0041	-	0.0027	+	0.0008		-0.0023	-	0.0011		-0.0012		-0.0002		-0.0016	-	0.0005		0.0026	+
WNT1	0.002		-0.0058	--	0.0036	++	0.0095	+++	0.0009		0.0051	++	-0.0015		-0.0049	-	0.0027	+	-0.0018		-0.0091	---	-0.001		0.0012
XAF1	-0.0037	-	0.0025	+	-0.0015	-	-0.0012		-0.0006		-0.0018	-	0.0012		0.0035	+	-0.0032	-	0.0042	+	0.0009		-0.0001		-0.0014	-
RNF148	-0.0027	-	0.0014		0.0061	+++	-0.0034	-	0.0016	+	0.0051	++	-0.0082	--	-0.0032	-	-0.0029	-	-0.0031	-	0.0023	+	0.0035	+	0.0062	++
YKT6	0.0028	+	-0.0036	-	0.0016	+	0.0035	+	0.0007		-0.0029	-	-0.0046	-	-0.0012		-0.0017	-	0.0039	+	-0.0034	-	0.0052	++	0.0006
RNF150	-0.006	-	0.0027	+	-0.0025	-	-0.003	-	0.0047	++	0.0078	+++	-0.002	-	0.0015		-0.0006		-0.0061	-	0.0056	++	-0.0048	--	0.0007
RNF151	0.0019		0.0122	++++	-0.0046	--	-0.0069	--	-0.0039	--	-0.0042	-	0.0057	+	0.0061	++	-0.003	-	-0.0066	-	-0.003	-	0.0044	++	0.0049	++
ZAP70	0.0002		-0.0033	-	0.0019	+	-0.0003		-0.0006		-0.0023	-	-0.0034	-	0.0003		0.0032	+	0.0047	+	-0.0038	-	0.0017	+	0.0022	+
RNF157	-0.0028	-	-0.0002		0.0029	+	-0.0012		0.0039	++	0.0055	++	-0.0065	--	0		-0.0052	--	-0.006	-	-0.0015		-0.005	--	0.0184	++++++
RNF165	-0.0083	--	-0.0026	-	-0.0011	-	-0.006	--	0.0026	+	0.0012		0.0109	+++	0.0038	+	0.0046	++	0.0085	++	-0.003	-	-0.0109	----	-0.0047	--
ZBP1	0.0018		0.0013		-0.0058	---	0.0033	+	-0.0006		-0.0045	--	-0.0027	-	0.0084	++	0.0012		-0.0018		-0.002	-	0.0022	+	-0.0016	-
RNF167	0.0089	++	-0.0078	--	0.0007		-0.0021	-	-0.0029	--	-0.0091	---	0.007	++	0.0006		0.004	+	0.0072	+	-0.0016	-	-0.0008		-0.0044	--
ZBTB2	0.0001		-0.0021	-	0.0019	+	0.0093	++	-0.0003		0.0019	+	0.0024	+	-0.0053	-	-0.0052	--	0.0058	+	-0.0127	----	-0.001		0.0063	++
ZNF148	0.0003		-0.0018	-	0.0031	+	-0.0015		0.0007		-0.0001		0.0036	+	0		0.0007		-0.0033	-	-0.0009		-0.0008		0.0006
RNF17	-0.0005		-0.0026	-	-0.0017	-	-0.0008		0.0027	+	-0.0005		-0.0052	-	0.0047	+	0.0084	+++	-0.003	-	0.0006		0.0008		-0.0042	-
RNF170	0.0015		0.0087	+++	-0.0005		-0.0017		-0.0015	-	-0.0001		-0.0088	--	-0.0008		-0.0018	-	-0.0104	--	0.0053	++	0.0089	+++	0.0051	++
ZNF292	-0.0019		-0.0004		0.0062	+++	-0.0034	-	-0.0001		0.0004		0.0011		-0.0014		0.0004		-0.0033	-	0.0003		-0.0004		0.0046	++
RNF180	-0.0008		0.004	+	0.0037	++	-0.0077	--	-0.0025	-	-0.0019	-	0.0031	+	-0.0045	-	0.0028	+	0.0022		0.0082	+++	0.0005		-0.0063	--
RNF181	-0.0043	-	-0.0034	-	0.0031	+	-0.0033	-	0.0037	++	0.0012		0.0003		-0.0037	-	0.0004		0.0111	++	0.0018	+	-0.0031	-	-0.0061	--
RNF182	-0.004	-	-0.0033	-	-0.0009		-0.0092	--	0.004	++	-0.0012		0.0025	+	0.006	++	0.0135	+++++	0.001		0.0023	+	-0.008	---	-0.006	--
ZYX	0.0012		0.001		0.0003		-0.0027	-	-0.0008		0.0003		-0.0001		0.0039	+	0.0004		-0.0011		-0.0013		-0.0006		0.0001
ACVR1C	-0.0055	-	0.0012		-0.0009		-0.0063	--	0.0053	+++	-0.0009		0.0028	+	0.0013		-0.0079	---	0.0082	++	-0.0011		-0.0038	-	0.0065	++
ADAMTS6	-0.0008		-0.0028	-	0.0005		0.0019	+	0.0051	+++	0.0009		-0.0052	-	0.0002		-0.0045	--	0.0014		-0.0045	-	0.0002		0.0081	+++
RNF187	-0.001		0.0103	+++	0.0021	+	-0.0062	--	-0.0044	--	-0.0019	-	-0.005	-	-0.0001		0.0132	+++++	-0.0092	--	0.0078	+++	0.001		-0.0038	-
[truncated: 441 more rows]
